# Supplementary material for: Systematic analysis of chromatin interactions at disease associated loci links novel candidate genes to inflammatory bowel disease
Source: Genome Biol. 2016 Nov 30;17:247. doi: 10.1186/s13059-016-1100-3 (PMC5131449; doi:10.1186/s13059-016-1100-3)
Supplement: Additional file 3: Table S4. — eQTL analyses. (XLSX 16 kb) [file 13059_2016_1100_MOESM3_ESM.xlsx]

## Sheet: GTEx
SNP ID	eQTL in Colon-Transverse(p-value)	eQTL in Colon-Sigmoid(p-value)	eQTL in Small intestine - Terminal Ileum(p-value)	eQTL in Whole Blood(p-value)	Presence in 4C-seq datasets	p-Value
rs12654812	RGS14(9.8e-14)	RGS14(1.9e-7)	-	-	LYM, MONO, DLD
rs2188962	-	-	-	SLC22A5(1.0e-13)	LYM, MONO, DLD
rs3774959	-	-	-	-
rs35675666	PARK7(1.3e-5)	-	-	PARK7(9.4e-13)	LYM, MONO, DLD
rs925255	-	-	-	-
rs2231884	SNX32(4.8e-22); CTSW(1.4e-19)	SNX32(7.0e-18)	SNX32(3.5e-10); CTSW(3.9e-10)	SNX32(8.7e-12); CTSW(8.1e-12)	LYM, MONO, DLD
rs11010067	-	-	-	-
rs2266959	-	CCDC116(4.2e-12)	-	UBE2L3(1.6e-7)	LYM, MONO, DLD
rs2382817	-	TMBIM1(3.1e-6)	-	PNKD(4.8e-8)	LYM, MONO, DLD
rs1363907	ERAP2(3.1e-46)	ERAP2(1.5e-29)	ERAP2(1.6e-23)	ERAP2(2.8e-82)	LYM, MONO, DLD
rs1728785	-	-	-	ZFP90(6.2e-39)	MONO, DLD
rs11150589	-	-	-	-
rs6142618	-	-	-	-
rs6088765	-	-	-	UQCC1(1.6e-5)	LYM, MONO, DLD (in 4C analysis as UQCC)
rs2284553	-	-	-	-
rs6863411	-	-	-	NDFIP1(2.4e-6)	LYM, MONO, DLD
rs516246	FUT2(1.3e-11)	-	FUT2(1.1e-7)	NTN5(4.6e-6)	LYM, MONO, DLD
rs10865331	-	-	-	B3GNT2(5.1e-13)	LYM, MONO, DLD
rs907611	-	-	-	-
rs8005161	-	-	-	-
rs3091316	-	-	-	-
rs254560	-	-	-	-
rs17695092	-	-	-	-
rs529866	-	-	-	-
rs7911264	-	-	-	EIF2S2P3(3.6e-7)
rs194749	-	-	-	-
rs11168249	-	-	-	-
rs1847472	-	-	-	-
rs4722672	-	-	-	-
rs11742570	-	-	-	-
rs6651252	-	-	-	-
rs6017342	-	-	-	-
rs9557195	-	-	-	-
rs12946510	-	-	-	ORMDL3(1.6e-21); GSDMB(3.9e-20)	LYM, MONO, DLD
rs12994997	-	-	-	-
rs4802307	-	-	-	PPP5C(5.4e-43)	LYM, MONO, DLD
rs11612508	-	-	-	-
rs798502	GNA12(4.7e-7)	-	-	GNA12(6.6e-8)	LYM, MONO, DLD
rs11879191	-	-	-	-
rs921720	-	-	-	-
rs4256159	-	-	-	-
rs1292053	-	-	-	-
rs2024092	-	-	-	-
rs6586030	-	-	-	-
rs913678	-	-	-	-
rs4911259	COMMD7(3.4e-9); DNMT3B(1.6e-6)	-	-	MAPRE1(1.4e-10)	LYM, MONO, DLD
rs7240004	-	-	-	-
rs7554511	-	-	-	-
rs670523	-	-	-	GBA(6.5e-6)	LYM, MONO, DLD
rs10797432	-	-	-	MMEL1(4.3e-15)	LYM, MONO, DLD
rs1456896	-	-	-	-
rs12722515	-	-	-	-
rs4899554	-	-	-	-
rs7404095	-	-	-	PRKCB(6.9e-9)	LYM, MONO, DLD
rs12942547	-	-	-	-
rs917997	-	-	-	IL18RAP(7.3e-29)	LYM, MONO, DLD
rs10495903	-	-	-	-
rs1734907	-	-	GIGYF1(6.0e-7)	-	LYM, MONO, DLD
rs7282490	-	-	-	-
rs630923	-	-	-	-
rs2155219	-	-	-	-
rs2790216	CISD1(9.5e-8)	CISD1(1.0e-5)	-	CISD1(1.2e-34); IPMK(3.8e-12)	LYM, MONO, DLD
rs1991866	-	-	-	-
rs17293632	-	-	-	-
rs10781499	-	-	-	CARD9(7.6e-19); SEC16A(2.9e-11); SDCCAG3(4.6e-9); SNAPC4(6.3e-7)	LYM, MONO, DLD
rs3197999	UBA7(1.5e-6)	-	-	UBA7(1.5e-6); RBM6(5.4e-6)	LYM, MONO, DLD
rs1819333	-	-	-	RNASET2(9.7e-47)	LYM, MONO, DLD
rs26528	TUFM(4.4e-7)	TUFM(1.9e-6)	-	TUFM(1.1e-35); SULT1A2(5.7e-35); SPNS1(4.6e-9); SULT1A1(8.5e-7);	LYM, MONO, DLD
rs3024505	-	-	-	-
rs4845604	-	-	-	-
rs3897478	-	-	-	-
rs1517352	-	-	-	-
rs10486483	-	-	-	SKAP2(7.2e-6)	LYM, MONO, DLD
rs561722	-	-	-	-
rs2930047	-	-	-	DAP(5.4e-11)	LYM, MONO, DLD
rs4409764	-	-	-	-
rs1250546	-	-	-	-
rs1042058	-	-	-	-
rs2472649	-	-	-	CXCL5(7.4e-9); PF4V1(5.1e-8)	LYM, MONO, DLD
rs7134599	-	-	-	-
rs11564258	-	-	-	-
rs6920220	-	-	-	-
rs13204742	-	-	-	-
rs12663356	-	-	-	-
rs17085007	-	-	-	-
rs6679677	-	-	-	-
rs12568930	-	-	-	-
rs6426833	-	-	-	-
rs6545800	-	-	-	ADCY3(1.3e-52); DNAJC27(8.9e-28)	LYM, MONO, DLD
rs2823286	-	-	-	-
rs4246215	FADS2(2.7e-9)	-	-	FADS2(1.6e-25)	LYM, MONO, DLD
rs11230563	-	-	-	-

## Sheet: STAGE-Lymphocytes-WBC
SNP	gene	beta	tstatistics	pvalue	FDR_empirical
rs1363907	ERAP2	1.02935	18.3855	1.56017e-33	0
rs1819333	RNASET2	0.220818	13.4812	4.7375e-24	0
rs2790216	CISD1	-0.36737	-12.6695	2.31342e-22	0
rs917997	IL18RAP	0.788839	10.2265	3.90479e-17	0
rs6586030	TSPAN14	-0.257013	-7.15901	1.50472e-10	0.000167
rs1728785	ZFP90	0.295731	7.23917	1.02453e-10	0.0002
rs4246215	FADS2	0.290835	5.48237	3.26728e-07	0.0137
rs2231884	CTSW	-0.450395	-5.08929	1.73537e-06	0.0556
rs2188962	SLC22A5	-0.200036	-5.02652	2.25246e-06	0.0637
rs12946510	GSDMB	-0.269948	-4.87602	4.18013e-06	0.0938

## Sheet: STAGE-Monocytes-WBC
SNP	gene	beta	tstatistics	pvalue	FDR_empirical
rs1363907	ERAP2	1.02935	18.3855	1.56017e-33	0
rs1819333	RNASET2	0.220818	13.4812	4.7375e-24	0
rs2790216	CISD1	-0.36737	-12.6695	2.31342e-22	0
rs917997	IL18RAP	0.788839	10.2265	3.90479e-17	0
rs6586030	TSPAN14	-0.257013	-7.15901	1.50472e-10	0.000167
rs1728785	ZFP90	0.295731	7.23917	1.02453e-10	0.0002
rs4246215	FADS2	0.290835	5.48237	3.26728e-07	0.0116
rs2231884	CTSW	-0.450395	-5.08929	1.73537e-06	0.0498
rs2188962	SLC22A5	-0.200036	-5.02652	2.25246e-06	0.0568
rs12946510	GSDMB	-0.269948	-4.87602	4.18013e-06	0.0834
