# Supplementary material for: Systematic analysis of chromatin interactions at disease associated loci links novel candidate genes to inflammatory bowel disease
Source: Genome Biol. 2016 Nov 30;17:247. doi: 10.1186/s13059-016-1100-3 (PMC5131449; doi:10.1186/s13059-016-1100-3)
Supplement: Additional file 4: Table S5. — Pathway analyses. (XLSX 65 kb) [file 13059_2016_1100_MOESM4_ESM.xlsx]

## Sheet: DLD
Ingenuity Canonical Pathways	-log(p-value)	Overlaps with dataset	Molecules
IL-10 Signaling	4.91	10/68 (15%)	IL1R2,RELA,FOS,MAPK1,TYK2,IL10RB,MAP3K7,ARG2,NFKB1,MAP4K4
Signaling by Rho Family GTPases	4.73	19/234 (8%)	SEPT8,RELA,MAP3K11,CFL1,MAPK1,GNA12,NFKB1,PRKCZ,GNB1,FOS,CDH1,CDH3,CDC42,MAPK3,ARPC2,ARHGEF16,GNB2,PARD3,PI4KA
Rac Signaling	4.66	12/104 (12%)	RPS6KB1,RELA,MAP3K11,MAPK1,CFL1,CDC42,ARPC2,MAPK3,PARD3,NFKB1,PRKCZ,PI4KA
Ephrin B Signaling	4.63	10/73 (14%)	GNB1,EPHB4,ITSN1,MAPK1,CFL1,EPHB2,CDC42,GNA12,MAPK3,GNB2
Role of JAK1, JAK2 and TYK2 in Interferon Signaling	4.5	6/24 (25%)	RELA,TYK2,IFNGR2,IFNAR2,NFKB1,IFNAR1
IL-17A Signaling in Fibroblasts	4.48	7/35 (20%)	RELA,FOS,MAPK1,MAPK3,MAP3K7,CEBPB,NFKB1
Interferon Signaling	4.4	7/36 (19%)	RELA,TYK2,IFNGR2,BAX,IFNAR2,IFNAR1,IRF1
IL-15 Production	4.19	6/27 (22%)	RELA,MAP3K11,TYK2,NFKB1,PRKCZ,IRF1
PI3K/AKT Signaling	3.94	12/123 (10%)	RPS6KB1,RELA,CDC37,GYS1,SYNJ1,MAPK1,YWHAB,MAPK3,TYK2,CDKN1B,NFKB1,PRKCZ
IL-8 Signaling	3.88	15/184 (8%)	RPS6KB1,RELA,ICAM1,MAPK1,GNA12,BAX,NFKB1,CSTB,PRKCZ,GNB1,FOS,CDH1,MAPK3,GNB2,MAP4K4
iNOS Signaling	3.82	7/44 (16%)	RELA,FOS,MAPK1,TYK2,IFNGR2,NFKB1,IRF1
Thyroid Hormone Metabolism II (via Conjugation and/or Degradation)	3.53	6/35 (17%)	UGT1A5,UGT1A6,UGT1A3,UGT1A4,UGT1A1,UGT1A7 (includes others)
P2Y Purigenic Receptor Signaling Pathway	3.46	11/119 (9%)	GNB1,MYC,RELA,FOS,MAPK1,P2RY11,MAPK3,GNB2,NFKB1,PLCD4,PRKCZ
IL-17A Signaling in Gastric Cells	3.34	5/25 (20%)	RELA,FOS,MAPK1,MAPK3,NFKB1
TGF-β Signaling	3.28	9/87 (10%)	FOS,MAPK1,CDC42,MAPK3,SKI,MAP3K7,VDR,SMAD5,HNF4A
NGF Signaling	3.23	10/107 (9%)	RPS6KB1,RELA,MAP3K11,MAPK1,CDC42,MAPK3,MAP3K7,BAX,NFKB1,PRKCZ
JAK/Stat Signaling	3.18	8/72 (11%)	RELA,FOS,MAPK1,MAPK3,PTPN1,TYK2,CEBPB,NFKB1
MIF Regulation of Innate Immunity	3.14	6/41 (15%)	RELA,FOS,MAPK1,MAPK3,NFKB1,PLA2G2A
LPS-stimulated MAPK Signaling	3.14	8/73 (11%)	RELA,FOS,MAPK1,CDC42,MAPK3,MAP3K7,NFKB1,PRKCZ
Ephrin Receptor Signaling	3.08	13/174 (7%)	GNB1,EPHB4,CFL1,MAPK1,ITSN1,CDC42,EPHB2,MAPK3,ARPC2,GNA12,CRKL,GNB2,MAP4K4
Chronic Myeloid Leukemia Signaling	3.07	9/93 (10%)	MYC,RELA,MAPK1,CRKL,MAPK3,HDAC7,CDKN1B,E2F3,NFKB1
PDGF Signaling	2.99	8/77 (10%)	MYC,FOS,SYNJ1,MAPK1,CRKL,MAPK3,SPHK2,TYK2
Xenobiotic Metabolism Signaling	2.96	17/272 (6%)	RELA,MAP3K11,MAPK1,UGT1A6,UGT1A3,CHST12,UGT1A4,NFKB1,UGT1A1,PRKCZ,SULT2B1,UGT1A5,FTL,MAPK3,KEAP1,MAP3K7,UGT1A7 (includes others)
Production of Nitric Oxide and Reactive Oxygen Species in Macrophages	2.94	13/180 (7%)	RELA,MAP3K11,MAPK1,TYK2,IFNGR2,ARG2,NFKB1,PRKCZ,IRF1,FOS,MAPK3,HOXA10,MAP3K7
PTEN Signaling	2.9	10/118 (8%)	RPS6KB1,RELA,SYNJ1,MAPK1,CDC42,FGFR4,MAPK3,CDKN1B,NFKB1,PRKCZ
ERK5 Signaling	2.85	7/63 (11%)	MYC,RPS6KB1,FOS,YWHAB,GNA12,FOSL1,PRKCZ
Role of PI3K/AKT Signaling in the Pathogenesis of Influenza	2.85	7/63 (11%)	RELA,MAPK1,CRKL,MAPK3,ZNF346,NFKB1,IFNAR1
CD40 Signaling	2.77	7/65 (11%)	RELA,FOS,ICAM1,MAPK1,MAPK3,MAP3K7,NFKB1
MIF-mediated Glucocorticoid Regulation	2.77	5/33 (15%)	RELA,MAPK1,MAPK3,NFKB1,PLA2G2A
Erythropoietin Signaling	2.69	7/67 (10%)	RPS6KB1,RELA,FOS,MAPK1,MAPK3,NFKB1,PRKCZ
Molecular Mechanisms of Cancer	2.69	20/365 (5%)	RELA,STK36,MAPK1,GNA12,TYK2,LRP6,BAX,SMAD5,E2F3,NFKB1,PRKCZ,MYC,FOS,CDKN2D,CDH1,CDC42,MAPK3,ARHGEF16,MAP3K7,CDKN1B
Neuregulin Signaling	2.61	8/88 (9%)	MYC,RPS6KB1,MAPK1,CRKL,MAPK3,ERRFI1,CDKN1B,PRKCZ
G Beta Gamma Signaling	2.61	8/88 (9%)	GNB1,MAPK1,CDC42,GNA12,MAPK3,GNB2,PRKCZ,DNM2
fMLP Signaling in Neutrophils	2.61	9/108 (8%)	GNB1,RELA,MAPK1,CDC42,ARPC2,MAPK3,GNB2,NFKB1,PRKCZ
GNRH Signaling	2.61	10/129 (8%)	RELA,FOS,MAP3K11,MAPK1,CDC42,MAPK3,MAP3K7,NFKB1,PRKCZ,DNM2
IL-1 Signaling	2.52	8/91 (9%)	GNB1,RELA,FOS,MAPK1,GNA12,GNB2,MAP3K7,NFKB1
Nicotine Degradation III	2.51	6/54 (11%)	UGT1A5,UGT1A6,UGT1A3,UGT1A4,UGT1A1,UGT1A7 (includes others)
Prolactin Signaling	2.48	7/73 (10%)	MYC,FOS,MAPK1,MAPK3,CEBPB,PRKCZ,IRF1
Relaxin Signaling	2.47	10/135 (7%)	GNB1,RELA,FOS,MAPK1,GNA12,MAPK3,PDE4A,GNB2,NFKB1,PRKCZ
PPAR Signaling	2.46	8/93 (9%)	IL1R2,RELA,FOS,MAPK1,MAPK3,MAP3K7,NFKB1,MAP4K4
IL-22 Signaling	2.46	4/24 (17%)	MAPK1,MAPK3,TYK2,IL10RB
IL-6 Signaling	2.4	9/116 (8%)	IL1R2,RELA,FOS,MAPK1,MAPK3,MAP3K7,CEBPB,NFKB1,MAP4K4
Melatonin Degradation I	2.39	6/57 (11%)	UGT1A5,UGT1A6,UGT1A3,UGT1A4,UGT1A1,UGT1A7 (includes others)
Regulation of Cellular Mechanics by Calpain Protease	2.39	6/57 (11%)	MAPK1,MAPK3,CAPN1,CAST,CDKN1B,ACTN1
14-3-3-mediated Signaling	2.38	9/117 (8%)	FOS,MAPK1,TP73,YWHAB,MAPK3,BAX,CDKN1B,PLCD4,PRKCZ
Aryl Hydrocarbon Receptor Signaling	2.35	10/140 (7%)	MYC,RELA,FOS,MAPK1,TP73,MAPK3,BAX,CDKN1B,NFKB1,MCM7
Ceramide Signaling	2.26	7/80 (9%)	RELA,FOS,S1PR2,MAPK3,SPHK2,NFKB1,PRKCZ
Superpathway of Melatonin Degradation	2.21	6/62 (10%)	UGT1A5,UGT1A6,UGT1A3,UGT1A4,UGT1A1,UGT1A7 (includes others)
Nicotine Degradation II	2.18	6/63 (10%)	UGT1A5,UGT1A6,UGT1A3,UGT1A4,UGT1A1,UGT1A7 (includes others)
HGF Signaling	2.15	8/105 (8%)	FOS,MAP3K11,MAPK1,CDC42,CRKL,MAPK3,MAP3K7,PRKCZ
IL-17A Signaling in Airway Cells	2.15	6/64 (9%)	RELA,MAPK1,MAPK3,TYK2,MAP3K7,NFKB1
Pancreatic Adenocarcinoma Signaling	2.12	8/106 (8%)	RELA,MAPK1,CDC42,MAPK3,TYK2,CDKN1B,E2F3,NFKB1
α-Adrenergic Signaling	2.06	7/87 (8%)	GNB1,GYS1,PHKG2,MAPK1,MAPK3,GNB2,PRKCZ
Huntington's Disease Signaling	2.05	13/229 (6%)	MAPK1,CLTB,CLTC,BAX,VTI1B,PRKCZ,GNB1,MAPK3,CAPN1,HDAC7,GNB2,VAMP3,DNM2
Serotonin Degradation	2.05	6/67 (9%)	UGT1A5,UGT1A6,UGT1A3,UGT1A4,UGT1A1,UGT1A7 (includes others)
4-1BB Signaling in T Lymphocytes	2.05	4/31 (13%)	RELA,MAPK1,MAPK3,NFKB1
Insulin Receptor Signaling	2.04	9/132 (7%)	RPS6KB1,GYS1,SYNJ1,MAPK1,CRKL,MAPK3,PTPN1,EIF2B2,PRKCZ
RANK Signaling in Osteoclasts	2.04	7/88 (8%)	RELA,FOS,MAP3K11,MAPK1,MAPK3,MAP3K7,NFKB1
GDNF Family Ligand-Receptor Interactions	2.02	6/68 (9%)	FOS,PDLIM7,MAPK1,CDC42,MAPK3,DOK3
Apoptosis Signaling	2.01	7/89 (8%)	RELA,MAPK1,MAPK3,CAPN1,BAX,NFKB1,MAP4K4
Androgen Signaling	2.01	8/111 (7%)	GNB1,RELA,MAPK1,GNA12,MAPK3,GNB2,NFKB1,PRKCZ
Regulation of the Epithelial-Mesenchymal Transition Pathway	1.97	11/184 (6%)	RELA,CDH1,NOTCH2,ESRP2,MAPK1,FGFR4,MAPK3,SNAI1,TYK2,PARD6B,NFKB1
ILK Signaling	1.95	11/185 (6%)	MYC,RELA,FOS,CDH1,MAPK1,CFL1,CDC42,MAPK3,SNAI1,NFKB1,ACTN1
Colorectal Cancer Metastasis Signaling	1.95	13/236 (6%)	GNB1,MYC,FOS,RELA,CDH1,MAPK1,MAPK3,TYK2,LRP6,GNB2,BAX,NFKB1,MMP24
Fcγ Receptor-mediated Phagocytosis in Macrophages and Monocytes	1.91	7/93 (8%)	RPS6KB1,MAPK1,CDC42,ARPC2,MAPK3,VAMP3,PRKCZ
CD27 Signaling in Lymphocytes	1.91	5/52 (10%)	RELA,FOS,MAP3K11,MAP3K7,NFKB1
IL-17 Signaling	1.9	6/72 (8%)	RELA,MAPK1,MAPK3,MAP3K7,CEBPB,NFKB1
Type II Diabetes Mellitus Signaling	1.9	8/116 (7%)	RELA,MAPK1,MAPK3,MAP3K7,CEBPB,NFKB1,PRKCZ,PDX1
SAPK/JNK Signaling	1.89	7/94 (7%)	GNB1,MAP3K11,CDC42,CRKL,GNA12,MAP3K7,MAP4K4
Gα12/13 Signaling	1.88	8/117 (7%)	RELA,CDH1,MAPK1,CDH3,CDC42,GNA12,MAPK3,NFKB1
STAT3 Pathway	1.88	6/73 (8%)	MYC,MAP3K11,MAPK1,FGFR4,MAPK3,TYK2
UVB-Induced MAPK Signaling	1.87	5/53 (9%)	RPS6KB1,FOS,MAPK1,MAPK3,PRKCZ
Thrombin Signaling	1.87	11/190 (6%)	GNB1,RPS6KB1,RELA,MAPK1,GNA12,MAPK3,ARHGEF16,GNB2,NFKB1,PLCD4,PRKCZ
Toll-like Receptor Signaling	1.85	6/74 (8%)	RELA,FOS,MAPK1,MAP3K7,NFKB1,MAP4K4
HMGB1 Signaling	1.82	8/120 (7%)	RELA,FOS,ICAM1,MAPK1,CDC42,MAPK3,IFNGR2,NFKB1
Thrombopoietin Signaling	1.81	5/55 (9%)	MYC,FOS,MAPK1,MAPK3,PRKCZ
BMP signaling pathway	1.8	6/76 (8%)	RELA,MAPK1,MAPK3,MAP3K7,SMAD5,NFKB1
Antioxidant Action of Vitamin C	1.77	7/99 (7%)	RELA,MAPK1,MAPK3,NFKB1,GLRX,PLCD4,PLA2G2A
ErbB2-ErbB3 Signaling	1.75	5/57 (9%)	MYC,MAPK1,MAPK3,TYK2,CDKN1B
RhoGDI Signaling	1.74	10/173 (6%)	GNB1,CDH1,CFL1,CDH3,CDC42,ARPC2,GNA12,ARHGEF16,GNB2,PI4KA
April Mediated Signaling	1.74	4/38 (11%)	RELA,FOS,MAPK1,NFKB1
B Cell Receptor Signaling	1.73	10/174 (6%)	RPS6KB1,RELA,MAP3K11,SYNJ1,MAPK1,CFL1,CDC42,MAPK3,MAP3K7,NFKB1
Acute Myeloid Leukemia Signaling	1.72	6/79 (8%)	MYC,RPS6KB1,RELA,MAPK1,MAPK3,NFKB1
PI3K Signaling in B Lymphocytes	1.68	8/127 (6%)	RELA,FOS,MAPK1,MAPK3,PLEKHA4,NFKB1,PLCD4,PRKCZ
Role of PKR in Interferon Induction and Antiviral Response	1.67	4/40 (10%)	RELA,MAP3K7,NFKB1,IRF1
B Cell Activating Factor Signaling	1.67	4/40 (10%)	RELA,FOS,MAPK1,NFKB1
Thyroid Cancer Signaling	1.67	4/40 (10%)	MYC,CDH1,MAPK1,MAPK3
NRF2-mediated Oxidative Stress Response	1.64	10/180 (6%)	AKR7A2,FOS,FTL,MAPK1,KEAP1,MAPK3,MAP3K7,FOSL1,PRKCZ,FTH1
Estrogen-mediated S-phase Entry	1.6	3/24 (13%)	MYC,CDKN1B,E2F3
UVC-Induced MAPK Signaling	1.6	4/42 (10%)	FOS,MAPK1,MAPK3,PRKCZ
IL-15 Signaling	1.58	5/63 (8%)	RELA,MAPK1,MAPK3,TYK2,NFKB1
Antiproliferative Role of Somatostatin Receptor 2	1.58	5/63 (8%)	GNB1,MAPK1,MAPK3,GNB2,CDKN1B
Estrogen-Dependent Breast Cancer Signaling	1.58	5/63 (8%)	RELA,FOS,MAPK1,MAPK3,NFKB1
IL-12 Signaling and Production in Macrophages	1.58	8/133 (6%)	RELA,FOS,MAPK1,MAPK3,CEBPB,NFKB1,PRKCZ,IRF1
ErbB Signaling	1.56	6/86 (7%)	RPS6KB1,FOS,MAPK1,CDC42,MAPK3,PRKCZ
Cell Cycle: G1/S Checkpoint Regulation	1.55	5/64 (8%)	MYC,CDKN2D,HDAC7,CDKN1B,E2F3
Role of JAK family kinases in IL-6-type Cytokine Signaling	1.55	3/25 (12%)	MAPK1,MAPK3,TYK2
Glycolysis I	1.55	3/25 (12%)	ALDOA,PFKL,PFKM
Germ Cell-Sertoli Cell Junction Signaling	1.55	9/160 (6%)	CDH1,MAP3K11,MAPK1,CFL1,CDC42,KEAP1,MAPK3,MAP3K7,ACTN1
Role of IL-17F in Allergic Inflammatory Airway Diseases	1.53	4/44 (9%)	RELA,MAPK1,MAPK3,NFKB1
Hypoxia Signaling in the Cardiovascular System	1.53	5/65 (8%)	UBE2G2,UBE2L3,UBE2V1,UBE2D1,UBE2D3
Virus Entry via Endocytic Pathways	1.5	6/89 (7%)	ITSN1,CDC42,CLTB,CLTC,PRKCZ,DNM2
Remodeling of Epithelial Adherens Junctions	1.45	5/68 (7%)	CDH1,ARPC2,MAPRE1,ACTN1,DNM2
Cdc42 Signaling	1.45	9/167 (5%)	FOS,MAP3K11,MAPK1,CFL1,CDC42,ARPC2,EXOC6,PARD3,PRKCZ
CCR5 Signaling in Macrophages	1.43	5/69 (7%)	GNB1,FOS,MAPK1,GNB2,PRKCZ
Growth Hormone Signaling	1.43	5/69 (7%)	RPS6KB1,FOS,MAPK1,MAPK3,PRKCZ
CCR3 Signaling in Eosinophils	1.43	7/117 (6%)	GNB1,MAPK1,CFL1,MAPK3,GNB2,PRKCZ,PLA2G2A
Acute Phase Response Signaling	1.42	9/169 (5%)	RELA,FOS,FTL,MAPK1,MAPK3,MAP3K7,CEBPB,NFKB1,SERPIND1
PKCθ Signaling in T Lymphocytes	1.41	7/118 (6%)	RELA,FOS,MAP3K11,MAPK1,MAPK3,MAP3K7,NFKB1
Leukocyte Extravasation Signaling	1.39	10/198 (5%)	ICAM1,CLDN15,MAPK1,RAP1GAP,ICAM3,CDC42,CRKL,PRKCZ,ACTN1,MMP24
IL-3 Signaling	1.38	5/71 (7%)	FOS,MAPK1,CRKL,MAPK3,PRKCZ
Renal Cell Carcinoma Signaling	1.38	5/71 (7%)	FOS,MAPK1,CUL2,CDC42,MAPK3
TNFR2 Signaling	1.38	3/29 (10%)	RELA,FOS,NFKB1
TNFR1 Signaling	1.38	4/49 (8%)	RELA,FOS,CDC42,NFKB1
Mouse Embryonic Stem Cell Pluripotency	1.38	6/95 (6%)	MYC,MAPK1,MAPK3,TYK2,MAP3K7,SMAD5
Protein Ubiquitination Pathway	1.38	12/255 (5%)	UBE2G2,DNAJC28,USP12,UBE2L3,USP32,CUL2,UBE2V1,USP37,USP40,UBE2D1,UBE2D3,USP48
Glioblastoma Multiforme Signaling	1.37	8/146 (5%)	MYC,RPS6KB1,MAPK1,CDC42,MAPK3,CDKN1B,E2F3,PLCD4
Epithelial Adherens Junction Signaling	1.37	8/146 (5%)	CDH1,NOTCH2,CDC42,ARPC2,KEAP1,SNAI1,PARD3,ACTN1
Gαq Signaling	1.36	8/147 (5%)	GNB1,RELA,GYS1,MAPK1,MAPK3,GNB2,NFKB1,PRKCZ
Axonal Guidance Signaling	1.35	18/434 (4%)	ERAP2,EPHB4,STK36,ITSN1,MAPK1,CFL1,EPHB2,SEMA5A,CRKL,GNA12,PRKCZ,GNB1,CDC42,ARPC2,MAPK3,GNB2,LNPEP,PLCD4
NF-κB Activation by Viruses	1.34	5/73 (7%)	RELA,MAPK1,MAPK3,NFKB1,PRKCZ
IGF-1 Signaling	1.34	6/97 (6%)	RPS6KB1,FOS,MAPK1,YWHAB,MAPK3,PRKCZ
Oleate Biosynthesis II (Animals)	1.34	2/13 (15%)	FADS2,FADS1
CNTF Signaling	1.3	4/52 (8%)	RPS6KB1,MAPK1,MAPK3,TYK2
Endometrial Cancer Signaling	1.3	4/52 (8%)	MYC,CDH1,MAPK1,MAPK3
PPARα/RXRα Activation	1.3	9/178 (5%)	IL1R2,RELA,MAPK1,MAPK3,MAP3K7,NCOA6,NFKB1,MAP4K4,PLCD4
Sertoli Cell-Sertoli Cell Junction Signaling	1.3	9/178 (5%)	CDH1,MAP3K11,CLDN15,MAPK1,CDC42,KEAP1,MAPK3,MAP3K7,ACTN1
TREM1 Signaling	1.3	5/75 (7%)	RELA,ICAM1,MAPK1,MAPK3,NFKB1
HER-2 Signaling in Breast Cancer	1.28	5/76 (7%)	CDC42,PARD6B,CDKN1B,PARD3,PRKCZ
VEGF Family Ligand-Receptor Interactions	1.28	5/76 (7%)	FOS,MAPK1,MAPK3,PRKCZ,PLA2G2A
Asparagine Degradation I	1.28	1/2 (50%)	ASRGL1
Epoxysqualene Biosynthesis	1.28	1/2 (50%)	SQLE
Cholecystokinin/Gastrin-mediated Signaling	1.27	6/101 (6%)	FOS,MAPK1,GNA12,MAPK3,CREM,PRKCZ
Role of Macrophages, Fibroblasts and Endothelial Cells in Rheumatoid Arthritis	1.26	13/296 (4%)	IL1R2,MYC,FOS,RELA,ICAM1,MAPK1,MAPK3,LRP6,MAP3K7,CEBPB,NFKB1,PLCD4,PRKCZ
Lymphotoxin β Receptor Signaling	1.25	4/54 (7%)	RELA,MAPK1,MAPK3,NFKB1
Role of IL-17A in Arthritis	1.25	4/54 (7%)	RELA,MAPK1,MAPK3,NFKB1
VDR/RXR Activation	1.24	5/78 (6%)	HOXA10,CEBPB,VDR,CDKN1B,PRKCZ
D-myo-inositol (1,4,5,6)-Tetrakisphosphate Biosynthesis	1.24	7/129 (5%)	MTMR6,IPMK,SYNJ1,PTPN1,PPM1F,PPP4C,DUSP16
D-myo-inositol (3,4,5,6)-tetrakisphosphate Biosynthesis	1.24	7/129 (5%)	MTMR6,IPMK,SYNJ1,PTPN1,PPM1F,PPP4C,DUSP16
Telomere Extension by Telomerase	1.23	2/15 (13%)	HNRNPA2B1,RAD50
γ-glutamyl Cycle	1.23	2/15 (13%)	GSS,GGT7
Tec Kinase Signaling	1.22	8/157 (5%)	GNB1,RELA,FOS,GNA12,TYK2,GNB2,NFKB1,PRKCZ
Regulation of IL-2 Expression in Activated and Anergic T Lymphocytes	1.22	5/79 (6%)	RELA,FOS,MAPK1,MAPK3,NFKB1
Oncostatin M Signaling	1.21	3/34 (9%)	MAPK1,MAPK3,TYK2
EGF Signaling	1.21	4/56 (7%)	RPS6KB1,FOS,MAPK1,MAPK3
Methylglyoxal Degradation III	1.18	2/16 (13%)	AKR7A2,FAM213B
Parkinson's Signaling	1.18	2/16 (13%)	MAPK1,PARK7
Prostate Cancer Signaling	1.16	5/82 (6%)	RELA,MAPK1,MAPK3,CDKN1B,NFKB1
Myc Mediated Apoptosis Signaling	1.16	4/58 (7%)	MYC,YWHAB,BAX,PRKCZ
Stearate Biosynthesis I (Animals)	1.15	3/36 (8%)	BDH2,FAM213B,HNF4A
autophagy	1.15	3/36 (8%)	ATG9A,ATG4D,ATG16L1
Breast Cancer Regulation by Stathmin1	1.15	9/191 (5%)	GNB1,MAPK1,CDC42,MAPK3,ARHGEF16,GNB2,CDKN1B,E2F3,PRKCZ
Renin-Angiotensin Signaling	1.14	6/109 (6%)	RELA,FOS,MAPK1,MAPK3,NFKB1,PRKCZ
γ-linolenate Biosynthesis II (Animals)	1.13	2/17 (12%)	FADS2,FADS1
Type I Diabetes Mellitus Signaling	1.13	6/110 (5%)	RELA,MAPK1,IFNGR2,MAP3K7,NFKB1,IRF1
Role of Tissue Factor in Cancer	1.13	6/110 (5%)	RPS6KB1,MAPK1,CFL1,CDC42,GNA12,MAPK3
Superpathway of Inositol Phosphate Compounds	1.12	9/193 (5%)	MTMR6,IPMK,SYNJ1,PTPN1,PPM1F,PPP4C,PLCD4,PI4KA,DUSP16
Cardiac Hypertrophy Signaling	1.11	10/223 (4%)	GNB1,RPS6KB1,MAP3K11,MAPK1,GNA12,MAPK3,GNB2,MAP3K7,EIF2B2,PLCD4
5-aminoimidazole Ribonucleotide Biosynthesis I	1.11	1/3 (33%)	GART
Glutathione Biosynthesis	1.11	1/3 (33%)	GSS
1D-myo-inositol Hexakisphosphate Biosynthesis V (from Ins(1,3,4)P3)	1.11	1/3 (33%)	IPMK
Oxidized GTP and dGTP Detoxification	1.11	1/3 (33%)	RUVBL2
Tyrosine Biosynthesis IV	1.11	1/3 (33%)	PCBD2
Tight Junction Signaling	1.1	8/167 (5%)	RELA,FOS,CLDN15,CDC42,VAMP3,NFKB1,VTI1B,PRKCZ
Valine Degradation I	1.08	2/18 (11%)	BCAT2,HIBADH
Bladder Cancer Signaling	1.08	5/87 (6%)	MYC,CDH1,MAPK1,MAPK3,MMP24
UVA-Induced MAPK Signaling	1.06	5/88 (6%)	RPS6KB1,FOS,MAPK1,MAPK3,PLCD4
Role of NFAT in Regulation of the Immune Response	1.05	8/171 (5%)	GNB1,RELA,FOS,MAPK1,GNA12,MAPK3,GNB2,NFKB1
1D-myo-inositol Hexakisphosphate Biosynthesis II (Mammalian)	1.04	2/19 (11%)	IPMK,SYNJ1
D-myo-inositol (1,3,4)-trisphosphate Biosynthesis	1.04	2/19 (11%)	IPMK,SYNJ1
Endothelin-1 Signaling	1.04	8/172 (5%)	MYC,FOS,MAPK1,GNA12,MAPK3,PLCD4,PRKCZ,PLA2G2A
NF-κB Signaling	1.04	8/172 (5%)	IL1R2,RELA,FGFR4,UBE2V1,MAP3K7,NFKB1,MAP4K4,PRKCZ
Pyridoxal 5'-phosphate Salvage Pathway	1.04	4/64 (6%)	CDK8,MAPK1,MAPK3,GRK6
D-myo-inositol-5-phosphate Metabolism	1.03	7/145 (5%)	MTMR6,SYNJ1,PTPN1,PPM1F,PPP4C,PLCD4,DUSP16
Protein Kinase A Signaling	1.02	15/386 (4%)	RELA,PHKG2,MAPK1,YWHAB,PDE4A,NFKB1,PRKCZ,GNB1,GYS1,MAPK3,PTPN1,CREM,GNB2,PLCD4,DUSP16
DNA Methylation and Transcriptional Repression Signaling	1.01	2/20 (10%)	DNMT3B,DNMT1
p70S6K Signaling	1	6/119 (5%)	RPS6KB1,MAPK1,YWHAB,MAPK3,PLCD4,PRKCZ
PXR/RXR Activation	1	4/66 (6%)	RELA,HNF4A,UGT1A1,UGT1A7 (includes others)
Melanoma Signaling	0.994	3/42 (7%)	CDH1,MAPK1,MAPK3
2-ketoglutarate Dehydrogenase Complex	0.989	1/4 (25%)	DLST
Ascorbate Recycling (Cytosolic)	0.989	1/4 (25%)	GLRX
Glutathione Redox Reactions II	0.989	1/4 (25%)	GLRX
Arginine Degradation I (Arginase Pathway)	0.989	1/4 (25%)	ARG2
Phenylalanine Degradation I (Aerobic)	0.989	1/4 (25%)	PCBD2
Acetate Conversion to Acetyl-CoA	0.989	1/4 (25%)	ACSS2
Neurotrophin/TRK Signaling	0.983	4/67 (6%)	FOS,MAPK1,CDC42,MAPK3
Phospholipase C Signaling	0.981	10/237 (4%)	GNB1,RELA,MAPK1,MAPK3,ARHGEF16,HDAC7,GNB2,NFKB1,PRKCZ,PLA2G2A
Maturity Onset Diabetes of Young (MODY) Signaling	0.97	2/21 (10%)	HNF4A,PDX1
Role of NFAT in Cardiac Hypertrophy	0.967	8/179 (4%)	GNB1,MAPK1,MAPK3,HDAC7,GNB2,MAP3K7,PLCD4,PRKCZ
Role of MAPK Signaling in the Pathogenesis of Influenza	0.948	4/69 (6%)	MAPK1,MAPK3,BAX,PLA2G2A
CXCR4 Signaling	0.945	7/152 (5%)	GNB1,FOS,MAPK1,GNA12,MAPK3,GNB2,PRKCZ
Melatonin Signaling	0.931	4/70 (6%)	MAPK1,MAPK3,PLCD4,PRKCZ
T Cell Receptor Signaling	0.928	5/97 (5%)	RELA,FOS,MAPK1,MAPK3,NFKB1
Hepatic Fibrosis / Hepatic Stellate Cell Activation	0.927	8/183 (4%)	IL1R2,RELA,ICAM1,IFNGR2,BAX,IFNAR2,NFKB1,IFNAR1
EIF2 Signaling	0.918	8/184 (4%)	EIF3G,MAPK1,RPL26L1,MAPK3,PPP1R15A,RPL21,EIF2B2,RPL18
Small Cell Lung Cancer Signaling	0.914	4/71 (6%)	MYC,RELA,CDKN1B,NFKB1
PEDF Signaling	0.914	4/71 (6%)	RELA,MAPK1,MAPK3,NFKB1
Chemokine Signaling	0.914	4/71 (6%)	FOS,MAPK1,CFL1,MAPK3
Glioma Signaling	0.914	5/98 (5%)	CDKN2D,MAPK1,MAPK3,E2F3,PRKCZ
3-phosphoinositide Biosynthesis	0.902	7/156 (4%)	MTMR6,SYNJ1,PTPN1,PPM1F,PPP4C,PI4KA,DUSP16
Creatine-phosphate Biosynthesis	0.897	1/5 (20%)	MAP4K4
Tetrahydrofolate Salvage from 5,10-methenyltetrahydrofolate	0.897	1/5 (20%)	GART
Serine Biosynthesis	0.897	1/5 (20%)	PHGDH
Neuropathic Pain Signaling In Dorsal Horn Neurons	0.887	5/100 (5%)	FOS,MAPK1,MAPK3,PLCD4,PRKCZ
nNOS Signaling in Neurons	0.885	3/47 (6%)	CAPN1,PRKCZ,PFKM
Role of Osteoblasts, Osteoclasts and Chondrocytes in Rheumatoid Arthritis	0.874	9/219 (4%)	IL1R2,RELA,FOS,MAPK1,MAPK3,LRP6,MAP3K7,SMAD5,NFKB1
Tumoricidal Function of Hepatic Natural Killer Cells	0.873	2/24 (8%)	ICAM1,BAX
Superpathway of D-myo-inositol (1,4,5)-trisphosphate Metabolism	0.873	2/24 (8%)	IPMK,SYNJ1
RAR Activation	0.861	8/190 (4%)	NSD1,RELA,FOS,MAPK1,RDH11,SMAD5,NFKB1,PRKCZ
Hepatic Cholestasis	0.852	7/161 (4%)	IL1R2,RELA,FGFR4,MAP3K7,HNF4A,NFKB1,PRKCZ
Adipogenesis pathway	0.825	6/134 (4%)	RPS6KB1,DGKD,FGFR4,HDAC7,CEBPB,SMAD5
Urea Cycle	0.824	1/6 (17%)	ARG2
Arginine Degradation VI (Arginase 2 Pathway)	0.824	1/6 (17%)	ARG2
Selenocysteine Biosynthesis II (Archaea and Eukaryotes)	0.824	1/6 (17%)	SEPHS2
Glycogen Biosynthesis II (from UDP-D-Glucose)	0.824	1/6 (17%)	GYS1
Antiproliferative Role of TOB in T Cell Signaling	0.817	2/26 (8%)	MAPK1,CDKN1B
D-myo-inositol (1,4,5)-Trisphosphate Biosynthesis	0.817	2/26 (8%)	PLCD4,PI4KA
Amyloid Processing	0.809	3/51 (6%)	MAPK1,MAPK3,CAPN1
Role of BRCA1 in DNA Damage Response	0.808	4/78 (5%)	UIMC1,E2F3,BRE,RAD50
Cyclins and Cell Cycle Regulation	0.808	4/78 (5%)	CDKN2D,HDAC7,CDKN1B,E2F3
Fc Epsilon RI Signaling	0.788	5/108 (5%)	SYNJ1,MAPK1,MAPK3,PRKCZ,PLA2G2A
Sphingosine-1-phosphate Signaling	0.777	5/109 (5%)	S1PR2,MAPK1,GNA12,MAPK3,PLCD4
Wnt/β-catenin Signaling	0.776	7/169 (4%)	SOX4,MYC,CDH1,CDH3,LRP6,MAP3K7,RUVBL2
Semaphorin Signaling in Neurons	0.774	3/53 (6%)	MAPK1,CFL1,MAPK3
IL-2 Signaling	0.774	3/53 (6%)	FOS,MAPK1,MAPK3
Superpathway of Serine and Glycine Biosynthesis I	0.763	1/7 (14%)	PHGDH
Inositol Pyrophosphates Biosynthesis	0.763	1/7 (14%)	IPMK
Adenine and Adenosine Salvage III	0.763	1/7 (14%)	ADA
Glycoaminoglycan-protein Linkage Region Biosynthesis	0.763	1/7 (14%)	B4GALT7
CREB Signaling in Neurons	0.759	7/171 (4%)	GNB1,MAPK1,GNA12,MAPK3,GNB2,PLCD4,PRKCZ
Role of NANOG in Mammalian Embryonic Stem Cell Pluripotency	0.754	5/111 (5%)	MAPK1,MAPK3,CDX2,TYK2,SMAD5
Synaptic Long Term Depression	0.744	6/142 (4%)	MAPK1,GNA12,MAPK3,PLCD4,PRKCZ,PLA2G2A
Chondroitin Sulfate Biosynthesis	0.741	3/55 (5%)	B4GALT7,CHST12,SULT2B1
Actin Nucleation by ARP-WASP Complex	0.725	3/56 (5%)	CDC42,ARPC2,GNA12
Wnt/Ca+ pathway	0.725	3/56 (5%)	RELA,NFKB1,PLCD4
Integrin Signaling	0.72	8/207 (4%)	MAP3K11,MAPK1,CDC42,ARPC2,CRKL,MAPK3,CAPN1,ACTN1
FGF Signaling	0.716	4/85 (5%)	MAPK1,FGFR4,CRKL,MAPK3
Citrulline Biosynthesis	0.71	1/8 (13%)	ARG2
Purine Ribonucleosides Degradation to Ribose-1-phosphate	0.71	1/8 (13%)	ADA
Dendritic Cell Maturation	0.708	7/177 (4%)	RELA,ICAM1,MAPK1,MAPK3,NFKB1,PLCD4,IFNAR1
Regulation of eIF4 and p70S6K Signaling	0.707	6/146 (4%)	EIF3G,RPS6KB1,MAPK1,MAPK3,EIF2B2,PRKCZ
3-phosphoinositide Degradation	0.707	6/146 (4%)	MTMR6,SYNJ1,PTPN1,PPM1F,PPP4C,DUSP16
HIPPO signaling	0.704	4/86 (5%)	YWHAB,SMAD5,PARD3,PRKCZ
AMPK Signaling	0.699	7/178 (4%)	RPS6KB1,GYS1,MAPK1,MAP3K7,PFKL,HNF4A,PFKM
Heparan Sulfate Biosynthesis	0.695	3/58 (5%)	B4GALT7,CHST12,SULT2B1
Dermatan Sulfate Biosynthesis	0.695	3/58 (5%)	B4GALT7,CHST12,SULT2B1
p38 MAPK Signaling	0.691	5/117 (4%)	IL1R2,MYC,RPS6KB1,MAP3K7,PLA2G2A
CD28 Signaling in T Helper Cells	0.681	5/118 (4%)	RELA,FOS,CDC42,ARPC2,NFKB1
ATM Signaling	0.68	3/59 (5%)	BRAT1,TP73,RAD50
CTLA4 Signaling in Cytotoxic T Lymphocytes	0.68	4/88 (5%)	AP1S1,AP1M2,CLTB,CLTC
G Protein Signaling Mediated by Tubby	0.677	2/32 (6%)	GNB1,GNB2
PAK Signaling	0.669	4/89 (4%)	MAPK1,CFL1,CDC42,MAPK3
Systemic Lupus Erythematosus Signaling	0.668	8/214 (4%)	FOS,CD2BP2,MAPK1,MAPK3,CREM,HNRNPA2B1,SNRNP70,SART1
Induction of Apoptosis by HIV1	0.666	3/60 (5%)	RELA,BAX,NFKB1
ErbB4 Signaling	0.666	3/60 (5%)	MAPK1,MAPK3,PRKCZ
Assembly of RNA Polymerase I Complex	0.665	1/9 (11%)	POLR1D
Sucrose Degradation V (Mammalian)	0.665	1/9 (11%)	ALDOA
Leucine Degradation I	0.665	1/9 (11%)	BCAT2
Ketolysis	0.665	1/9 (11%)	BDH2
Gαi Signaling	0.662	5/120 (4%)	GNB1,MAPK1,RAP1GAP,MAPK3,GNB2
Aldosterone Signaling in Epithelial Cells	0.654	6/152 (4%)	DNAJC28,MAPK1,MAPK3,PLCD4,PRKCZ,PI4KA
Actin Cytoskeleton Signaling	0.654	8/216 (4%)	MAPK1,CFL1,CDC42,ARPC2,CRKL,GNA12,MAPK3,ACTN1
LXR/RXR Activation	0.652	5/121 (4%)	IL1R2,RELA,UGT1A3,ARG2,NFKB1
Sperm Motility	0.652	5/121 (4%)	MAP3K11,PDE4A,PLCD4,PRKCZ,PLA2G2A
Regulation of Actin-based Motility by Rho	0.646	4/91 (4%)	CFL1,CDC42,ARPC2,PI4KA
Clathrin-mediated Endocytosis Signaling	0.645	7/185 (4%)	SYNJ1,EPHB2,CDC42,ARPC2,CLTB,CLTC,DNM2
RhoA Signaling	0.643	5/122 (4%)	SEPT8,CFL1,ARPC2,GNA12,PI4KA
Activation of IRF by Cytosolic Pattern Recognition Receptors	0.639	3/62 (5%)	RELA,NFKB1,IFNAR1
IL-9 Signaling	0.638	2/34 (6%)	RELA,NFKB1
TWEAK Signaling	0.638	2/34 (6%)	RELA,NFKB1
Inhibition of Angiogenesis by TSP1	0.638	2/34 (6%)	HSPG2,MAPK1
Role of JAK2 in Hormone-like Cytokine Signaling	0.638	2/34 (6%)	PTPN1,TYK2
Factors Promoting Cardiogenesis in Vertebrates	0.635	4/92 (4%)	LRP6,MAP3K7,SMAD5,PRKCZ
VEGF Signaling	0.635	4/92 (4%)	MAPK1,MAPK3,EIF2B2,ACTN1
ERK/MAPK Signaling	0.63	7/187 (4%)	MYC,FOS,MAPK1,YWHAB,CRKL,MAPK3,PLA2G2A
Ketogenesis	0.625	1/10 (10%)	BDH2
Salvage Pathways of Pyrimidine Ribonucleotides	0.625	4/93 (4%)	CDK8,MAPK1,MAPK3,GRK6
Role of Pattern Recognition Receptors in Recognition of Bacteria and Viruses	0.615	5/125 (4%)	RELA,MAPK1,MAPK3,NFKB1,PRKCZ
Purine Nucleotides De Novo Biosynthesis II	0.589	1/11 (9%)	GART
Mineralocorticoid Biosynthesis	0.589	1/11 (9%)	HSD3B1
Notch Signaling	0.569	2/38 (5%)	NOTCH2,LFNG
Telomerase Signaling	0.565	4/99 (4%)	MYC,MAPK1,MAPK3,HDAC7
Acyl-CoA Hydrolysis	0.557	1/12 (8%)	HNF4A
Glucocorticoid Biosynthesis	0.557	1/12 (8%)	HSD3B1
BER pathway	0.557	1/12 (8%)	FEN1
Nitric Oxide Signaling in the Cardiovascular System	0.555	4/100 (4%)	MAPK1,MAPK3,ARG2,PRKCZ
Inhibition of Matrix Metalloproteases	0.553	2/39 (5%)	HSPG2,MMP24
Agrin Interactions at Neuromuscular Junction	0.552	3/69 (4%)	MAPK1,CDC42,MAPK3
Transcriptional Regulatory Network in Embryonic Stem Cells	0.538	2/40 (5%)	CDX2,HNF4A
HIF1α Signaling	0.537	4/102 (4%)	MAPK1,CUL2,MAPK3,MMP24
Caveolar-mediated Endocytosis Signaling	0.53	3/71 (4%)	ITSN1,PTPN1,DNM2
T Helper Cell Differentiation	0.53	3/71 (4%)	IL10RB,IFNGR2,ICOSLG/LOC102723996
Assembly of RNA Polymerase III Complex	0.528	1/13 (8%)	GTF3A
Cholesterol Biosynthesis I	0.528	1/13 (8%)	SQLE
Cholesterol Biosynthesis II (via 24,25-dihydrolanosterol)	0.528	1/13 (8%)	SQLE
Cholesterol Biosynthesis III (via Desmosterol)	0.528	1/13 (8%)	SQLE
Glucocorticoid Receptor Signaling	0.501	9/275 (3%)	IL1R2,RELA,FOS,ICAM1,MAPK1,MAPK3,MAP3K7,CEBPB,NFKB1
DNA Double-Strand Break Repair by Homologous Recombination	0.501	1/14 (7%)	RAD50
DNA Double-Strand Break Repair by Non-Homologous End Joining	0.501	1/14 (7%)	RAD50
Isoleucine Degradation I	0.501	1/14 (7%)	BCAT2
Androgen Biosynthesis	0.501	1/14 (7%)	HSD3B1
Superpathway of Citrulline Metabolism	0.501	1/14 (7%)	ARG2
FLT3 Signaling in Hematopoietic Progenitor Cells	0.499	3/74 (4%)	RPS6KB1,MAPK1,MAPK3
Leptin Signaling in Obesity	0.499	3/74 (4%)	MAPK1,MAPK3,PLCD4
Role of RIG1-like Receptors in Antiviral Innate Immunity	0.496	2/43 (5%)	RELA,NFKB1
IL-4 Signaling	0.489	3/75 (4%)	RPS6KB1,SYNJ1,TYK2
iCOS-iCOSL Signaling in T Helper Cells	0.486	4/108 (4%)	RELA,PLEKHA4,NFKB1,ICOSLG/LOC102723996
Gαs Signaling	0.478	4/109 (4%)	GNB1,MAPK1,MAPK3,GNB2
nNOS Signaling in Skeletal Muscle Cells	0.476	1/15 (7%)	SNTB2
The Visual Cycle	0.476	1/15 (7%)	RDH11
Leukotriene Biosynthesis	0.476	1/15 (7%)	GGT7
Vitamin-C Transport	0.476	1/15 (7%)	GLRX
Natural Killer Cell Signaling	0.47	4/110 (4%)	SYNJ1,MAPK1,MAPK3,PRKCZ
Dermatan Sulfate Biosynthesis (Late Stages)	0.47	2/45 (4%)	CHST12,SULT2B1
Corticotropin Releasing Hormone Signaling	0.462	4/111 (4%)	FOS,MAPK1,MAPK3,PRKCZ
Mismatch Repair in Eukaryotes	0.454	1/16 (6%)	FEN1
CDP-diacylglycerol Biosynthesis I	0.454	1/16 (6%)	AGPAT3
Reelin Signaling in Neurons	0.452	3/79 (4%)	MAP3K11,CRKL,ARHGEF16
Chondroitin Sulfate Biosynthesis (Late Stages)	0.445	2/47 (4%)	CHST12,SULT2B1
Ephrin A Signaling	0.434	2/48 (4%)	CFL1,CDC42
Adenosine Nucleotides Degradation II	0.433	1/17 (6%)	ADA
Cell Cycle: G2/M DNA Damage Checkpoint Regulation	0.423	2/49 (4%)	YWHAB,PRKCZ
Phosphatidylglycerol Biosynthesis II (Non-plastidic)	0.414	1/18 (6%)	AGPAT3
D-myo-inositol (1,4,5)-trisphosphate Degradation	0.414	1/18 (6%)	SYNJ1
Melanocyte Development and Pigmentation Signaling	0.409	3/84 (4%)	RPS6KB1,MAPK1,MAPK3
Synaptic Long Term Potentiation	0.405	4/119 (3%)	MAPK1,MAPK3,PLCD4,PRKCZ
Heparan Sulfate Biosynthesis (Late Stages)	0.401	2/51 (4%)	CHST12,SULT2B1
Oxidative Ethanol Degradation III	0.395	1/19 (5%)	ACSS2
FAK Signaling	0.385	3/87 (3%)	MAPK1,MAPK3,CAPN1
Cardiomyocyte Differentiation via BMP Receptors	0.379	1/20 (5%)	MAP3K7
Purine Nucleotides Degradation II (Aerobic)	0.379	1/20 (5%)	ADA
Atherosclerosis Signaling	0.373	4/124 (3%)	RELA,ICAM1,NFKB1,PLA2G2A
Unfolded protein response	0.372	2/54 (4%)	PPP1R15A,CEBPB
Crosstalk between Dendritic Cells and Natural Killer Cells	0.371	3/89 (3%)	RELA,ICAM3,NFKB1
Role of CHK Proteins in Cell Cycle Checkpoint Control	0.362	2/55 (4%)	E2F3,RAD50
Death Receptor Signaling	0.35	3/92 (3%)	RELA,NFKB1,MAP4K4
Estrogen Receptor Signaling	0.349	4/128 (3%)	CDK8,MAPK1,MED15,MAPK3
Polyamine Regulation in Colon Cancer	0.348	1/22 (5%)	MYC
Role of Lipids/Lipid Rafts in the Pathogenesis of Influenza	0.348	1/22 (5%)	IFNAR1
Glioma Invasiveness Signaling	0.345	2/57 (4%)	MAPK1,MAPK3
Phospholipases	0.336	2/58 (3%)	PLCD4,PLA2G2A
TCA Cycle II (Eukaryotic)	0.334	1/23 (4%)	DLST
Ethanol Degradation IV	0.334	1/23 (4%)	ACSS2
Cardiac β-adrenergic Signaling	0.322	4/133 (3%)	GNB1,PDE4A,GNB2,PKIG
Retinoic acid Mediated Apoptosis Signaling	0.312	2/61 (3%)	IFNAR1,IRF1
Gluconeogenesis I	0.308	1/25 (4%)	ALDOA
CDK5 Signaling	0.305	3/99 (3%)	MAPK1,MAPK3,CAPN1
Role of JAK1 and JAK3 in γc Cytokine Signaling	0.304	2/62 (3%)	MAPK1,MAPK3
GM-CSF Signaling	0.304	2/62 (3%)	MAPK1,MAPK3
Paxillin Signaling	0.294	3/101 (3%)	MAPK1,CDC42,ACTN1
Cell Cycle Control of Chromosomal Replication	0.285	1/27 (4%)	MCM7
Acetone Degradation I (to Methylglyoxal)	0.285	1/27 (4%)	FAM213B
Non-Small Cell Lung Cancer Signaling	0.283	2/65 (3%)	MAPK1,MAPK3
Angiopoietin Signaling	0.276	2/66 (3%)	RELA,NFKB1
Mitotic Roles of Polo-Like Kinase	0.276	2/66 (3%)	CAPN1,KIF11
Superpathway of Cholesterol Biosynthesis	0.274	1/28 (4%)	SQLE
cAMP-mediated signaling	0.274	6/219 (3%)	MAPK1,RAP1GAP,MAPK3,CREM,PDE4A,PKIG
Macropinocytosis Signaling	0.263	2/68 (3%)	CDC42,PRKCZ
Sonic Hedgehog Signaling	0.255	1/30 (3%)	STK36
mTOR Signaling	0.25	5/187 (3%)	EIF3G,RPS6KB1,MAPK1,MAPK3,PRKCZ
Circadian Rhythm Signaling	0.228	1/33 (3%)	PER3
Retinoate Biosynthesis I	0.228	1/33 (3%)	RDH11
Retinol Biosynthesis	0.228	1/33 (3%)	RDH11
Coagulation System	0.213	1/35 (3%)	SERPIND1
Cell Cycle Regulation by BTG Family Proteins	0.213	1/35 (3%)	E2F3
tRNA Splicing	0.213	1/35 (3%)	PDE4A
Triacylglycerol Biosynthesis	0.213	1/35 (3%)	AGPAT3
Ethanol Degradation II	0.213	1/35 (3%)	ACSS2

## Sheet: Lymphocytes
Ingenuity Canonical Pathways	-log(p-value)	Overlaps with dataset	Molecules
Glucocorticoid Receptor Signaling	7.05	37/275 (13%)	RELA,BGLAP,ICAM1,CD3E,MAPK1,SMAD3,POMC,ARID2,TAF7,NFKB1,GTF2A1,NR3C1,HSPA4,MAP3K7,PRKAA1,TAF3,STAT1,STAT5B,PPP3CA,IL4,STAT5A,CXCL8,SRA1,NRAS,TAF6,CDKN1C,MED1,SMARCE1,TBP,CEBPB,STAT3,BCL2L1,TRAF2,DUSP1,POLR2E,NCOA1,PHF10
Role of JAK1, JAK2 and TYK2 in Interferon Signaling	6.9	10/24 (42%)	SOCS1,RELA,TYK2,IFNGR2,IFNGR1,STAT3,STAT1,IFNAR2,NFKB1,IFNAR1
JAK/Stat Signaling	6.23	16/72 (22%)	STAT5A,SOCS1,RELA,NRAS,MAPK1,TYK2,PIAS1,STAT3,CEBPB,NFKB1,STAT4,BCL2L1,CISH,PTPN1,STAT5B,STAT1
Interferon Signaling	5.93	11/36 (31%)	SOCS1,RELA,PIAS1,TYK2,IFNGR2,IFNGR1,BAX,STAT1,IFNAR2,IFNAR1,IRF1
Androgen Signaling	4.85	18/111 (16%)	RELA,PRKCQ,MAPK1,GNA12,SMAD3,PRKAR2A,TBP,GNG3,GTF2A1,NFKB1,PRKCZ,GNAI2,HSPA4,CALM1 (includes others),POLR2E,GNB2,NCOA1,PRKCB
RAR Activation	4.8	25/190 (13%)	NSD1,RELA,MAPK1,SMAD3,ARID2,MAP3K5,NFKB1,PRKCZ,RARA,PNRC1,STAT5B,CITED2,STAT5A,SRA1,PRKCQ,MED1,RDH11,ADCY3,SMARCE1,PRKAR2A,SMAD7,DUSP1,NCOA1,PHF10,PRKCB
Prolactin Signaling	4.74	14/73 (19%)	STAT5A,SOCS1,PRKCQ,NRAS,MAPK1,STAT3,CEBPB,NR3C1,PRKCZ,IRF1,MYC,STAT5B,STAT1,PRKCB
IL-15 Signaling	4.12	12/63 (19%)	CXCL8,BCL2L1,RELA,STAT5A,IL15RA,NRAS,MAPK1,TYK2,STAT3,STAT5B,NFKB1,IL4
P2Y Purigenic Receptor Signaling Pathway	3.9	17/119 (14%)	RELA,PRKCQ,NRAS,MAPK1,P2RY11,ADCY3,PRKAR2A,GNG3,PLCL2,PLCH2,NFKB1,PRKCZ,GNAI2,MYC,GNB2,PLCD4,PRKCB
Oxidized GTP and dGTP Detoxification	3.87	3/3 (100%)	DDX6,RUVBL2,NUDT1
Erythropoietin Signaling	3.85	12/67 (18%)	SOCS1,RPS6KB1,RELA,STAT5A,PRKCQ,NRAS,CBL,MAPK1,STAT5B,NFKB1,PRKCZ,PRKCB
IL-22 Signaling	3.82	7/24 (29%)	STAT5A,MAPK1,TYK2,IL10RB,STAT3,STAT1,STAT5B
Role of JAK family kinases in IL-6-type Cytokine Signaling	3.7	7/25 (28%)	SOCS1,STAT5A,MAPK1,TYK2,STAT3,STAT1,STAT5B
Melatonin Signaling	3.66	12/70 (17%)	GNAI2,CALM1 (includes others),PRKCQ,MAPK1,PRKAR2A,PLCL2,PLCH2,RORC,PLCD4,PRKCZ,MAP2K5,PRKCB
T Helper Cell Differentiation	3.6	12/71 (17%)	STAT4,IL10RB,IL10RA,IFNGR2,IL2RA,IFNGR1,STAT3,CXCR5,STAT1,RORC,ICOSLG/LOC102723996,IL4
NF-κB Activation by Viruses	3.49	12/73 (16%)	ITGB2,RELA,TRAF2,PRKCQ,NRAS,MAPK1,TBP,CXCR5,NFKB1,PRKCZ,TNFRSF14,PRKCB
IL-15 Production	3.47	7/27 (26%)	RELA,MAP3K11,TYK2,STAT1,NFKB1,PRKCZ,IRF1
iNOS Signaling	3.47	9/44 (20%)	CALM1 (includes others),RELA,MAPK1,TYK2,IFNGR2,IFNGR1,STAT1,NFKB1,IRF1
Thrombopoietin Signaling	3.35	10/55 (18%)	MYC,STAT5A,PRKCQ,NRAS,MAPK1,STAT3,STAT1,STAT5B,PRKCZ,PRKCB
α-Adrenergic Signaling	3.31	13/87 (15%)	GNAI2,CALM1 (includes others),PRKCQ,GYS1,NRAS,PYGM,MAPK1,ADCY3,GNB2,PRKAR2A,GNG3,PRKCZ,PRKCB
Neuregulin Signaling	3.26	13/88 (15%)	STAT5A,RPS6KB1,NRAS,PRKCQ,MAPK1,PRKCZ,AREG,MYC,ERRFI1,CDKN1B,ERBB2,STAT5B,PRKCB
PI3K/AKT Signaling	3.24	16/123 (13%)	RELA,RPS6KB1,CDC37,NRAS,MAPK1,PPP2CA,TYK2,MAP3K5,NFKB1,PRKCZ,BCL2L1,GYS1,SYNJ1,PPM1J,CDKN1B,THEM4
Protein Ubiquitination Pathway	3.14	26/255 (10%)	PSMB3,SKP1,UBE4A,HSPA4,UBE2B,UBE2V1,PSMB4,USP28,DNAJC27,USP19,PSMD3,DNAJB14,DNAJC11,UBE2G2,UBE2L3,CBL,UBE2J1,USP4,CUL2,BAP1,DNAJC18,PSMB1,USP37,PSMD4,DNAJC7,UBE2D3
Growth Hormone Signaling	3.13	11/69 (16%)	SOCS1,RPS6KB1,STAT5A,PRKCQ,MAPK1,STAT3,RPS6KA2,STAT1,STAT5B,PRKCZ,PRKCB
PI3K Signaling in B Lymphocytes	3.08	16/127 (13%)	CD81,RELA,NRAS,MAPK1,PLCL2,PLEKHA4,PLCH2,NFKB1,PRKCZ,CALM1 (includes others),CBL,DAPP1,PLCD4,PPP3CA,PRKCB,IL4
14-3-3-mediated Signaling	3.01	15/117 (13%)	PRKCQ,NRAS,MAPK1,STK11,TUBG1,PLCL2,BAX,MAP3K5,PLCH2,PRKCZ,TRAF2,CBL,CDKN1B,PLCD4,PRKCB
Production of Nitric Oxide and Reactive Oxygen Species in Macrophages	3	20/180 (11%)	RELA,MAP3K11,PRKCQ,MAPK1,RHOC,PPP2CA,TYK2,IFNGR2,IFNGR1,ARG2,MAP3K5,NFKB1,IRF1,PRKCZ,PPM1J,RHOA,MAP3K7,STAT1,PRKCB,IL4
Role of JAK1 and JAK3 in γc Cytokine Signaling	2.93	10/62 (16%)	SOCS1,STAT5A,IL15RA,NRAS,MAPK1,IL2RA,STAT3,STAT1,STAT5B,IL4
GM-CSF Signaling	2.93	10/62 (16%)	BCL2L1,NRAS,MAPK1,CISH,HCK,STAT3,STAT1,STAT5B,PPP3CA,PRKCB
Tec Kinase Signaling	2.91	18/157 (11%)	STAT5A,RELA,PRKCQ,RHOC,GNA12,TYK2,GNG3,STAT3,NFKB1,PRKCZ,STAT4,GNAI2,RHOA,GNB2,HCK,STAT5B,STAT1,PRKCB
IL-9 Signaling	2.83	7/34 (21%)	RELA,STAT5A,CISH,STAT3,STAT1,STAT5B,NFKB1
Oncostatin M Signaling	2.83	7/34 (21%)	STAT5A,NRAS,MAPK1,TYK2,STAT3,STAT1,STAT5B
Role of JAK2 in Hormone-like Cytokine Signaling	2.83	7/34 (21%)	SOCS1,STAT5A,PTPN1,TYK2,STAT3,STAT1,STAT5B
CD40 Signaling	2.77	10/65 (15%)	TANK,RELA,TRAF2,ICAM1,MAPK1,MAP3K7,TNFAIP3,STAT3,NFKB1,MAP2K5
Thrombin Signaling	2.71	20/190 (11%)	RELA,RPS6KB1,PRKCQ,NRAS,MAPK1,RHOC,GNA12,ADCY3,TBP,GNG3,PLCL2,PLCH2,NFKB1,PRKCZ,GNAI2,RHOA,GNB2,ARHGEF2,PLCD4,PRKCB
Acute Myeloid Leukemia Signaling	2.63	11/79 (14%)	MYC,RPS6KB1,RELA,STAT5A,NRAS,MAPK1,RARA,STAT3,STAT5B,NFKB1,MAP2K5
ErbB2-ErbB3 Signaling	2.62	9/57 (16%)	MYC,STAT5A,NRAS,MAPK1,TYK2,STAT3,ERBB2,CDKN1B,STAT5B
nNOS Signaling in Neurons	2.6	8/47 (17%)	CALM1 (includes others),GRIN3B,PRKCQ,CAPN1,PRKCZ,PPP3CA,PFKM,PRKCB
GNRH Signaling	2.58	15/129 (12%)	RELA,MAP3K11,PRKCQ,NRAS,MAPK1,ADCY3,PRKAR2A,MAP3K5,NFKB1,LHB,PRKCZ,GNAI2,MAP3K7,DNM2,PRKCB
Fcγ Receptor-mediated Phagocytosis in Macrophages and Monocytes	2.54	12/93 (13%)	RPS6KB1,PIP5K1A,PRKCQ,CBL,MAPK1,ARPC2,HCK,VAMP3,FYB,PRKCZ,LCP2,PRKCB
Chronic Myeloid Leukemia Signaling	2.54	12/93 (13%)	MYC,BCL2L1,RELA,STAT5A,HDAC3,NRAS,MAPK1,SMAD3,HDAC7,CDKN1B,STAT5B,NFKB1
PPAR Signaling	2.54	12/93 (13%)	RELA,STAT5A,SRA1,TRAF2,NRAS,MAPK1,MED1,NCOA1,MAP3K7,STAT5B,NFKB1,CITED2
IL-8 Signaling	2.51	19/184 (10%)	RELA,CXCL8,RPS6KB1,ICAM1,PRKCQ,NRAS,MAPK1,RHOC,GNA12,GNG3,BAX,NFKB1,PRKCZ,GNAI2,BCL2L1,ITGB2,RHOA,GNB2,PRKCB
IL-3 Signaling	2.48	10/71 (14%)	STAT5A,PRKCQ,NRAS,MAPK1,STAT3,STAT1,STAT5B,PRKCZ,PPP3CA,PRKCB
fMLP Signaling in Neutrophils	2.44	13/108 (12%)	GNAI2,CALM1 (includes others),RELA,PRKCQ,NRAS,MAPK1,ARPC2,GNB2,GNG3,NFKB1,PRKCZ,PPP3CA,PRKCB
mTOR Signaling	2.43	19/187 (10%)	RPS6KB1,PRKCQ,NRAS,MAPK1,RHOC,PPP2CA,STK11,RICTOR,PRKCZ,FAU,EIF3G,EIF3B,PPM1J,RHOA,PRKAA1,RPS25,RPS6KA2,RPS24,PRKCB
GPCR-Mediated Nutrient Sensing in Enteroendocrine Cells	2.42	11/84 (13%)	GNAI2,PRKCQ,GPBAR1,ADCY3,PRKAR2A,PLCL2,GNG3,PLCH2,PLCD4,PRKCZ,PRKCB
Role of PKR in Interferon Induction and Antiviral Response	2.4	7/40 (18%)	RELA,TRAF2,MAP3K7,STAT1,EIF2S1,NFKB1,IRF1
Ephrin B Signaling	2.39	10/73 (14%)	GNAI2,EPHB4,CBL,MAPK1,CFL1,GNA12,RHOA,GNB2,ITSN2,GNG3
Activation of IRF by Cytosolic Pattern Recognition Receptors	2.37	9/62 (15%)	DHX58,TANK,RELA,SIKE1,PIN1,STAT1,ADAR,NFKB1,IFNAR1
Type I Diabetes Mellitus Signaling	2.37	13/110 (12%)	SOCS1,RELA,CD3E,MAPK1,PIAS1,IFNGR2,IFNGR1,MAP3K5,NFKB1,IRF1,TRAF2,MAP3K7,STAT1
4-1BB Signaling in T Lymphocytes	2.35	6/31 (19%)	RELA,TRAF2,TNFRSF9,MAPK1,MAP3K5,NFKB1
FLT3 Signaling in Hematopoietic Progenitor Cells	2.35	10/74 (14%)	STAT4,RPS6KB1,STAT5A,NRAS,CBL,MAPK1,STAT3,RPS6KA2,STAT1,STAT5B
CD27 Signaling in Lymphocytes	2.32	8/52 (15%)	BCL2L1,RELA,TRAF2,MAP3K11,MAP3K7,MAP3K5,NFKB1,MAP2K5
Role of NFAT in Cardiac Hypertrophy	2.29	18/179 (10%)	PRKCQ,NRAS,MAPK1,ADCY3,PRKAR2A,GNG3,PLCL2,PLCH2,PRKCZ,GNAI2,CALM1 (includes others),HDAC3,HDAC7,GNB2,MAP3K7,PLCD4,PPP3CA,PRKCB
G Beta Gamma Signaling	2.27	11/88 (13%)	GNAI2,PRKCQ,NRAS,MAPK1,GNA12,GNB2,PRKAR2A,GNG3,PRKCZ,DNM2,PRKCB
HER-2 Signaling in Breast Cancer	2.26	10/76 (13%)	ITGB2,PRKCQ,NRAS,PARD6B,MAP3K5,ERBB2,CDKN1B,PRKCZ,AREG,PRKCB
Estrogen Receptor Signaling	2.21	14/128 (11%)	SRA1,NRAS,TAF6,MAPK1,MED1,TBP,TAF7,GTF2A1,NR3C1,HDAC3,POLR2E,NCOA1,TAF3,MED24
Gap Junction Signaling	2.2	16/155 (10%)	DBN1,BGLAP,PRKCQ,NRAS,MAPK1,TUBG1,ADCY3,PRKAR2A,PLCL2,PLCH2,PRKCZ,GNAI2,PLCD4,PPP3CA,MAP2K5,PRKCB
VDR/RXR Activation	2.18	10/78 (13%)	BGLAP,PRKCQ,CAMP,MED1,NCOA1,CEBPB,VDR,CDKN1B,PRKCZ,PRKCB
Type II Diabetes Mellitus Signaling	2.17	13/116 (11%)	RELA,SOCS1,TRAF2,PRKCQ,MAPK1,ACSL6,PRKAA1,MAP3K7,MAP3K5,CEBPB,NFKB1,PRKCZ,PRKCB
IL-1 Signaling	2.16	11/91 (12%)	GNAI2,RELA,TOLLIP,MAPK1,GNA12,ADCY3,GNB2,PRKAR2A,MAP3K7,GNG3,NFKB1
CREB Signaling in Neurons	2.14	17/171 (10%)	PRKCQ,NRAS,MAPK1,GNA12,ADCY3,PRKAR2A,TBP,GNG3,PLCL2,PLCH2,PRKCZ,GNAI2,CALM1 (includes others),POLR2E,GNB2,PLCD4,PRKCB
Ceramide Signaling	2.11	10/80 (13%)	CTSD,RELA,NRAS,S1PR2,S1PR5,PPP2CA,PPM1J,SPHK2,NFKB1,PRKCZ
IL-10 Signaling	2.1	9/68 (13%)	RELA,MAPK1,TYK2,IL10RB,IL10RA,MAP3K7,ARG2,STAT3,NFKB1
p70S6K Signaling	2.08	13/119 (11%)	RPS6KB1,NRAS,PRKCQ,MAPK1,PPP2CA,PLCL2,PLCH2,PRKCZ,GNAI2,PPM1J,PLCD4,IL4,PRKCB
IL-12 Signaling and Production in Macrophages	2.06	14/133 (11%)	RELA,PRKCQ,MAPK1,MST1,IFNGR1,CEBPB,NFKB1,IRF1,PRKCZ,STAT4,NCOA1,STAT1,IL4,PRKCB
CCR5 Signaling in Macrophages	2.06	9/69 (13%)	GNAI2,CALM1 (includes others),PRKCQ,CD3E,MAPK1,GNB2,GNG3,PRKCZ,PRKCB
HMGB1 Signaling	2.05	13/120 (11%)	CXCL8,RELA,ICAM1,NRAS,MAPK1,RHOC,RHOA,IFNGR2,IFNGR1,NFKB1,KAT2A,MAP2K5,IL4
NGF Signaling	2.05	12/107 (11%)	RPS6KB1,RELA,NRAS,MAP3K11,MAPK1,RHOA,MAP3K7,BAX,MAP3K5,RPS6KA2,NFKB1,PRKCZ
Dopamine-DARPP32 Feedback in cAMP Signaling	2.05	16/161 (10%)	GRIN3B,PRKCQ,PPP2CA,ADCY3,PRKAR2A,PLCL2,PLCH2,PRKCZ,GNAI2,CALM1 (includes others),KCNJ14,PPM1J,CREM,PLCD4,PPP3CA,PRKCB
Protein Kinase A Signaling	2.01	31/386 (8%)	RELA,DUSP8,TNNI2,MAPK1,SMAD3,PDE4A,NFKB1,PLCH2,PRKCZ,GYS1,PTPN1,PLCD4,PPP3CA,KDELR1,PTPRK,PRKCQ,ADCY3,PRKAR2A,GNG3,PLCL2,GNAI2,CALM1 (includes others),TULP2,PYGM,DUSP1,RHOA,CREM,GNB2,PTPN22,PRKCB,DUSP16
PPARα/RXRα Activation	1.98	17/178 (10%)	RELA,NRAS,MAPK1,MED1,SMAD3,ADCY3,PRKAR2A,NCOA6,PLCL2,PLCH2,NFKB1,PRKAA1,MAP3K7,STAT5B,MED24,PLCD4,PRKCB
Colorectal Cancer Metastasis Signaling	1.97	21/236 (9%)	RELA,NRAS,MAPK1,RHOC,SMAD3,ADCY3,TYK2,PRKAR2A,IFNGR1,GNG3,STAT3,BAX,NFKB1,MMP24,MYC,BCL2L1,FZD8,RHOA,GNB2,STAT1,PTGER4
Superpathway of Inositol Phosphate Compounds	1.96	18/193 (9%)	DUSP8,INPP5E,SEC16A,PIP5K1A,ATP1A1,SYNJ1,DUSP1,PTPN1,IP6K1,PPM1F,IP6K2,PLCD4,PPP3CA,PI4KB,PMPCA,PTPN22,DUSP16,NUDT1
T Cell Receptor Signaling	1.95	11/97 (11%)	CALM1 (includes others),RELA,PRKCQ,NRAS,CBL,CD3E,MAPK1,CARD11,NFKB1,LCP2,PPP3CA
Cardiac Hypertrophy Signaling	1.94	20/223 (9%)	RPS6KB1,MAP3K11,NRAS,MAPK1,MAPKAPK3,RHOC,GNA12,ADCY3,PRKAR2A,GNG3,PLCL2,MAP3K5,PLCH2,GNAI2,CALM1 (includes others),RHOA,GNB2,MAP3K7,PLCD4,PPP3CA
NRF2-mediated Oxidative Stress Response	1.93	17/180 (9%)	PRKCQ,NRAS,MAPK1,ABCC2,MAP3K5,DNAJB14,PRKCZ,DNAJC11,FTL,KEAP1,PMF1/PMF1-BGLAP,DNAJC18,MAP3K7,FOSL1,MAP2K5,DNAJC7,PRKCB
Aldosterone Signaling in Epithelial Cells	1.92	15/152 (10%)	PRKCQ,MAPK1,DNAJC27,PLCL2,PLCH2,DNAJB14,PRKCZ,DNAJC11,HSPA4,PIP5K1A,DUSP1,DNAJC18,PLCD4,DNAJC7,PRKCB
D-myo-inositol (1,4,5)-trisphosphate Degradation	1.92	4/18 (22%)	SYNJ1,INPP5E,SEC16A,PMPCA
LPS-stimulated MAPK Signaling	1.91	9/73 (12%)	RELA,PRKCQ,NRAS,MAPK1,MAP3K7,MAP3K5,NFKB1,PRKCZ,PRKCB
STAT3 Pathway	1.91	9/73 (12%)	MYC,SOCS1,NRAS,MAP3K11,MAPK1,FGFR4,CISH,TYK2,STAT3
Molecular Mechanisms of Cancer	1.85	29/365 (8%)	RELA,STK36,NRAS,PRKCQ,MAPK1,RHOC,GNA12,SMAD3,TYK2,ADCY3,PRKAR2A,SMAD7,BAX,MAP3K5,NFKB1,PRKCZ,GNAI2,MYC,FZD8,BCL2L1,LAMTOR3,CDKN2D,CBL,RHOA,MAP3K7,ARHGEF2,CDKN1B,NOTCH1,PRKCB
1D-myo-inositol Hexakisphosphate Biosynthesis II (Mammalian)	1.84	4/19 (21%)	SYNJ1,INPP5E,SEC16A,PMPCA
D-myo-inositol (1,3,4)-trisphosphate Biosynthesis	1.84	4/19 (21%)	SYNJ1,INPP5E,SEC16A,PMPCA
RANK Signaling in Osteoclasts	1.83	10/88 (11%)	CALM1 (includes others),RELA,TRAF2,CBL,MAP3K11,MAPK1,MAP3K7,MAP3K5,NFKB1,PPP3CA
Huntington's Disease Signaling	1.82	20/229 (9%)	PRKCQ,MAPK1,GLS,CLTC,TBP,GNG3,BAX,VTI1B,PRKCZ,CTSD,BCL2L1,HSPA4,HDAC3,POLR2E,CAPN1,HDAC7,VAMP3,GNB2,DNM2,PRKCB
ERK5 Signaling	1.82	8/63 (13%)	MYC,RPS6KB1,NRAS,GNA12,FOSL1,RPS6KA2,PRKCZ,MAP2K5
Estrogen-Dependent Breast Cancer Signaling	1.82	8/63 (13%)	RELA,STAT5A,NRAS,MAPK1,STAT5B,NFKB1,HSD17B1,HSD17B14
TNFR2 Signaling	1.82	5/29 (17%)	TANK,RELA,TRAF2,TNFAIP3,NFKB1
Apoptosis Signaling	1.79	10/89 (11%)	BCL2L1,RELA,PRKCQ,NRAS,MAPK1,CAPN1,LMNA,BAX,MAP3K5,NFKB1
CNTF Signaling	1.78	7/52 (13%)	RPS6KB1,NRAS,MAPK1,TYK2,STAT3,RPS6KA2,STAT1
PDGF Signaling	1.77	9/77 (12%)	MYC,NRAS,SYNJ1,MAPK1,SPHK2,TYK2,STAT3,STAT1,PRKCB
B Cell Receptor Signaling	1.75	16/174 (9%)	RPS6KB1,RELA,MAP3K11,PRKCQ,NRAS,CFL1,MAPK1,MAP3K5,NFKB1,BCL2L1,CALM1 (includes others),SYNJ1,DAPP1,MAP3K7,PPP3CA,PRKCB
Rac Signaling	1.74	11/104 (11%)	RPS6KB1,RELA,PIP5K1A,NRAS,MAP3K11,MAPK1,CFL1,ARPC2,RHOA,NFKB1,PRKCZ
PKCθ Signaling in T Lymphocytes	1.73	12/118 (10%)	RELA,PRKCQ,NRAS,MAP3K11,CD3E,MAPK1,CARD11,MAP3K7,MAP3K5,NFKB1,LCP2,PPP3CA
PTEN Signaling	1.73	12/118 (10%)	BCL2L1,RPS6KB1,RELA,NRAS,CBL,SYNJ1,MAPK1,FGFR4,CDKN1B,NFKB1,PRKCZ,MAGI3
Role of BRCA1 in DNA Damage Response	1.73	9/78 (12%)	ATRIP,SMARCE1,ARID2,PLK1,UIMC1,STAT1,BRE,RAD50,PHF10
Synaptic Long Term Potentiation	1.71	12/119 (10%)	CALM1 (includes others),GRIN3B,PRKCQ,NRAS,MAPK1,PRKAR2A,PLCL2,PLCH2,PLCD4,PRKCZ,PPP3CA,PRKCB
Regulation of IL-2 Expression in Activated and Anergic T Lymphocytes	1.7	9/79 (11%)	CALM1 (includes others),RELA,NRAS,CD3E,MAPK1,CARD11,SMAD3,NFKB1,PPP3CA
Breast Cancer Regulation by Stathmin1	1.7	17/191 (9%)	PRKCQ,NRAS,MAPK1,PPP2CA,TUBG1,ADCY3,PRKAR2A,GNG3,PRKCZ,GNAI2,CALM1 (includes others),PPM1J,RHOA,GNB2,ARHGEF2,CDKN1B,PRKCB
Unfolded protein response	1.7	7/54 (13%)	HSPA4,SYVN1,SCAP,TRAF2,PPP1R15A,CEBPB,MAP3K5
Pancreatic Adenocarcinoma Signaling	1.69	11/106 (10%)	BCL2L1,RELA,MAPK1,SMAD3,TYK2,STAT3,ERBB2,CDKN1B,STAT1,NFKB1,NOTCH1
Adipogenesis pathway	1.68	13/134 (10%)	CTNNBIP1,FZD8,RPS6KB1,HDAC3,AGPAT2,SAP30L,FGFR4,SMAD3,HDAC7,CEBPB,BSCL2,STAT5B,KAT2A
AMPK Signaling	1.66	16/178 (9%)	PFKFB3,RPS6KB1,MAPK1,PPP2CA,STK11,PRKAR2A,SMARCE1,ARID2,PFKL,PFKM,GYS1,PPM1B,PPM1J,PRKAA1,MAP3K7,PHF10
Tetrahydrofolate Salvage from 5,10-methenyltetrahydrofolate	1.62	2/5 (40%)	MTHFD2L,GART
Tetrapyrrole Biosynthesis II	1.62	2/5 (40%)	ALAS1,HMBS
Wnt/Ca+ pathway	1.62	7/56 (13%)	FZD8,RELA,PLCL2,PLCH2,NFKB1,PLCD4,PPP3CA
Xenobiotic Metabolism Signaling	1.61	22/272 (8%)	RELA,SRA1,MAP3K11,PRKCQ,NRAS,MAPK1,PPP2CA,MED1,ABCC2,MAP3K5,CHST12,NFKB1,PRKCZ,FTL,PPM1J,KEAP1,NCOA1,MAP3K7,MAP2K5,DNAJC7,CITED2,PRKCB
Renin-Angiotensin Signaling	1.61	11/109 (10%)	RELA,PRKCQ,NRAS,MAPK1,ADCY3,PRKAR2A,STAT3,STAT1,NFKB1,PRKCZ,PRKCB
Sphingosine-1-phosphate Signaling	1.61	11/109 (10%)	GNAI2,S1PR2,MAPK1,S1PR5,RHOC,GNA12,RHOA,ADCY3,PLCL2,PLCH2,PLCD4
Role of Tissue Factor in Cancer	1.58	11/110 (10%)	CXCL8,BCL2L1,RPS6KB1,STAT5A,NRAS,MAPK1,CFL1,GNA12,HCK,RPS6KA2,STAT5B
Hepatic Fibrosis / Hepatic Stellate Cell Activation	1.56	16/183 (9%)	RELA,CXCL8,ICAM1,SMAD3,IFNGR2,SMAD7,IFNGR1,BAX,NFKB1,IFNAR2,MYH7B,IL10RA,STAT1,CCR7,IFNAR1,IL4
EIF2 Signaling	1.55	16/184 (9%)	NRAS,MAPK1,RPL17,RPL29,RPL23,EIF2S1,FAU,EIF3G,EIF3B,RPL26L1,PPP1R15A,RPL19,RPS25,RPL37,RPL18,RPS24
IL-17A Signaling in Fibroblasts	1.49	5/35 (14%)	RELA,MAPK1,MAP3K7,CEBPB,NFKB1
Superpathway of D-myo-inositol (1,4,5)-trisphosphate Metabolism	1.49	4/24 (17%)	SYNJ1,INPP5E,SEC16A,PMPCA
Hereditary Breast Cancer Signaling	1.47	12/129 (9%)	NPM1,PALB2,HDAC3,NRAS,POLR2E,H2AFX,HDAC7,TUBG1,SMARCE1,ARID2,RAD50,PHF10
Cholecystokinin/Gastrin-mediated Signaling	1.45	10/101 (10%)	PRKCQ,NRAS,MAPK1,RHOC,GNA12,RHOA,CREM,PRKCZ,MAP2K5,PRKCB
Stearate Biosynthesis I (Animals)	1.44	5/36 (14%)	BDH2,THEM5,FAM213B,ACSL6,THEM4
Leptin Signaling in Obesity	1.44	8/74 (11%)	MAPK1,ADCY3,PRKAR2A,POMC,PLCL2,STAT3,PLCH2,PLCD4
UVA-Induced MAPK Signaling	1.43	9/88 (10%)	BCL2L1,RPS6KB1,NRAS,MAPK1,PLCL2,RPS6KA2,PLCH2,STAT1,PLCD4
IL-17A Signaling in Gastric Cells	1.43	4/25 (16%)	CXCL8,RELA,MAPK1,NFKB1
Phospholipase C Signaling	1.42	19/237 (8%)	RELA,PRKCQ,NRAS,MAPK1,CD3E,RHOC,ADCY3,GNG3,NFKB1,PRKCZ,CALM1 (includes others),HDAC3,RHOA,HDAC7,GNB2,ARHGEF2,PPP3CA,LCP2,PRKCB
Regulation of eIF4 and p70S6K Signaling	1.42	13/146 (9%)	RPS6KB1,NRAS,MAPK1,PPP2CA,EIF2S1,PRKCZ,FAU,EIF3G,EIF3B,EIF4EBP3,PPM1J,RPS25,RPS24
Hepatic Cholestasis	1.41	14/161 (9%)	CXCL8,RELA,PRKCQ,ABCC2,ADCY3,PRKAR2A,NFKB1,PRKCZ,TRAF2,FGFR4,RARA,MAP3K7,PRKCB,IL4
TREM1 Signaling	1.41	8/75 (11%)	CXCL8,RELA,STAT5A,ICAM1,MAPK1,STAT3,STAT5B,NFKB1
CCR3 Signaling in Eosinophils	1.41	11/117 (9%)	GNAI2,CALM1 (includes others),PRKCQ,NRAS,MAPK1,CFL1,RHOA,GNB2,GNG3,PRKCZ,PRKCB
Chondroitin Sulfate Degradation (Metazoa)	1.41	3/15 (20%)	HYAL3,HYAL2,HYAL1
Gαq Signaling	1.4	13/147 (9%)	CALM1 (includes others),RELA,PRKCQ,GYS1,MAPK1,RHOC,RHOA,GNB2,GNG3,NFKB1,PRKCZ,PPP3CA,PRKCB
Antiproliferative Role of TOB in T Cell Signaling	1.37	4/26 (15%)	MAPK1,SMAD3,CDKN1B,SKP1
Assembly of RNA Polymerase II Complex	1.37	6/50 (12%)	TAF6,POLR2E,TBP,TAF3,TAF7,GTF2A1
April Mediated Signaling	1.36	5/38 (13%)	RELA,TRAF2,MAPK1,NFKB1,TNFRSF17
Pyridoxal 5'-phosphate Salvage Pathway	1.34	7/64 (11%)	DMPK,PRKCQ,MAPK1,PRKAA1,GRK6,PLK1,HIPK1
Cell Cycle: G1/S Checkpoint Regulation	1.34	7/64 (11%)	MYC,CDKN2D,HDAC3,SMAD3,HDAC7,CDKN1B,SKP1
Relaxin Signaling	1.34	12/135 (9%)	GNAI2,RELA,TULP2,MAPK1,GNA12,ADCY3,PDE4A,GNB2,PRKAR2A,GNG3,NFKB1,PRKCZ
Dermatan Sulfate Degradation (Metazoa)	1.34	3/16 (19%)	HYAL3,HYAL2,HYAL1
Inositol Pyrophosphates Biosynthesis	1.33	2/7 (29%)	IP6K1,IP6K2
Tight Junction Signaling	1.3	14/167 (8%)	RELA,CLDN15,PPP2CA,PRKAR2A,SYMPK,NFKB1,MYH7B,VTI1B,CPSF4,PRKCZ,RHOA,PPM1J,VAMP3,ARHGEF2
Salvage Pathways of Pyrimidine Ribonucleotides	1.3	9/93 (10%)	DMPK,PRKCQ,MAPK1,UPP1,PRKAA1,GRK6,PLK1,HIPK1,NME6
Acetyl-CoA Biosynthesis III (from Citrate)	1.29	1/1 (100%)	ACLY
iCOS-iCOSL Signaling in T Helper Cells	1.29	10/108 (9%)	CALM1 (includes others),RELA,PRKCQ,CD3E,IL2RA,PLEKHA4,NFKB1,ICOSLG/LOC102723996,LCP2,PPP3CA
B Cell Activating Factor Signaling	1.27	5/40 (13%)	RELA,TRAF2,MAPK1,NFKB1,TNFRSF17
IL-2 Signaling	1.27	6/53 (11%)	SOCS1,STAT5A,NRAS,MAPK1,IL2RA,STAT5B
Role of Macrophages, Fibroblasts and Endothelial Cells in Rheumatoid Arthritis	1.26	22/296 (7%)	RELA,CXCL8,SOCS1,NRAS,ICAM1,PRKCQ,MAPK1,PLCL2,STAT3,CEBPB,NFKB1,PLCH2,PRKCZ,MYC,CALM1 (includes others),FZD8,TRAF2,RHOA,MAP3K7,PLCD4,PPP3CA,PRKCB
ILK Signaling	1.26	15/185 (8%)	RELA,MAPK1,CFL1,RHOC,PPP2CA,MUC1,SNAI1,RICTOR,NFKB1,MYH7B,MYC,ITGB2,RHOA,PPM1J,ACTN1
Mitochondrial Dysfunction	1.23	14/171 (8%)	FIS1,ATP5C1,PARK7,ATP5D,ATP5L,LRRK2,COX7A2L,GPX4,UQCRC1,VDAC1,ATP5F1,NDUFAB1,UQCRQ,COX15
Citrulline Biosynthesis	1.22	2/8 (25%)	GLS,ARG2
NF-κB Signaling	1.22	14/172 (8%)	RELA,NRAS,PRKCQ,TNFAIP3,NFKB1,PRKCZ,TNFRSF17,TANK,TRAF2,CARD11,FGFR4,UBE2V1,MAP3K7,PRKCB
Synaptic Long Term Depression	1.2	12/142 (8%)	GNAI2,PRKCQ,NRAS,MAPK1,PPP2CA,PPM1J,GNA12,PLCL2,PLCH2,PLCD4,PRKCZ,PRKCB
UVC-Induced MAPK Signaling	1.2	5/42 (12%)	PRKCQ,NRAS,MAPK1,PRKCZ,PRKCB
Ephrin Receptor Signaling	1.18	14/174 (8%)	GRIN3B,EPHB4,NRAS,CFL1,MAPK1,GNA12,STAT3,GNG3,EFNA4,EFNA1,GNAI2,ARPC2,RHOA,GNB2
Role of RIG1-like Receptors in Antiviral Innate Immunity	1.16	5/43 (12%)	DHX58,TANK,RELA,TRAF2,NFKB1
Chemokine Signaling	1.14	7/71 (10%)	GNAI2,CALM1 (includes others),NRAS,MAPK1,CFL1,RHOA,PRKCB
Neuropathic Pain Signaling In Dorsal Horn Neurons	1.14	9/100 (9%)	GRIN3B,PRKCQ,MAPK1,PRKAR2A,PLCL2,PLCH2,PLCD4,PRKCZ,PRKCB
Role of IL-17F in Allergic Inflammatory Airway Diseases	1.13	5/44 (11%)	CXCL8,RELA,MAPK1,RPS6KA2,NFKB1
Heme Biosynthesis II	1.13	2/9 (22%)	ALAS1,HMBS
ErbB Signaling	1.13	8/86 (9%)	RPS6KB1,PRKCQ,NRAS,MAPK1,ERBB2,PRKCZ,AREG,PRKCB
HIPPO signaling	1.13	8/86 (9%)	DLG5,PPP2CA,PPM1J,SMAD3,MST1,SKP1,PRKCZ,RASSF1
IL-6 Signaling	1.12	10/116 (9%)	CXCL8,SOCS1,RELA,TRAF2,NRAS,MAPK1,MAP3K7,STAT3,CEBPB,NFKB1
IL-17 Signaling	1.12	7/72 (10%)	CXCL8,RELA,NRAS,MAPK1,MAP3K7,CEBPB,NFKB1
Insulin Receptor Signaling	1.1	11/132 (8%)	RPS6KB1,GYS1,NRAS,CBL,SYNJ1,MAPK1,PTPN1,PRKAR2A,ACLY,PRKCZ,GRB10
DNA Methylation and Transcriptional Repression Signaling	1.09	3/20 (15%)	DNMT3B,DNMT3A,DNMT1
CTLA4 Signaling in Cytotoxic T Lymphocytes	1.08	8/88 (9%)	AP1S1,CD3E,PPP2CA,PPM1J,CLTC,AP2S1,LCP2,PTPN22
MSP-RON Signaling Pathway	1.06	5/46 (11%)	ITGB2,F12,MST1,RPS6KA2,PRKCZ
Induction of Apoptosis by HIV1	1.06	6/60 (10%)	BCL2L1,RELA,TRAF2,BAX,MAP3K5,NFKB1
Virus Entry via Endocytic Pathways	1.06	8/89 (9%)	ITGB2,PRKCQ,NRAS,CLTC,AP2S1,PRKCZ,DNM2,PRKCB
MIF-mediated Glucocorticoid Regulation	1.06	4/33 (12%)	RELA,MAPK1,NFKB1,NR3C1
Gαi Signaling	1.04	10/120 (8%)	GNAI2,NRAS,MAPK1,ADCY3,RXFP4,GNB2,PRKAR2A,RGS14,STAT3,GNG3
phagosome maturation	1.04	10/120 (8%)	ATP6V1D,DCTN4,RAB5C,TUBG1,VAMP3,VPS37C,VTI1B,ATP6V0A1,ATP6V0E1,VPS11
Endoplasmic Reticulum Stress Pathway	1.04	3/21 (14%)	TRAF2,MAP3K5,EIF2S1
IL-4 Signaling	1.04	7/75 (9%)	SOCS1,RPS6KB1,NRAS,SYNJ1,TYK2,NR3C1,IL4
HGF Signaling	1.04	9/105 (9%)	PRKCQ,NRAS,MAP3K11,MAPK1,MAP3K7,STAT3,MAP3K5,PRKCZ,PRKCB
CXCR4 Signaling	1.03	12/152 (8%)	GNAI2,PRKCQ,NRAS,MAPK1,RHOC,GNA12,RHOA,ADCY3,GNB2,GNG3,PRKCZ,PRKCB
Regulation of the Epithelial-Mesenchymal Transition Pathway	1.03	14/184 (8%)	FZD8,RELA,NRAS,MAPK1,FGFR4,RHOA,SMAD3,SNAI1,TYK2,PARD6B,STAT3,NFKB1,NOTCH1,MAP2K5
Sperm Motility	1.03	10/121 (8%)	CALM1 (includes others),PRKCQ,MAP3K11,PDE4A,PRKAR2A,PLCL2,PLCH2,PLCD4,PRKCZ,PRKCB
BMP signaling pathway	1.02	7/76 (9%)	RELA,NRAS,MAPK1,SMAD7,PRKAR2A,MAP3K7,NFKB1
Signaling by Rho Family GTPases	1.01	17/234 (7%)	SEPT8,RELA,MAP3K11,CFL1,MAPK1,RHOC,GNA12,CDC42EP2,GNG3,NFKB1,PRKCZ,GNAI2,PIP5K1A,ARPC2,RHOA,GNB2,ARHGEF2
Spliceosomal Cycle	0.999	1/2 (50%)	U2AF1/U2AF1L5
L-cysteine Degradation III	0.999	1/2 (50%)	GOT1
Glutamine Degradation I	0.999	1/2 (50%)	GLS
cAMP-mediated signaling	0.995	16/219 (7%)	PTGIR,MAPK1,ADCY3,RXFP4,PDE4A,PRKAR2A,STAT3,GNAI2,LAMTOR3,CALM1 (includes others),TULP2,DUSP1,CREM,RGS14,PTGER4,PPP3CA
Role of NFAT in Regulation of the Immune Response	0.984	13/171 (8%)	RELA,PRKCQ,NRAS,MAPK1,CD3E,GNA12,GNG3,NFKB1,GNAI2,CALM1 (includes others),GNB2,PPP3CA,LCP2
Role of PI3K/AKT Signaling in the Pathogenesis of Influenza	0.98	6/63 (10%)	GNAI2,RELA,MAPK1,ZNF346,NFKB1,IFNAR1
TNFR1 Signaling	0.974	5/49 (10%)	TANK,RELA,TRAF2,TNFAIP3,NFKB1
Cyclins and Cell Cycle Regulation	0.973	7/78 (9%)	CDKN2D,HDAC3,PPP2CA,PPM1J,HDAC7,CDKN1B,SKP1
Purine Nucleotides De Novo Biosynthesis II	0.97	2/11 (18%)	IMPDH2,GART
3-phosphoinositide Biosynthesis	0.968	12/156 (8%)	PIP5K1A,ATP1A1,DUSP8,SYNJ1,DUSP1,PTPN1,PPM1F,PI4KB,PPP3CA,PTPN22,DUSP16,NUDT1
Oxidative Phosphorylation	0.962	9/109 (8%)	ATP5C1,ATP5D,ATP5L,COX7A2L,UQCRC1,ATP5F1,NDUFAB1,UQCRQ,COX15
Calcium-induced T Lymphocyte Apoptosis	0.956	6/64 (9%)	CALM1 (includes others),PRKCQ,CD3E,PRKCZ,PPP3CA,PRKCB
IL-17A Signaling in Airway Cells	0.956	6/64 (9%)	RELA,MAPK1,TYK2,MAP3K7,STAT3,NFKB1
Hypoxia Signaling in the Cardiovascular System	0.932	6/65 (9%)	UBE2G2,UBE2L3,UBE2J1,UBE2B,UBE2V1,UBE2D3
Corticotropin Releasing Hormone Signaling	0.926	9/111 (8%)	GNAI2,CALM1 (includes others),PRKCQ,MAPK1,ADCY3,PRKAR2A,POMC,PRKCZ,PRKCB
PXR/RXR Activation	0.908	6/66 (9%)	RELA,ABCC2,NCOA1,PRKAR2A,ALAS1,NR3C1
Acyl-CoA Hydrolysis	0.906	2/12 (17%)	THEM5,THEM4
IGF-1 Signaling	0.897	8/97 (8%)	SOCS1,RPS6KB1,NRAS,MAPK1,PRKAR2A,STAT3,PRKCZ,GRB10
D-myo-inositol-5-phosphate Metabolism	0.892	11/145 (8%)	ATP1A1,DUSP8,SYNJ1,DUSP1,PTPN1,PPM1F,PLCD4,PPP3CA,PTPN22,DUSP16,NUDT1
D-myo-inositol (1,4,5,6)-Tetrakisphosphate Biosynthesis	0.89	10/129 (8%)	ATP1A1,DUSP8,SYNJ1,DUSP1,PTPN1,PPM1F,PPP3CA,PTPN22,DUSP16,NUDT1
D-myo-inositol (3,4,5,6)-tetrakisphosphate Biosynthesis	0.89	10/129 (8%)	ATP1A1,DUSP8,SYNJ1,DUSP1,PTPN1,PPM1F,PPP3CA,PTPN22,DUSP16,NUDT1
Axonal Guidance Signaling	0.885	28/434 (6%)	MAPK1,PLCH2,SEMA6C,PRKCZ,ERBB2,SEMA4A,PLCD4,PPP3CA,SEMA3G,EPHB4,PRKCQ,STK36,NRAS,CFL1,ADAM15,GNA12,TUBG1,PRKAR2A,PLCL2,GNG3,EFNA4,EFNA1,GNAI2,FZD8,ARPC2,RHOA,GNB2,PRKCB
Glioblastoma Multiforme Signaling	0.877	11/146 (8%)	MYC,FZD8,RPS6KB1,NRAS,MAPK1,RHOC,RHOA,PLCL2,CDKN1B,PLCH2,PLCD4
3-phosphoinositide Degradation	0.877	11/146 (8%)	ATP1A1,DUSP8,SYNJ1,DUSP1,INPP5E,PTPN1,PPM1F,PPP3CA,PTPN22,DUSP16,NUDT1
Glycolysis I	0.868	3/25 (12%)	ENO1,PFKL,PFKM
UVB-Induced MAPK Signaling	0.867	5/53 (9%)	RPS6KB1,PRKCQ,MAPK1,PRKCZ,PRKCB
Remodeling of Epithelial Adherens Junctions	0.864	6/68 (9%)	RAB5C,ARPC2,MAPRE1,TUBG1,ACTN1,DNM2
Macropinocytosis Signaling	0.864	6/68 (9%)	ITGB2,PRKCQ,NRAS,RHOA,PRKCZ,PRKCB
Telomerase Signaling	0.861	8/99 (8%)	MYC,HDAC3,NRAS,MAPK1,PPP2CA,PPM1J,HDAC7,IL2RA
Antioxidant Action of Vitamin C	0.861	8/99 (8%)	RELA,STAT5A,MAPK1,PLCL2,PLCH2,STAT5B,NFKB1,PLCD4
Melanocyte Development and Pigmentation Signaling	0.85	7/84 (8%)	RPS6KB1,NRAS,MAPK1,ADCY3,PRKAR2A,POMC,RPS6KA2
Leukocyte Extravasation Signaling	0.844	14/198 (7%)	ICAM1,PRKCQ,MAPK1,CLDN15,PRKCZ,MMP24,GNAI2,ITGB2,ICAM3,RHOA,SIPA1,ARHGAP35,ACTN1,PRKCB
Nitric Oxide Signaling in the Cardiovascular System	0.844	8/100 (8%)	CALM1 (includes others),PRKCQ,MAPK1,PRKAA1,PRKAR2A,ARG2,PRKCZ,PRKCB
Lymphotoxin β Receptor Signaling	0.842	5/54 (9%)	BCL2L1,RELA,TRAF2,MAPK1,NFKB1
NADH Repair	0.834	1/3 (33%)	APOA1BP
5-aminoimidazole Ribonucleotide Biosynthesis I	0.834	1/3 (33%)	GART
Coenzyme A Biosynthesis	0.834	1/3 (33%)	COASY
Glutathione Biosynthesis	0.834	1/3 (33%)	GSS
Thyroid Hormone Biosynthesis	0.834	1/3 (33%)	CTSD
Glutamate Degradation II	0.834	1/3 (33%)	GOT1
Tyrosine Biosynthesis IV	0.834	1/3 (33%)	PCBD2
N-acetylglucosamine Degradation I	0.834	1/3 (33%)	GNPDA1
Aspartate Biosynthesis	0.834	1/3 (33%)	GOT1
D-myo-inositol (1,4,5)-Trisphosphate Biosynthesis	0.831	3/26 (12%)	PIP5K1A,PLCD4,PI4KB
p38 MAPK Signaling	0.826	9/117 (8%)	MYC,RPS6KB1,TRAF2,MAPKAPK3,DUSP1,MAP3K7,MAP3K5,RPS6KA2,STAT1
Role of CHK Proteins in Cell Cycle Checkpoint Control	0.818	5/55 (9%)	PPP2CA,PPM1J,HUS1,PLK1,RAD50
CD28 Signaling in T Helper Cells	0.811	9/118 (8%)	CALM1 (includes others),RELA,PRKCQ,CD3E,CARD11,ARPC2,NFKB1,LCP2,PPP3CA
Small Cell Lung Cancer Signaling	0.801	6/71 (8%)	MYC,BCL2L1,RELA,TRAF2,CDKN1B,NFKB1
PEDF Signaling	0.801	6/71 (8%)	BCL2L1,RELA,NRAS,MAPK1,RHOA,NFKB1
GPCR-Mediated Integration of Enteroendocrine Signaling Exemplified by an L Cell	0.801	6/71 (8%)	GNAI2,ADCY3,PRKAR2A,PLCL2,PLCH2,PLCD4
Mechanisms of Viral Exit from Host Cells	0.799	4/41 (10%)	PRKCQ,VPS37C,PRKCZ,PRKCB
Superpathway of Citrulline Metabolism	0.795	2/14 (14%)	GLS,ARG2
Actin Nucleation by ARP-WASP Complex	0.795	5/56 (9%)	NRAS,RHOC,ARPC2,GNA12,RHOA
Bladder Cancer Signaling	0.794	7/87 (8%)	MYC,CXCL8,NRAS,MAPK1,ERBB2,MMP24,RASSF1
TGF-β Signaling	0.794	7/87 (8%)	NRAS,MAPK1,SMAD3,SKI,SMAD7,MAP3K7,VDR
Acute Phase Response Signaling	0.789	12/169 (7%)	SOCS1,RELA,TRAF2,FTL,NRAS,MAPK1,MAP3K7,STAT3,CEBPB,MAP3K5,NFKB1,NR3C1
Regulation of Cellular Mechanics by Calpain Protease	0.772	5/57 (9%)	NRAS,MAPK1,CAPN1,CDKN1B,ACTN1
G-Protein Coupled Receptor Signaling	0.768	17/256 (7%)	GNAI2,LAMTOR3,RELA,TULP2,NRAS,PTGIR,MAPK1,DUSP1,ADCY3,PRKAR2A,PDE4A,RXFP4,RGS14,STAT3,NFKB1,PTGER4,PRKCB
Endothelin-1 Signaling	0.752	12/172 (7%)	GNAI2,MYC,PRKCQ,NRAS,MAPK1,GNA12,ADCY3,PLCL2,PLCH2,PLCD4,PRKCZ,PRKCB
RhoA Signaling	0.751	9/122 (7%)	SEPT8,PIP5K1A,CFL1,ARPC2,GNA12,RHOA,ARHGAP35,RAPGEF6,CDC42EP2
Telomere Extension by Telomerase	0.747	2/15 (13%)	HNRNPA2B1,RAD50
nNOS Signaling in Skeletal Muscle Cells	0.747	2/15 (13%)	CALM1 (includes others),DAG1
NAD biosynthesis II (from tryptophan)	0.747	2/15 (13%)	HAAO,NMNAT1
γ-glutamyl Cycle	0.747	2/15 (13%)	GSS,GGT7
Toll-like Receptor Signaling	0.743	6/74 (8%)	RELA,TOLLIP,MAPK1,MAP3K7,TNFAIP3,NFKB1
RhoGDI Signaling	0.74	12/173 (7%)	GNAI2,PIP5K1A,CFL1,RHOC,ARPC2,GNA12,RHOA,GNB2,GDI2,ARHGAP35,ARHGEF2,GNG3
Aryl Hydrocarbon Receptor Signaling	0.732	10/140 (7%)	MYC,CTSD,RELA,MAPK1,MED1,RARA,BAX,CDKN1B,NFKB1,MCM7
Airway Inflammation in Asthma	0.72	1/4 (25%)	IL4
Pentose Phosphate Pathway (Oxidative Branch)	0.72	1/4 (25%)	H6PD
Geranylgeranyldiphosphate Biosynthesis	0.72	1/4 (25%)	FDPS
Arginine Degradation I (Arginase Pathway)	0.72	1/4 (25%)	ARG2
L-cysteine Degradation I	0.72	1/4 (25%)	GOT1
N-acetylglucosamine Degradation II	0.72	1/4 (25%)	GNPDA1
Phenylalanine Degradation I (Aerobic)	0.72	1/4 (25%)	PCBD2
Acetate Conversion to Acetyl-CoA	0.72	1/4 (25%)	ACSS2
Fc Epsilon RI Signaling	0.715	8/108 (7%)	PRKCQ,NRAS,SYNJ1,MAPK1,PRKCZ,LCP2,IL4,PRKCB
Role of Pattern Recognition Receptors in Recognition of Bacteria and Viruses	0.709	9/125 (7%)	CXCL8,RELA,PRKCQ,MAPK1,EIF2S1,NFKB1,PRKCZ,IL4,PRKCB
ErbB4 Signaling	0.709	5/60 (8%)	PRKCQ,NRAS,MAPK1,PRKCZ,PRKCB
CDP-diacylglycerol Biosynthesis I	0.703	2/16 (13%)	AGPAT2,AGPAT3
Parkinson's Signaling	0.703	2/16 (13%)	MAPK1,PARK7
Gαs Signaling	0.7	8/109 (7%)	PTGIR,MAPK1,ADCY3,HCK,GNB2,PRKAR2A,GNG3,PTGER4
phagosome formation	0.7	8/109 (7%)	PRKCQ,RHOC,RHOA,PLCL2,PLCH2,PLCD4,PRKCZ,PRKCB
Germ Cell-Sertoli Cell Junction Signaling	0.693	11/160 (7%)	NRAS,MAP3K11,MAPK1,CFL1,RHOC,KEAP1,RHOA,TUBG1,MAP3K7,MAP3K5,ACTN1
Calcium Signaling	0.683	12/178 (7%)	CALM1 (includes others),GRIN3B,HDAC3,TNNI2,MAPK1,TNNT3,TNNC1,HDAC7,HTR3A,PRKAR2A,MYH7B,PPP3CA
SAPK/JNK Signaling	0.678	7/94 (7%)	TRAF2,DUSP8,NRAS,MAP3K11,GNA12,MAP3K7,MAP3K5
Mouse Embryonic Stem Cell Pluripotency	0.663	7/95 (7%)	MYC,FZD8,NRAS,MAPK1,TYK2,MAP3K7,STAT3
Epithelial Adherens Junction Signaling	0.657	10/146 (7%)	DLL1,NRAS,ARPC2,KEAP1,RHOA,SNAI1,TUBG1,MYH7B,NOTCH1,ACTN1
Antiproliferative Role of Somatostatin Receptor 2	0.651	5/63 (8%)	NRAS,MAPK1,GNB2,GNG3,CDKN1B
Serine Biosynthesis	0.634	1/5 (20%)	UBAC2
Trans, trans-farnesyl Diphosphate Biosynthesis	0.634	1/5 (20%)	FDPS
Ephrin A Signaling	0.632	4/48 (8%)	CFL1,RHOA,EFNA4,EFNA1
Phosphatidylglycerol Biosynthesis II (Non-plastidic)	0.626	2/18 (11%)	AGPAT2,AGPAT3
Valine Degradation I	0.626	2/18 (11%)	BCAT2,HIBADH
Circadian Rhythm Signaling	0.619	3/33 (9%)	PER3,GRIN3B,NR1D1
Amyotrophic Lateral Sclerosis Signaling	0.619	7/98 (7%)	BCL2L1,GRIN3B,RAB5C,CAPN1,GPX1,BAX,PPP3CA
Glioma Signaling	0.619	7/98 (7%)	CALM1 (includes others),CDKN2D,PRKCQ,NRAS,MAPK1,PRKCZ,PRKCB
CDK5 Signaling	0.605	7/99 (7%)	NRAS,MAPK1,PPP2CA,PPM1J,CAPN1,ADCY3,PRKAR2A
Angiopoietin Signaling	0.598	5/66 (8%)	RELA,STAT5A,NRAS,STAT5B,NFKB1
Mitotic Roles of Polo-Like Kinase	0.598	5/66 (8%)	PPP2CA,PPM1J,CAPN1,PLK1,KIF11
TWEAK Signaling	0.595	3/34 (9%)	RELA,TRAF2,NFKB1
Glutathione Redox Reactions I	0.592	2/19 (11%)	GPX1,GPX4
Triacylglycerol Biosynthesis	0.571	3/35 (9%)	AGPAT2,DGAT2,AGPAT3
Urea Cycle	0.566	1/6 (17%)	ARG2
Arginine Degradation VI (Arginase 2 Pathway)	0.566	1/6 (17%)	ARG2
Glycine Cleavage Complex	0.566	1/6 (17%)	AMT
Zymosterol Biosynthesis	0.566	1/6 (17%)	TM7SF2
Glycogen Biosynthesis II (from UDP-D-Glucose)	0.566	1/6 (17%)	GYS1
NAD Biosynthesis III	0.566	1/6 (17%)	NMNAT1
GDP-mannose Biosynthesis	0.566	1/6 (17%)	GMPPB
TR/RXR Activation	0.564	6/85 (7%)	ENO1,HDAC3,MED1,NCOA1,NCOA6,THRA
Endometrial Cancer Signaling	0.555	4/52 (8%)	MYC,NRAS,MAPK1,ERBB2
Agrin Interactions at Neuromuscular Junction	0.55	5/69 (7%)	ITGB2,NRAS,MAPK1,DAG1,ERBB2
Semaphorin Signaling in Neurons	0.537	4/53 (8%)	MAPK1,CFL1,RHOC,RHOA
Role of IL-17A in Arthritis	0.52	4/54 (7%)	CXCL8,RELA,MAPK1,NFKB1
Caveolar-mediated Endocytosis Signaling	0.52	5/71 (7%)	ITGB2,ARCN1,RAB5C,PTPN1,DNM2
Dendritic Cell Maturation	0.517	11/177 (6%)	STAT4,RELA,ICAM1,MAPK1,PLCL2,PLCH2,STAT1,NFKB1,PLCD4,IFNAR1,CCR7
Crosstalk between Dendritic Cells and Natural Killer Cells	0.51	6/89 (7%)	RELA,IL15RA,ICAM3,NFKB1,CCR7,IL4
NAD Biosynthesis from 2-amino-3-carboxymuconate Semialdehyde	0.51	1/7 (14%)	NMNAT1
Superpathway of Serine and Glycine Biosynthesis I	0.51	1/7 (14%)	UBAC2
NAD Salvage Pathway III	0.51	1/7 (14%)	NMNAT1
Glycoaminoglycan-protein Linkage Region Biosynthesis	0.51	1/7 (14%)	B4GALT7
Aspartate Degradation II	0.51	1/7 (14%)	GOT1
eNOS Signaling	0.51	9/142 (6%)	CALM1 (includes others),HSPA4,PRKCQ,ADCY3,PRKAA1,PRKAR2A,PRKCZ,DNM2,PRKCB
Sertoli Cell-Sertoli Cell Junction Signaling	0.508	11/178 (6%)	NRAS,MAP3K11,CLDN15,MAPK1,KEAP1,TUBG1,PRKAR2A,MAP3K7,SYMPK,MAP3K5,ACTN1
Notch Signaling	0.507	3/38 (8%)	DLL1,LFNG,NOTCH1
Polyamine Regulation in Colon Cancer	0.503	2/22 (9%)	MYC,OAZ3
Role of Lipids/Lipid Rafts in the Pathogenesis of Influenza	0.503	2/22 (9%)	FDPS,IFNAR1
EGF Signaling	0.487	4/56 (7%)	RPS6KB1,MAPK1,STAT3,STAT1
Death Receptor Signaling	0.473	6/92 (7%)	TANK,RELA,TRAF2,LMNA,MAP3K5,NFKB1
VEGF Signaling	0.473	6/92 (7%)	BCL2L1,NRAS,MAPK1,EIF2S1,ACTN1,PRKCB
Glioma Invasiveness Signaling	0.472	4/57 (7%)	NRAS,MAPK1,RHOC,RHOA
Nur77 Signaling in T Lymphocytes	0.472	4/57 (7%)	CALM1 (includes others),CD3E,MAP2K5,PPP3CA
Glutamate Receptor Signaling	0.472	4/57 (7%)	CALM1 (includes others),GRIN3B,GLS,SLC38A1
Natural Killer Cell Signaling	0.471	7/110 (6%)	PRKCQ,NRAS,SYNJ1,MAPK1,PRKCZ,LCP2,PRKCB
Thyroid Cancer Signaling	0.469	3/40 (8%)	MYC,NRAS,MAPK1
Airway Pathology in Chronic Obstructive Pulmonary Disease	0.462	1/8 (13%)	CXCL8
Histidine Degradation III	0.462	1/8 (13%)	MTHFD2L
Tryptophan Degradation to 2-amino-3-carboxymuconate Semialdehyde	0.462	1/8 (13%)	HAAO
Cellular Effects of Sildenafil (Viagra)	0.46	8/129 (6%)	CALM1 (includes others),ADCY3,PDE4A,PRKAR2A,PLCL2,PLCH2,MYH7B,PLCD4
Myc Mediated Apoptosis Signaling	0.457	4/58 (7%)	MYC,NRAS,BAX,PRKCZ
Tumoricidal Function of Hepatic Natural Killer Cells	0.453	2/24 (8%)	ICAM1,BAX
Estrogen-mediated S-phase Entry	0.453	2/24 (8%)	MYC,CDKN1B
VEGF Family Ligand-Receptor Interactions	0.451	5/76 (7%)	PRKCQ,NRAS,MAPK1,PRKCZ,PRKCB
MIF Regulation of Innate Immunity	0.451	3/41 (7%)	RELA,MAPK1,NFKB1
Cdc42 Signaling	0.446	10/167 (6%)	DIAPH1,MAP3K11,CD3E,MAPK1,CFL1,ARPC2,CDC42SE1,EXOC6,CDC42EP2,PRKCZ
ATM Signaling	0.442	4/59 (7%)	BRAT1,H2AFX,TDP1,RAD50
ERK/MAPK Signaling	0.433	11/187 (6%)	MYC,LAMTOR3,NRAS,MAPK1,PPP2CA,DUSP1,PPM1J,PRKAR2A,STAT3,STAT1,PRKCB
Cardiac β-adrenergic Signaling	0.423	8/133 (6%)	TULP2,PPP2CA,PPM1J,ADCY3,PDE4A,GNB2,PRKAR2A,GNG3
Assembly of RNA Polymerase I Complex	0.422	1/9 (11%)	TBP
Sucrose Degradation V (Mammalian)	0.422	1/9 (11%)	TKFC
Leucine Degradation I	0.422	1/9 (11%)	BCAT2
Ketolysis	0.422	1/9 (11%)	BDH2
UDP-N-acetyl-D-galactosamine Biosynthesis II	0.422	1/9 (11%)	GNPDA1
Folate Transformations I	0.422	1/9 (11%)	MTHFD2L
Retinoic acid Mediated Apoptosis Signaling	0.414	4/61 (7%)	RARA,DAP3,IFNAR1,IRF1
Lipid Antigen Presentation by CD1	0.409	2/26 (8%)	CD3E,AP2S1
Gα12/13 Signaling	0.401	7/117 (6%)	RELA,NRAS,MAPK1,GNA12,RHOA,MAP3K5,NFKB1
Ketogenesis	0.387	1/10 (10%)	BDH2
Pentose Phosphate Pathway	0.387	1/10 (10%)	H6PD
Dolichyl-diphosphooligosaccharide Biosynthesis	0.387	1/10 (10%)	DPAGT1
Prostate Cancer Signaling	0.381	5/82 (6%)	RELA,NRAS,MAPK1,CDKN1B,NFKB1
Superpathway of Cholesterol Biosynthesis	0.37	2/28 (7%)	FDPS,TM7SF2
HIF1α Signaling	0.367	6/102 (6%)	NRAS,MAPK1,CUL2,NCOA1,MMP24,P4HTM
Non-Small Cell Lung Cancer Signaling	0.364	4/65 (6%)	NRAS,MAPK1,ERBB2,RASSF1
Hematopoiesis from Pluripotent Stem Cells	0.358	3/47 (6%)	CXCL8,CD3E,IL4
Glycogen Degradation II	0.356	1/11 (9%)	PYGM
Pyrimidine Ribonucleotides Interconversion	0.352	2/29 (7%)	ENTPD7,NME6
Role of Osteoblasts, Osteoclasts and Chondrocytes in Rheumatoid Arthritis	0.342	12/219 (5%)	FZD8,CALM1 (includes others),RELA,TRAF2,BGLAP,CBL,MAPK1,MAP3K7,MAP3K5,NFKB1,PPP3CA,IL4
Neurotrophin/TRK Signaling	0.342	4/67 (6%)	NRAS,MAPK1,MAP3K5,MAP2K5
Sonic Hedgehog Signaling	0.336	2/30 (7%)	STK36,PRKAR2A
Cell Cycle: G2/M DNA Damage Checkpoint Regulation	0.332	3/49 (6%)	PLK1,SKP1,PRKCZ
GDNF Family Ligand-Receptor Interactions	0.331	4/68 (6%)	PDLIM7,NRAS,MAPK1,DOK3
Cleavage and Polyadenylation of Pre-mRNA	0.328	1/12 (8%)	CPSF4
Hematopoiesis from Multipotent Stem Cells	0.328	1/12 (8%)	IL4
Role of MAPK Signaling in the Pathogenesis of Influenza	0.321	4/69 (6%)	NRAS,MAPK1,BAX,MAP3K5
Pyrimidine Ribonucleotides De Novo Biosynthesis	0.32	2/31 (6%)	ENTPD7,NME6
OX40 Signaling Pathway	0.313	5/89 (6%)	BCL2L1,RELA,TRAF2,CD3E,NFKB1
Amyloid Processing	0.308	3/51 (6%)	MAPK1,CAPN1,PRKAR2A
G Protein Signaling Mediated by Tubby	0.305	2/32 (6%)	GNB2,GNG3
Fatty Acid β-oxidation I	0.305	2/32 (6%)	ACSL6,ACAA2
Superpathway of Methionine Degradation	0.305	2/32 (6%)	GOT1,FTSJ2
Assembly of RNA Polymerase III Complex	0.304	1/13 (8%)	TBP
Role of IL-17A in Psoriasis	0.304	1/13 (8%)	CXCL8
Fatty Acid Activation	0.304	1/13 (8%)	ACSL6
Ubiquinol-10 Biosynthesis (Eukaryotic)	0.304	1/13 (8%)	ECHDC1
Oleate Biosynthesis II (Animals)	0.304	1/13 (8%)	UFSP1
Glycogen Degradation III	0.304	1/13 (8%)	PYGM
Cholesterol Biosynthesis I	0.304	1/13 (8%)	TM7SF2
NAD Phosphorylation and Dephosphorylation	0.304	1/13 (8%)	NADK
Cholesterol Biosynthesis II (via 24,25-dihydrolanosterol)	0.304	1/13 (8%)	TM7SF2
Cholesterol Biosynthesis III (via Desmosterol)	0.304	1/13 (8%)	TM7SF2
Integrin Signaling	0.3	11/207 (5%)	ITGB2,ARHGAP26,NRAS,MAP3K11,MAPK1,RHOC,ARPC2,RHOA,CAPN1,TSPAN2,ACTN1
Regulation of Actin-based Motility by Rho	0.296	5/91 (5%)	PIP5K1A,CFL1,RHOC,RHOA,ARPC2
Agranulocyte Adhesion and Diapedesis	0.292	10/189 (5%)	GNAI2,ITGB2,CXCL8,ICAM1,CLDN15,PPBP,PF4,CXCL2,MYH7B,MMP24
Factors Promoting Cardiogenesis in Vertebrates	0.287	5/92 (5%)	FZD8,PRKCQ,MAP3K7,PRKCZ,PRKCB
DNA Double-Strand Break Repair by Homologous Recombination	0.281	1/14 (7%)	RAD50
DNA Double-Strand Break Repair by Non-Homologous End Joining	0.281	1/14 (7%)	RAD50
Isoleucine Degradation I	0.281	1/14 (7%)	BCAT2
Androgen Biosynthesis	0.281	1/14 (7%)	HSD17B14
Urate Biosynthesis/Inosine 5'-phosphate Degradation	0.281	1/14 (7%)	IMPDH2
Phenylalanine Degradation IV (Mammalian, via Side Chain)	0.281	1/14 (7%)	GOT1
Colanic Acid Building Blocks Biosynthesis	0.281	1/14 (7%)	GMPPB
Cell Cycle Regulation by BTG Family Proteins	0.264	2/35 (6%)	PPP2CA,PPM1J
tRNA Splicing	0.264	2/35 (6%)	TULP2,PDE4A
The Visual Cycle	0.262	1/15 (7%)	RDH11
Leukotriene Biosynthesis	0.262	1/15 (7%)	GGT7
autophagy	0.252	2/36 (6%)	ATG4D,VPS11
Extrinsic Prothrombin Activation Pathway	0.243	1/16 (6%)	F12
Methylglyoxal Degradation III	0.243	1/16 (6%)	FAM213B
Phospholipases	0.237	3/58 (5%)	PLCL2,PLCH2,PLCD4
Estrogen Biosynthesis	0.23	2/38 (5%)	HSD17B1,HSD17B14
γ-linolenate Biosynthesis II (Animals)	0.227	1/17 (6%)	ACSL6
Mitochondrial L-carnitine Shuttle Pathway	0.227	1/17 (6%)	ACSL6
Methionine Degradation I (to Homocysteine)	0.227	1/17 (6%)	FTSJ2
Superpathway of Geranylgeranyldiphosphate Biosynthesis I (via Mevalonate)	0.227	1/17 (6%)	FDPS
Oxidative Ethanol Degradation III	0.198	1/19 (5%)	ACSS2
DNA damage-induced 14-3-3σ Signaling	0.198	1/19 (5%)	HUS1
Cysteine Biosynthesis III (mammalia)	0.198	1/19 (5%)	FTSJ2

## Sheet: Monocytes
Ingenuity Canonical Pathways	-log(p-value)	Overlaps with dataset		Molecules
Interferon Signaling	6.95	11/36 (31%)		SOCS1,RELA,PIAS1,TYK2,IFNGR2,IFNGR1,BAX,STAT1,IFNAR2,IFNAR1,IRF1
Role of JAK1, JAK2 and TYK2 in Interferon Signaling	6.65	9/24 (38%)		SOCS1,RELA,TYK2,IFNGR2,IFNGR1,STAT1,IFNAR2,NFKB1,IFNAR1
JAK/Stat Signaling	5.99	14/72 (19%)		SOCS1,RELA,NRAS,MAPK1,TYK2,PIAS1,CEBPB,NFKB1,SHC1,FOS,MAPK3,CISH,PTPN1,STAT1
iNOS Signaling	5.97	11/44 (25%)		CALM1 (includes others),RELA,FOS,MAPK1,TYK2,IFNGR2,IKBKE,IFNGR1,STAT1,NFKB1,IRF1
Androgen Signaling	5.6	17/111 (15%)		RELA,MAPK1,GNA12,SMAD3,POLR2J,PRKAR2A,NFKB1,PRKCZ,GNAI2,SHC1,CALM1 (includes others),HSPA4,KAT2B,GNAT1,MAPK3,GNB2,PRKCB
Glucocorticoid Receptor Signaling	5.53	29/275 (11%)		RELA,BGLAP,ICAM1,MAPK1,SMAD3,POLR2J,TAF7,NFKB1,NR3C1,IL1R2,HSPA4,SHC1,KAT2B,MAPK3,PRKAA1,TAF3,STAT1,PPP3CA,SMAD2,CDKN1C,TAF6,NRAS,MED1,IL10,IKBKE,CEBPB,FOS,DUSP1,NRIP1
NGF Signaling	5.17	16/107 (15%)		RELA,RPS6KB1,MAP3K11,NRAS,MAPK1,IKBKE,BAX,MAP3K5,CREB5,NFKB1,PRKCZ,SHC1,MAPK3,RHOA,MAP3K8,SMPD3
Prolactin Signaling	5.16	13/73 (18%)		MYC,SHC1,SOCS1,FOS,NRAS,MAPK1,MAPK3,CEBPB,STAT1,NR3C1,PRKCZ,IRF1,PRKCB
PI3K/AKT Signaling	4.99	17/123 (14%)		ITGB1,RELA,RPS6KB1,CDC37,NRAS,MAPK1,PPP2CA,TYK2,MDM2,IKBKE,MAP3K5,NFKB1,PRKCZ,SHC1,GYS1,MAPK3,MAP3K8
IL-10 Signaling	4.77	12/68 (18%)		IL1R2,RELA,FOS,MAPK1,IL10,TYK2,IL10RB,IKBKE,ARG2,IL1R1,NFKB1,MAP4K4
PPAR Signaling	4.64	14/93 (15%)		IL1R2,SHC1,RELA,FOS,NRAS,MAPK1,MED1,MAPK3,IKBKE,IL1R1,NRIP1,NFKB1,MAP4K4,SCAND1
RAR Activation	4.48	21/190 (11%)		RELA,NSD1,SMAD2,MAPK1,RDH11,MED1,SMAD3,SMAD7,PRKAR2A,SMAD5,MAP3K5,NFKB1,PRKCZ,FOS,KAT2B,DUSP1,RARA,NRIP1,MAPKAPK2,SCAND1,PRKCB
NF-κB Activation by Viruses	4.44	12/73 (16%)		ITGB1,ITGB2,RELA,NRAS,MAPK1,MAPK3,IKBKE,NFKB1,ITGAL,PRKCZ,TNFRSF14,PRKCB
PPARα/RXRα Activation	4.4	20/178 (11%)		RELA,SMAD2,NRAS,MAPK1,MED1,SMAD3,PRKAR2A,NCOA6,IKBKE,PLCL2,IL1R1,NFKB1,IL1R2,CAND1,SHC1,MAPK3,PRKAA1,MAP4K4,MED24,PRKCB
ERK5 Signaling	4.37	11/63 (17%)		CTF1,MYC,RPS6KB1,FOS,NRAS,GNA12,MEF2D,MAP3K8,FOSL1,CREB5,PRKCZ
Production of Nitric Oxide and Reactive Oxygen Species in Macrophages	4.33	20/180 (11%)		RELA,MAP3K11,MAPK1,RHOC,PPP2CA,TYK2,IFNGR2,IKBKE,IFNGR1,ARG2,MAP3K5,NFKB1,IRF1,PRKCZ,FOS,MAPK3,RHOA,MAP3K8,STAT1,PRKCB
IL-8 Signaling	4.19	20/184 (11%)		RELA,RPS6KB1,ICAM1,NRAS,MAPK1,RHOC,GNA12,IKBKE,BAX,NFKB1,PRKCZ,GNAI2,ITGB2,FOS,CXCR2,MAPK3,RHOA,GNB2,MAP4K4,PRKCB
Erythropoietin Signaling	4.12	11/67 (16%)		SHC1,SOCS1,RPS6KB1,RELA,FOS,NRAS,MAPK1,MAPK3,NFKB1,PRKCZ,PRKCB
IL-15 Production	4.1	7/27 (26%)		RELA,MAP3K11,TYK2,STAT1,NFKB1,PRKCZ,IRF1
Regulation of IL-2 Expression in Activated and Anergic T Lymphocytes	4.1	12/79 (15%)		SMAD2,CALM1 (includes others),RELA,FOS,NRAS,MAPK1,SMAD3,MAPK3,LAT,IKBKE,NFKB1,PPP3CA
P2Y Purigenic Receptor Signaling Pathway	4	15/119 (13%)		RELA,NRAS,MAPK1,P2RY11,PRKAR2A,PLCL2,CREB5,NFKB1,PRKCZ,MYC,GNAI2,FOS,MAPK3,GNB2,PRKCB
4-1BB Signaling in T Lymphocytes	3.69	7/31 (23%)		RELA,TNFRSF9,MAPK1,MAPK3,IKBKE,MAP3K5,NFKB1
α-Adrenergic Signaling	3.69	12/87 (14%)		GNAI2,CALM1 (includes others),GYS1,NRAS,PYGM,PHKG2,MAPK1,MAPK3,GNB2,PRKAR2A,PRKCZ,PRKCB
G Beta Gamma Signaling	3.64	12/88 (14%)		GNAI2,SHC1,NRAS,GNAT1,MAPK1,GNA12,MAPK3,GNB2,PRKAR2A,PRKCZ,DNM2,PRKCB
GNRH Signaling	3.61	15/129 (12%)		RELA,MAP3K11,NRAS,MAPK1,PRKAR2A,MAP3K5,CREB5,NFKB1,PRKCZ,GNAI2,FOS,MAPK3,MAP3K8,DNM2,PRKCB
IL-6 Signaling	3.58	14/116 (12%)		SOCS1,RELA,NRAS,MAPK1,IKBKE,IL1R1,CEBPB,NFKB1,IL1R2,FOS,SHC1,MAPK3,MAPKAPK2,MAP4K4
B Cell Receptor Signaling	3.56	18/174 (10%)		RELA,RPS6KB1,MAP3K11,NRAS,CFL1,MAPK1,IKBKE,MAP3K5,NFKB1,CREB5,SHC1,CALM1 (includes others),DAPP1,MAPK3,MAP3K8,RASSF5,PPP3CA,PRKCB
PDGF Signaling	3.56	11/77 (14%)		MYC,SHC1,FOS,NRAS,MAPK1,CRKL,MAPK3,SPHK2,TYK2,STAT1,PRKCB
Rac Signaling	3.51	13/104 (13%)		ITGB1,RPS6KB1,RELA,MAP3K11,NRAS,MAPK1,CFL1,NFKB1,PRKCZ,ARPC2,MAPK3,RHOA,PI4KA
IL-1 Signaling	3.5	12/91 (13%)		GNAI2,RELA,FOS,TOLLIP,GNAT1,MAPK1,GNA12,GNB2,PRKAR2A,IKBKE,IL1R1,NFKB1
IL-12 Signaling and Production in Macrophages	3.46	15/133 (11%)		RELA,MAPK1,IL10,MST1,IKBKE,IFNGR1,CEBPB,NFKB1,PRKCZ,IRF1,FOS,MAPK3,MAP3K8,STAT1,PRKCB
Thrombopoietin Signaling	3.46	9/55 (16%)		MYC,SHC1,FOS,NRAS,MAPK1,MAPK3,STAT1,PRKCZ,PRKCB
Ceramide Signaling	3.41	11/80 (14%)		CTSD,RELA,FOS,NRAS,S1PR2,PPP2CA,MAPK3,SPHK2,NFKB1,SMPD3,PRKCZ
Chronic Myeloid Leukemia Signaling	3.41	12/93 (13%)		MYC,RELA,HDAC3,NRAS,MAPK1,CRKL,SMAD3,MAPK3,HDAC7,MDM2,IKBKE,NFKB1
IL-17A Signaling in Fibroblasts	3.35	7/35 (20%)		RELA,FOS,MAPK1,MAPK3,IKBKE,CEBPB,NFKB1
Molecular Mechanisms of Cancer	3.3	29/365 (8%)		RELA,MAPK1,SMAD3,SMAD5,MAP3K5,NFKB1,PRKCZ,MYC,SHC1,LAMTOR3,GNAT1,MAPK3,ARHGEF2,ITGB1,SMAD2,NRAS,STK36,RHOC,GNA12,TYK2,SMAD7,PRKAR2A,MDM2,BAX,GNAI2,FOS,CDKN2D,RHOA,PRKCB
IL-3 Signaling	3.24	10/71 (14%)		SHC1,FOS,NRAS,MAPK1,CRKL,MAPK3,STAT1,PRKCZ,PPP3CA,PRKCB
PI3K Signaling in B Lymphocytes	3.17	14/127 (11%)		CD81,RELA,NRAS,MAPK1,IKBKE,PLCL2,NFKB1,PRKCZ,CALM1 (includes others),FOS,DAPP1,MAPK3,PPP3CA,PRKCB
LPS-stimulated MAPK Signaling	3.14	10/73 (14%)		RELA,FOS,NRAS,MAPK1,MAPK3,IKBKE,MAP3K5,NFKB1,PRKCZ,PRKCB
Estrogen Receptor Signaling	3.14	14/128 (11%)		TAF6,NRAS,MAPK1,MED1,POLR2J,TAF7,NR3C1,SHC1,HDAC3,KAT2B,MAPK3,TAF3,NRIP1,MED24
Cholecystokinin/Gastrin-mediated Signaling	3.08	12/101 (12%)		SHC1,FOS,NRAS,MAPK1,RHOC,GNA12,MAPK3,RHOA,MEF2D,CREM,PRKCZ,PRKCB
Cardiac Hypertrophy Signaling	3.08	20/223 (9%)		RPS6KB1,MAP3K11,NRAS,MAPK1,RHOC,GNA12,PRKAR2A,PLCL2,MAP3K5,EIF2B2,GNAI2,CALM1 (includes others),GNAT1,MAPK3,RHOA,MEF2D,GNB2,MAP3K8,MAPKAPK2,PPP3CA
Activation of IRF by Cytosolic Pattern Recognition Receptors	3.06	9/62 (15%)		RELA,IL10,SIKE1,IKBKE,PIN1,STAT1,ADAR,NFKB1,IFNAR1
GM-CSF Signaling	3.06	9/62 (15%)		SHC1,NRAS,MAPK1,MAPK3,CISH,HCK,STAT1,PPP3CA,PRKCB
Neuregulin Signaling	3.06	11/88 (13%)		ITGB1,MYC,SHC1,RPS6KB1,NRAS,MAPK1,CRKL,MAPK3,ERRFI1,PRKCZ,PRKCB
RANK Signaling in Osteoclasts	3.06	11/88 (13%)		CALM1 (includes others),RELA,FOS,MAP3K11,MAPK1,MAPK3,IKBKE,MAP3K8,MAP3K5,NFKB1,PPP3CA
Regulation of eIF4 and p70S6K Signaling	3.03	15/146 (10%)		ITGB1,RPS6KB1,EIF3C,NRAS,MAPK1,PPP2CA,EIF2S1,EIF2B2,PRKCZ,FAU,EIF3G,SHC1,MAPK3,RPS3,RPS24
Apoptosis Signaling	3.02	11/89 (12%)		RELA,NRAS,MAPK1,MAPK3,CAPN1,LMNA,IKBKE,BAX,MAP3K5,NFKB1,MAP4K4
Huntington's Disease Signaling	2.94	20/229 (9%)		MAPK1,GLS,CLTC,CLTB,POLR2J,BAX,CREB5,VTI1B,PRKCZ,CTSD,SHC1,HSPA4,HDAC3,MAPK3,CAPN1,HDAC7,GNB2,VAMP3,DNM2,PRKCB
HMGB1 Signaling	2.91	13/120 (11%)		RELA,FOS,ICAM1,NRAS,KAT2B,MAPK1,RHOC,MAPK3,RHOA,IFNGR2,IFNGR1,IL1R1,NFKB1
CD40 Signaling	2.91	9/65 (14%)		RELA,FOS,ICAM1,MAPK1,MAPK3,TNFAIP3,IKBKE,MAPKAPK2,NFKB1
UVC-Induced MAPK Signaling	2.85	7/42 (17%)		FOS,NRAS,MAPK1,MAPK3,SMPD3,PRKCZ,PRKCB
EIF2 Signaling	2.84	17/184 (9%)		EIF3C,NRAS,MAPK1,RPL17,EIF2S1,EIF2B2,FAU,EIF3G,SHC1,RPL26L1,MAPK3,PPP1R15A,RPL37,RPS3,RPL31,RPL18,RPS24
fMLP Signaling in Neutrophils	2.83	12/108 (11%)		GNAI2,CALM1 (includes others),RELA,NRAS,MAPK1,ARPC2,MAPK3,GNB2,NFKB1,PRKCZ,PPP3CA,PRKCB
Signaling by Rho Family GTPases	2.83	20/234 (9%)		ITGB1,RELA,SEPT8,MAP3K11,CFL1,MAPK1,RHOC,GNA12,CDC42EP2,NFKB1,PRKCZ,GNAI2,FOS,GNAT1,MAPK3,ARPC2,RHOA,GNB2,ARHGEF2,PI4KA
Phospholipase C Signaling	2.76	20/237 (8%)		ITGB1,RELA,NRAS,MAPK1,RHOC,NFKB1,CREB5,PRKCZ,SHC1,CALM1 (includes others),HDAC3,MAPK3,RHOA,MEF2D,HDAC7,LAT,GNB2,ARHGEF2,PPP3CA,PRKCB
Type I Diabetes Mellitus Signaling	2.76	12/110 (11%)		SOCS1,RELA,MAPK1,PIAS1,IFNGR2,IKBKE,IFNGR1,IL1R1,MAP3K5,STAT1,NFKB1,IRF1
Tec Kinase Signaling	2.72	15/157 (10%)		ITGB1,RELA,RHOC,GNA12,TYK2,NFKB1,PRKCZ,GNAI2,FOS,GNAT1,RHOA,GNB2,HCK,STAT1,PRKCB
Thrombin Signaling	2.69	17/190 (9%)		RELA,RPS6KB1,NRAS,MAPK1,RHOC,GNA12,PLCL2,NFKB1,PRKCZ,GNAI2,SHC1,GNAT1,MAPK3,RHOA,GNB2,ARHGEF2,PRKCB
Ephrin Receptor Signaling	2.69	16/174 (9%)		ITGB1,EPHB4,NRAS,CFL1,MAPK1,CRKL,GNA12,CREB5,GNAI2,SHC1,GNAT1,ARPC2,MAPK3,RHOA,GNB2,MAP4K4
Oncostatin M Signaling	2.64	6/34 (18%)		SHC1,NRAS,MAPK1,MAPK3,TYK2,STAT1
Role of JAK2 in Hormone-like Cytokine Signaling	2.64	6/34 (18%)		SHC1,SOCS1,PTPN1,TYK2,STAT1,SH2B1
Chemokine Signaling	2.64	9/71 (13%)		GNAI2,CALM1 (includes others),FOS,NRAS,MAPK1,CFL1,MAPK3,RHOA,PRKCB
IL-22 Signaling	2.61	5/24 (21%)		MAPK1,MAPK3,TYK2,IL10RB,STAT1
Role of NFAT in Cardiac Hypertrophy	2.56	16/179 (9%)		NRAS,MAPK1,PRKAR2A,PLCL2,PRKCZ,CTF1,GNAI2,SHC1,CALM1 (includes others),HDAC3,MEF2D,MAPK3,HDAC7,GNB2,PPP3CA,PRKCB
Type II Diabetes Mellitus Signaling	2.56	12/116 (10%)		SOCS1,RELA,MAPK1,MAPK3,PRKAA1,IKBKE,CEBPB,MAP3K5,NFKB1,SMPD3,PRKCZ,PRKCB
Ephrin B Signaling	2.56	9/73 (12%)		GNAI2,EPHB4,GNAT1,MAPK1,CFL1,GNA12,MAPK3,RHOA,GNB2
TGF-β Signaling	2.55	10/87 (11%)		SMAD2,FOS,NRAS,MAPK1,SMAD3,MAPK3,SKI,SMAD7,VDR,SMAD5
IL-17A Signaling in Gastric Cells	2.53	5/25 (20%)		RELA,FOS,MAPK1,MAPK3,NFKB1
Role of JAK family kinases in IL-6-type Cytokine Signaling	2.53	5/25 (20%)		SOCS1,MAPK1,MAPK3,TYK2,STAT1
Leukocyte Extravasation Signaling	2.51	17/198 (9%)		ITGB1,ICAM1,MAPK1,CLDN15,CRKL,ITGAL,PRKCZ,MMP24,GNAI2,ITGB2,ICAM3,RHOA,SIPA1,ARHGAP12,RASSF5,ACTN1,PRKCB
PKCθ Signaling in T Lymphocytes	2.5	12/118 (10%)		RELA,FOS,NRAS,MAP3K11,MAPK1,MAPK3,LAT,IKBKE,MAP3K8,MAP3K5,NFKB1,PPP3CA
Virus Entry via Endocytic Pathways	2.48	10/89 (11%)		ITGB1,ITGB2,CD55,NRAS,CLTB,CLTC,ITGAL,PRKCZ,DNM2,PRKCB
Relaxin Signaling	2.46	13/135 (10%)		RELA,MAPK1,GNA12,PDE4A,PRKAR2A,NFKB1,PRKCZ,GNAI2,FOS,TULP2,GNAT1,MAPK3,GNB2
HGF Signaling	2.44	11/105 (10%)		ITGB1,FOS,NRAS,MAP3K11,MAPK1,CRKL,MAPK3,MAP3K8,MAP3K5,PRKCZ,PRKCB
Colorectal Cancer Metastasis Signaling	2.42	19/236 (8%)		RELA,SMAD2,NRAS,MAPK1,RHOC,SMAD3,TYK2,PRKAR2A,IFNGR1,BAX,NFKB1,MMP24,MYC,FOS,MAPK3,RHOA,GNB2,STAT1,PTGER4
ILK Signaling	2.42	16/185 (9%)		ITGB1,RELA,CFL1,MAPK1,RHOC,PPP2CA,SNAI1,RICTOR,CREB5,NFKB1,MYC,FOS,ITGB2,MAPK3,RHOA,ACTN1
IL-15 Signaling	2.41	8/63 (13%)		SHC1,RELA,IL15RA,NRAS,MAPK1,MAPK3,TYK2,NFKB1
Role of PI3K/AKT Signaling in the Pathogenesis of Influenza	2.41	8/63 (13%)		GNAI2,RELA,MAPK1,CRKL,MAPK3,ZNF346,NFKB1,IFNAR1
mTOR Signaling	2.38	16/187 (9%)		RPS6KB1,EIF3C,NRAS,MAPK1,RHOC,PPP2CA,RICTOR,PRKCZ,FAU,EIF3G,RHOA,MAPK3,PRKAA1,RPS3,PRKCB,RPS24
G-Protein Coupled Receptor Signaling	2.37	20/256 (8%)		RELA,NRAS,MAPK1,RXFP4,PDE4A,PRKAR2A,IKBKE,NFKB1,CREB5,GNAI2,LAMTOR3,SHC1,TULP2,DUSP1,CXCR2,MAPK3,MAP3K8,RGS14,PTGER4,PRKCB
Role of NFAT in Regulation of the Immune Response	2.36	15/171 (9%)		GNAI2,CALM1 (includes others),FOS,RELA,NRAS,GNAT1,MAPK1,MAPK3,MEF2D,GNA12,LAT,GNB2,IKBKE,NFKB1,PPP3CA
CREB Signaling in Neurons	2.36	15/171 (9%)		NRAS,MAPK1,GNA12,POLR2J,PRKAR2A,PLCL2,CREB5,PRKCZ,GNAI2,SHC1,CALM1 (includes others),GNAT1,MAPK3,GNB2,PRKCB
Protein Kinase A Signaling	2.33	27/386 (7%)		RELA,DUSP8,PHKG2,MAPK1,TNNI2,SMAD3,PDE4A,NFKB1,PRKCZ,GYS1,MAPK3,PTPN1,PPP3CA,KDELR1,PRKAR2A,PLCL2,CREB5,GNAI2,CALM1 (includes others),TULP2,PYGM,DUSP1,RHOA,CREM,GNB2,PTPN22,PRKCB
Aryl Hydrocarbon Receptor Signaling	2.32	13/140 (9%)		MYC,CTSD,RELA,FOS,MAPK1,MED1,MAPK3,RARA,MDM2,BAX,NRIP1,NFKB1,MCM7
Oxidized GTP and dGTP Detoxification	2.32	2/3 (67%)		RUVBL2,NUDT1
Renin-Angiotensin Signaling	2.31	11/109 (10%)		SHC1,RELA,FOS,NRAS,MAPK1,MAPK3,PRKAR2A,STAT1,NFKB1,PRKCZ,PRKCB
CD27 Signaling in Lymphocytes	2.31	7/52 (13%)		RELA,FOS,MAP3K11,IKBKE,MAP3K8,MAP3K5,NFKB1
Role of Macrophages, Fibroblasts and Endothelial Cells in Rheumatoid Arthritis	2.3	22/296 (7%)		RELA,SOCS1,ICAM1,NRAS,MAPK1,IL10,IKBKE,PLCL2,IL1R1,CEBPB,NFKB1,CREB5,PRKCZ,IL1R2,MYC,CALM1 (includes others),FOS,MAPK3,RHOA,MAPKAPK2,PPP3CA,PRKCB
Role of PKR in Interferon Induction and Antiviral Response	2.28	6/40 (15%)		RELA,IKBKE,STAT1,EIF2S1,NFKB1,IRF1
Semaphorin Signaling in Neurons	2.26	7/53 (13%)		ITGB1,MAPK1,CFL1,RHOC,MAPK3,RHOA,PLXNB1
TNFR2 Signaling	2.23	5/29 (17%)		RELA,FOS,TNFAIP3,IKBKE,NFKB1
T Cell Receptor Signaling	2.21	10/97 (10%)		CALM1 (includes others),RELA,FOS,NRAS,MAPK1,MAPK3,LAT,IKBKE,NFKB1,PPP3CA
Growth Hormone Signaling	2.17	8/69 (12%)		SOCS1,RPS6KB1,FOS,MAPK1,MAPK3,STAT1,PRKCZ,PRKCB
Gαq Signaling	2.15	13/147 (9%)		CALM1 (includes others),RELA,GYS1,MAPK1,RHOC,MAPK3,RHOA,GNB2,IKBKE,NFKB1,PRKCZ,PPP3CA,PRKCB
Melatonin Signaling	2.13	8/70 (11%)		GNAI2,CALM1 (includes others),MAPK1,MAPK3,PRKAR2A,PLCL2,PRKCZ,PRKCB
Hepatic Fibrosis / Hepatic Stellate Cell Activation	2.09	15/183 (8%)		RELA,SMAD2,ICAM1,IL10,SMAD3,SMAD7,IFNGR2,IFNGR1,IL1R1,BAX,NFKB1,IFNAR2,IL1R2,STAT1,IFNAR1
Xenobiotic Metabolism Signaling	2.09	20/272 (7%)		RELA,MAP3K11,NRAS,MAPK1,PPP2CA,MED1,CHST12,MAP3K5,NFKB1,PRKCZ,SULT1A2,FTL,MAPK3,KEAP1,SULT1A1,SULT1A3/SULT1A4,MAP3K8,NRIP1,SCAND1,PRKCB
Regulation of Cellular Mechanics by Calpain Protease	2.09	7/57 (12%)		ITGB1,NRAS,MAPK1,MAPK3,CAPN1,CAST,ACTN1
Acute Phase Response Signaling	2.03	14/169 (8%)		SHC1,SOCS1,RELA,FOS,FTL,NRAS,MAPK1,MAPK3,IKBKE,CEBPB,IL1R1,MAP3K5,NFKB1,NR3C1
STAT3 Pathway	2.02	8/73 (11%)		MYC,SOCS1,NRAS,MAP3K11,MAPK1,MAPK3,CISH,TYK2
ERK/MAPK Signaling	2.01	15/187 (8%)		ITGB1,NRAS,MAPK1,PPP2CA,CRKL,PRKAR2A,CREB5,MYC,LAMTOR3,SHC1,FOS,DUSP1,MAPK3,STAT1,PRKCB
MIF-mediated Glucocorticoid Regulation	1.99	5/33 (15%)		RELA,MAPK1,MAPK3,NFKB1,NR3C1
Integrin Signaling	1.97	16/207 (8%)		ITGB1,MAP3K11,ARHGAP26,NRAS,MAPK1,RHOC,CRKL,TSPAN2,ITGAL,ITGB2,SHC1,MAPK3,ARPC2,RHOA,CAPN1,ACTN1
nNOS Signaling in Neurons	1.94	6/47 (13%)		CALM1 (includes others),CAPN1,PRKCZ,PPP3CA,PFKM,PRKCB
BMP signaling pathway	1.92	8/76 (11%)		RELA,NRAS,MAPK1,MAPK3,SMAD7,PRKAR2A,SMAD5,NFKB1
Role of JAK1 and JAK3 in γc Cytokine Signaling	1.89	7/62 (11%)		SHC1,SOCS1,IL15RA,NRAS,MAPK1,MAPK3,STAT1
Fcγ Receptor-mediated Phagocytosis in Macrophages and Monocytes	1.87	9/93 (10%)		RPS6KB1,MAPK1,ARPC2,MAPK3,HCK,VAMP3,FYB,PRKCZ,PRKCB
Estrogen-Dependent Breast Cancer Signaling	1.86	7/63 (11%)		RELA,FOS,NRAS,MAPK1,MAPK3,CREB5,NFKB1
Germ Cell-Sertoli Cell Junction Signaling	1.86	13/160 (8%)		ITGB1,NRAS,MAP3K11,MAPK1,CFL1,RHOC,MYO7A,KEAP1,MAPK3,RHOA,MAP3K8,MAP3K5,ACTN1
TNFR1 Signaling	1.85	6/49 (12%)		MAP4K2,RELA,FOS,TNFAIP3,IKBKE,NFKB1
AMPK Signaling	1.84	14/178 (8%)		PFKFB3,RPS6KB1,GYS1,KAT2B,MAPK1,PFKFB4,PPP2CA,PPM1B,PRKAA1,PRKAR2A,PFKL,CREB5,PFKFB2,PFKM
SAPK/JNK Signaling	1.84	9/94 (10%)		MAP4K2,SHC1,DUSP8,NRAS,MAP3K11,CRKL,GNA12,MAP3K5,MAP4K4
Acute Myeloid Leukemia Signaling	1.83	8/79 (10%)		MYC,RPS6KB1,RELA,NRAS,MAPK1,MAPK3,RARA,NFKB1
Pyridoxal 5'-phosphate Salvage Pathway	1.82	7/64 (11%)		MAPK1,MAPK3,PRKAA1,GRK6,PLK1,MAP3K8,HIPK1
Corticotropin Releasing Hormone Signaling	1.82	10/111 (9%)		GNAI2,CALM1 (includes others),FOS,MAPK1,MAPK3,MEF2D,PRKAR2A,CREB5,PRKCZ,PRKCB
IGF-1 Signaling	1.76	9/97 (9%)		SHC1,SOCS1,RPS6KB1,FOS,NRAS,MAPK1,MAPK3,PRKAR2A,PRKCZ
Glycolysis I	1.76	4/25 (16%)		ENO1,ALDOA,PFKL,PFKM
cAMP-mediated signaling	1.75	16/219 (7%)		MAPK1,RXFP4,PDE4A,PRKAR2A,CREB5,GNAI2,LAMTOR3,CALM1 (includes others),TULP2,CXCR2,DUSP1,MAPK3,CREM,RGS14,PTGER4,PPP3CA
April Mediated Signaling	1.74	5/38 (13%)		RELA,FOS,MAPK1,IKBKE,NFKB1
Glioma Signaling	1.73	9/98 (9%)		SHC1,CALM1 (includes others),CDKN2D,NRAS,MAPK1,MAPK3,MDM2,PRKCZ,PRKCB
CNTF Signaling	1.73	6/52 (12%)		RPS6KB1,NRAS,MAPK1,MAPK3,TYK2,STAT1
Neurotrophin/TRK Signaling	1.72	7/67 (10%)		SHC1,FOS,NRAS,MAPK1,MAPK3,MAP3K5,CREB5
Insulin Receptor Signaling	1.72	11/132 (8%)		SHC1,RPS6KB1,GYS1,NRAS,MAPK1,CRKL,MAPK3,PTPN1,PRKAR2A,EIF2B2,PRKCZ
UVB-Induced MAPK Signaling	1.69	6/53 (11%)		RPS6KB1,FOS,MAPK1,MAPK3,PRKCZ,PRKCB
IL-2 Signaling	1.69	6/53 (11%)		SHC1,SOCS1,FOS,NRAS,MAPK1,MAPK3
GDNF Family Ligand-Receptor Interactions	1.69	7/68 (10%)		SHC1,FOS,PDLIM7,NRAS,MAPK1,MAPK3,DOK3
Macropinocytosis Signaling	1.69	7/68 (10%)		ITGB1,ITGB2,RAB5A,NRAS,RHOA,PRKCZ,PRKCB
CCR3 Signaling in Eosinophils	1.67	10/117 (9%)		GNAI2,CALM1 (includes others),NRAS,MAPK1,CFL1,MAPK3,RHOA,GNB2,PRKCZ,PRKCB
Gα12/13 Signaling	1.67	10/117 (9%)		RELA,NRAS,MAPK1,GNA12,MAPK3,RHOA,MEF2D,IKBKE,MAP3K5,NFKB1
p38 MAPK Signaling	1.67	10/117 (9%)		IL1R2,MYC,RPS6KB1,DUSP1,MEF2D,IL1R1,MAP3K5,STAT1,MAPKAPK2,CREB5
nNOS Signaling in Skeletal Muscle Cells	1.67	3/15 (20%)		SNTB2,CALM1 (includes others),DAG1
CXCR4 Signaling	1.66	12/152 (8%)		GNAI2,FOS,NRAS,GNAT1,MAPK1,RHOC,GNA12,MAPK3,RHOA,GNB2,PRKCZ,PRKCB
CCR5 Signaling in Macrophages	1.66	7/69 (10%)		GNAI2,CALM1 (includes others),FOS,MAPK1,GNB2,PRKCZ,PRKCB
Agrin Interactions at Neuromuscular Junction	1.66	7/69 (10%)		ITGB1,ITGB2,NRAS,MAPK1,MAPK3,DAG1,ITGAL
Unfolded protein response	1.66	6/54 (11%)		HSPA4,SYVN1,SCAP,PPP1R15A,CEBPB,MAP3K5
Glycogen Biosynthesis II (from UDP-D-Glucose)	1.65	2/6 (33%)		GYS1,UGP2
PTEN Signaling	1.65	10/118 (8%)		ITGB1,SHC1,RPS6KB1,RELA,NRAS,MAPK1,MAPK3,IKBKE,NFKB1,PRKCZ
B Cell Activating Factor Signaling	1.65	5/40 (13%)		RELA,FOS,MAPK1,IKBKE,NFKB1
Thyroid Cancer Signaling	1.65	5/40 (13%)		MYC,SHC1,NRAS,MAPK1,MAPK3
Synaptic Long Term Potentiation	1.63	10/119 (8%)		CALM1 (includes others),NRAS,MAPK1,MAPK3,PRKAR2A,PLCL2,CREB5,PRKCZ,PPP3CA,PRKCB
p70S6K Signaling	1.63	10/119 (8%)		GNAI2,SHC1,RPS6KB1,NRAS,MAPK1,PPP2CA,MAPK3,PLCL2,PRKCZ,PRKCB
ErbB Signaling	1.62	8/86 (9%)		SHC1,RPS6KB1,FOS,NRAS,MAPK1,MAPK3,PRKCZ,PRKCB
Endothelin-1 Signaling	1.62	13/172 (8%)		GNAI2,MYC,FOS,SHC1,NRAS,GNAT1,MAPK1,MAPK3,PLB1,GNA12,PLCL2,PRKCZ,PRKCB
MIF Regulation of Innate Immunity	1.61	5/41 (12%)		RELA,FOS,MAPK1,MAPK3,NFKB1
Gαi Signaling	1.61	10/120 (8%)		GNAI2,SHC1,NRAS,MAPK1,CXCR2,MAPK3,RXFP4,GNB2,PRKAR2A,RGS14
RhoGDI Signaling	1.6	13/173 (8%)		ITGB1,GNAI2,GNAT1,CFL1,RHOC,ARPC2,GNA12,RHOA,GNB2,GDI2,ARHGAP12,ARHGEF2,PI4KA
Caveolar-mediated Endocytosis Signaling	1.6	7/71 (10%)		ITGB1,ITGB2,CD55,RAB5A,PTPN1,ITGAL,DNM2
PEDF Signaling	1.6	7/71 (10%)		RELA,NRAS,MAPK1,MAPK3,RHOA,IKBKE,NFKB1
Actin Nucleation by ARP-WASP Complex	1.59	6/56 (11%)		ITGB1,NRAS,RHOC,ARPC2,GNA12,RHOA
EGF Signaling	1.59	6/56 (11%)		SHC1,RPS6KB1,FOS,MAPK1,MAPK3,STAT1
UVA-Induced MAPK Signaling	1.57	8/88 (9%)		RPS6KB1,FOS,NRAS,MAPK1,MAPK3,PLCL2,STAT1,SMPD3
IL-17 Signaling	1.57	7/72 (10%)		RELA,NRAS,MAPK1,MAPK3,CEBPB,MAPKAPK2,NFKB1
ErbB2-ErbB3 Signaling	1.55	6/57 (11%)		MYC,SHC1,NRAS,MAPK1,MAPK3,TYK2
Pancreatic Adenocarcinoma Signaling	1.54	9/106 (8%)		SMAD2,RELA,MAPK1,SMAD3,MAPK3,TYK2,MDM2,STAT1,NFKB1
Inositol Pyrophosphates Biosynthesis	1.52	2/7 (29%)		IP6K1,IP6K2
Synaptic Long Term Depression	1.51	11/142 (8%)		GNAI2,NRAS,GNAT1,MAPK1,PPP2CA,PLB1,GNA12,MAPK3,PLCL2,PRKCZ,PRKCB
FLT3 Signaling in Hematopoietic Progenitor Cells	1.51	7/74 (9%)		SHC1,RPS6KB1,NRAS,MAPK1,MAPK3,STAT1,CREB5
Toll-like Receptor Signaling	1.51	7/74 (9%)		RELA,FOS,TOLLIP,MAPK1,TNFAIP3,NFKB1,MAP4K4
Role of IL-17F in Allergic Inflammatory Airway Diseases	1.49	5/44 (11%)		RELA,MAPK1,MAPK3,CREB5,NFKB1
Axonal Guidance Signaling	1.48	26/434 (6%)		ITGB1,ERAP2,EPHB4,NRAS,STK36,CFL1,MAPK1,GNA12,CRKL,PRKAR2A,PLCL2,PRKCZ,GNAI2,SHC1,GNAT1,ARPC2,RHOA,MAPK3,GNB2,PLXNB1,SRGAP2,LNPEP,RASSF5,SEMA4A,PPP3CA,PRKCB
TREM1 Signaling	1.48	7/75 (9%)		ITGB1,RELA,ICAM1,MAPK1,IL10,MAPK3,NFKB1
Sphingosine-1-phosphate Signaling	1.47	9/109 (8%)		GNAI2,S1PR2,MAPK1,RHOC,GNA12,MAPK3,RHOA,PLCL2,SMPD3
VEGF Signaling	1.47	8/92 (9%)		SHC1,NRAS,MAPK1,MAPK3,EIF2S1,EIF2B2,ACTN1,PRKCB
Valine Degradation I	1.46	3/18 (17%)		HIBCH,BCAT2,HIBADH
ErbB4 Signaling	1.46	6/60 (10%)		SHC1,NRAS,MAPK1,MAPK3,PRKCZ,PRKCB
Role of Osteoblasts, Osteoclasts and Chondrocytes in Rheumatoid Arthritis	1.46	15/219 (7%)		ITGB1,RELA,BGLAP,MAPK1,IL10,IKBKE,IL1R1,MAP3K5,SMAD5,NFKB1,IL1R2,CALM1 (includes others),FOS,MAPK3,PPP3CA
HER-2 Signaling in Breast Cancer	1.46	7/76 (9%)		ITGB1,ITGB2,NRAS,MDM2,MAP3K5,PRKCZ,PRKCB
VEGF Family Ligand-Receptor Interactions	1.46	7/76 (9%)		SHC1,FOS,NRAS,MAPK1,MAPK3,PRKCZ,PRKCB
Salvage Pathways of Pyrimidine Ribonucleotides	1.45	8/93 (9%)		MAPK1,MAPK3,PRKAA1,GRK6,PLK1,MAP3K8,HIPK1,NME6
Citrulline Biosynthesis	1.4	2/8 (25%)		GLS,ARG2
VDR/RXR Activation	1.4	7/78 (9%)		BGLAP,MED1,CEBPB,VDR,CST6,PRKCZ,PRKCB
Reelin Signaling in Neurons	1.38	7/79 (9%)		ITGB1,ITGB2,MAP3K11,CRKL,HCK,ARHGEF2,ITGAL
IL-17A Signaling in Airway Cells	1.34	6/64 (9%)		RELA,MAPK1,MAPK3,TYK2,IKBKE,NFKB1
Cell Cycle: G1/S Checkpoint Regulation	1.34	6/64 (9%)		MYC,CDKN2D,HDAC3,SMAD3,HDAC7,MDM2
IL-9 Signaling	1.32	4/34 (12%)		RELA,CISH,STAT1,NFKB1
Hypoxia Signaling in the Cardiovascular System	1.31	6/65 (9%)		UBE2G2,UBE2L3,UBE2V1,MDM2,CREB5,UBE2D3
Telomerase Signaling	1.31	8/99 (8%)		MYC,SHC1,HDAC3,NRAS,MAPK1,PPP2CA,MAPK3,HDAC7
Breast Cancer Regulation by Stathmin1	1.31	13/191 (7%)		GNAI2,CALM1 (includes others),SHC1,NRAS,MAPK1,PPP2CA,MAPK3,RHOA,GNB2,PRKAR2A,ARHGEF2,PRKCZ,PRKCB
Prostate Cancer Signaling	1.31	7/82 (9%)		RELA,NRAS,MAPK1,MAPK3,MDM2,CREB5,NFKB1
14-3-3-mediated Signaling	1.3	9/117 (8%)		FOS,NRAS,MAPK1,MAPK3,PLCL2,BAX,MAP3K5,PRKCZ,PRKCB
Nitric Oxide Signaling in the Cardiovascular System	1.29	8/100 (8%)		CALM1 (includes others),MAPK1,MAPK3,PRKAA1,PRKAR2A,ARG2,PRKCZ,PRKCB
Thyroid Hormone Metabolism II (via Conjugation and/or Degradation)	1.28	4/35 (11%)		SULT1A1,SULT1A3/SULT1A4,B4GAT1,SULT1A2
Melanocyte Development and Pigmentation Signaling	1.26	7/84 (8%)		SHC1,RPS6KB1,NRAS,MAPK1,MAPK3,PRKAR2A,CREB5
GPCR-Mediated Nutrient Sensing in Enteroendocrine Cells	1.26	7/84 (8%)		GNAI2,TRPM5,GPBAR1,PRKAR2A,PLCL2,PRKCZ,PRKCB
Sperm Motility	1.23	9/121 (7%)		CALM1 (includes others),MAP3K11,PLB1,PDE4A,PRKAR2A,PLCL2,CATSPER1,PRKCZ,PRKCB
Sertoli Cell-Sertoli Cell Junction Signaling	1.22	12/178 (7%)		ITGB1,NRAS,MAP3K11,CLDN15,MAPK1,MYO7A,KEAP1,MAPK3,PRKAR2A,MAP3K8,MAP3K5,ACTN1
HIPPO signaling	1.21	7/86 (8%)		SMAD2,PPP2CA,SMAD3,MST1,SMAD5,PRKCZ,RASSF1
RhoA Signaling	1.21	9/122 (7%)		SEPT8,CFL1,ARPC2,GNA12,RHOA,ARHGAP12,RAPGEF6,CDC42EP2,PI4KA
Role of MAPK Signaling in the Pathogenesis of Influenza	1.21	6/69 (9%)		NRAS,MAPK1,PLB1,MAPK3,BAX,MAP3K5
Bladder Cancer Signaling	1.19	7/87 (8%)		MYC,NRAS,MAPK1,MAPK3,MDM2,MMP24,RASSF1
Hepatic Cholestasis	1.19	11/161 (7%)		IL1R2,MAP4K2,RELA,CYP27A1,RARA,PRKAR2A,IKBKE,IL1R1,NFKB1,PRKCZ,PRKCB
Lymphotoxin β Receptor Signaling	1.17	5/54 (9%)		RELA,MAPK1,MAPK3,IKBKE,NFKB1
Role of IL-17A in Arthritis	1.17	5/54 (9%)		RELA,MAPK1,MAPK3,MAPKAPK2,NFKB1
T Helper Cell Differentiation	1.16	6/71 (8%)		IL10,IL10RB,IFNGR2,IFNGR1,STAT1,ICOSLG/LOC102723996
Purine Nucleotides De Novo Biosynthesis II	1.15	2/11 (18%)		IMPDH2,GART
Tumoricidal Function of Hepatic Natural Killer Cells	1.14	3/24 (13%)		ICAM1,BAX,ITGAL
Chondroitin Sulfate Biosynthesis	1.14	5/55 (9%)		B4GALT7,SULT1A1,SULT1A3/SULT1A4,CHST12,SULT1A2
iCOS-iCOSL Signaling in T Helper Cells	1.13	8/108 (7%)		SHC1,CALM1 (includes others),RELA,LAT,IKBKE,NFKB1,ICOSLG/LOC102723996,PPP3CA
Glioblastoma Multiforme Signaling	1.12	10/146 (7%)		MYC,SHC1,RPS6KB1,NRAS,MAPK1,RHOC,MAPK3,RHOA,MDM2,PLCL2
Wnt/Ca+ pathway	1.11	5/56 (9%)		RELA,PLCL2,CREB5,NFKB1,PPP3CA
L-cysteine Degradation III	1.1	1/2 (50%)		GOT1
Glutamine Degradation I	1.1	1/2 (50%)		GLS
Tight Junction Signaling	1.1	11/167 (7%)		RELA,FOS,CLDN15,PPP2CA,RHOA,VAMP3,PRKAR2A,ARHGEF2,NFKB1,VTI1B,PRKCZ
Role of Tissue Factor in Cancer	1.1	8/110 (7%)		ITGB1,RPS6KB1,NRAS,MAPK1,CFL1,GNA12,MAPK3,HCK
Glioma Invasiveness Signaling	1.09	5/57 (9%)		NRAS,MAPK1,RHOC,MAPK3,RHOA
IL-4 Signaling	1.07	6/75 (8%)		SHC1,SOCS1,RPS6KB1,NRAS,TYK2,NR3C1
Myc Mediated Apoptosis Signaling	1.06	5/58 (9%)		MYC,SHC1,NRAS,BAX,PRKCZ
Heparan Sulfate Biosynthesis	1.06	5/58 (9%)		B4GALT7,SULT1A1,SULT1A3/SULT1A4,CHST12,SULT1A2
Dermatan Sulfate Biosynthesis	1.06	5/58 (9%)		B4GALT7,SULT1A1,SULT1A3/SULT1A4,CHST12,SULT1A2
Antiproliferative Role of TOB in T Cell Signaling	1.06	3/26 (12%)		SMAD2,MAPK1,SMAD3
Melanoma Signaling	1.04	4/42 (10%)		NRAS,MAPK1,MAPK3,MDM2
Aldosterone Signaling in Epithelial Cells	1.03	10/152 (7%)		HSPA4,MAPK1,DUSP1,MAPK3,HSPA13,PLCL2,PRKCZ,PI4KA,PRKCB,AHCY
NF-κB Signaling	1.03	11/172 (6%)		IL1R2,RELA,NRAS,UBE2V1,TNFAIP3,MAP3K8,IL1R1,NFKB1,MAP4K4,PRKCZ,PRKCB
Induction of Apoptosis by HIV1	1.01	5/60 (8%)		RELA,IKBKE,BAX,MAP3K5,NFKB1
Gap Junction Signaling	0.992	10/155 (6%)		GNAI2,BGLAP,NRAS,MAPK1,MAPK3,PRKAR2A,PLCL2,PRKCZ,PPP3CA,PRKCB
Dopamine Degradation	0.983	3/28 (11%)		SULT1A1,SULT1A3/SULT1A4,SULT1A2
Dendritic Cell Maturation	0.965	11/177 (6%)		RELA,ICAM1,MAPK1,IL10,MAPK3,IKBKE,PLCL2,STAT1,CREB5,NFKB1,IFNAR1
CD28 Signaling in T Helper Cells	0.963	8/118 (7%)		CALM1 (includes others),RELA,FOS,ARPC2,LAT,IKBKE,NFKB1,PPP3CA
DNA Double-Strand Break Repair by Homologous Recombination	0.962	2/14 (14%)		LIG1,RAD50
Superpathway of Citrulline Metabolism	0.962	2/14 (14%)		GLS,ARG2
Colanic Acid Building Blocks Biosynthesis	0.962	2/14 (14%)		GMPPB,UGP2
CDK5 Signaling	0.962	7/99 (7%)		ITGB1,NRAS,MAPK1,PPP2CA,MAPK3,CAPN1,PRKAR2A
Antioxidant Action of Vitamin C	0.962	7/99 (7%)		RELA,MAPK1,PLB1,MAPK3,IKBKE,PLCL2,NFKB1
Dermatan Sulfate Biosynthesis (Late Stages)	0.96	4/45 (9%)		SULT1A1,SULT1A3/SULT1A4,CHST12,SULT1A2
Calcium Signaling	0.952	11/178 (6%)		CALM1 (includes others),HDAC3,TNNI2,MAPK1,MAPK3,MEF2D,HDAC7,PRKAR2A,TPM3,CREB5,PPP3CA
Neuropathic Pain Signaling In Dorsal Horn Neurons	0.945	7/100 (7%)		FOS,MAPK1,MAPK3,PRKAR2A,PLCL2,PRKCZ,PRKCB
MSP-RON Signaling Pathway	0.934	4/46 (9%)		ITGB2,F12,MST1,PRKCZ
NADH Repair	0.931	1/3 (33%)		APOA1BP
5-aminoimidazole Ribonucleotide Biosynthesis I	0.931	1/3 (33%)		GART
Glutathione Biosynthesis	0.931	1/3 (33%)		GSS
Thyroid Hormone Biosynthesis	0.931	1/3 (33%)		CTSD
Glutamate Degradation II	0.931	1/3 (33%)		GOT1
Tyrosine Biosynthesis IV	0.931	1/3 (33%)		PCBD2
N-acetylglucosamine Degradation I	0.931	1/3 (33%)		GNPDA1
Aspartate Biosynthesis	0.931	1/3 (33%)		GOT1
NRF2-mediated Oxidative Stress Response	0.928	11/180 (6%)		FOS,FTL,NRAS,MAPK1,KEAP1,MAPK3,PMF1/PMF1-BGLAP,FOSL1,MAP3K5,PRKCZ,PRKCB
Calcium-induced T Lymphocyte Apoptosis	0.924	5/64 (8%)		CALM1 (includes others),MEF2D,PRKCZ,PPP3CA,PRKCB
Dopamine-DARPP32 Feedback in cAMP Signaling	0.913	10/161 (6%)		GNAI2,CALM1 (includes others),PPP2CA,CREM,PRKAR2A,PLCL2,CREB5,PRKCZ,PPP3CA,PRKCB
HIF1α Signaling	0.912	7/102 (7%)		NRAS,MAPK1,CUL2,MAPK3,MDM2,MMP24,P4HTM
Telomere Extension by Telomerase	0.911	2/15 (13%)		HNRNPA2B1,RAD50
Chondroitin Sulfate Degradation (Metazoa)	0.911	2/15 (13%)		HYAL2,HYAL1
γ-glutamyl Cycle	0.911	2/15 (13%)		GSS,GGT7
Chondroitin Sulfate Biosynthesis (Late Stages)	0.908	4/47 (9%)		SULT1A1,SULT1A3/SULT1A4,CHST12,SULT1A2
Non-Small Cell Lung Cancer Signaling	0.904	5/65 (8%)		NRAS,MAPK1,MAPK3,RASSF5,RASSF1
Regulation of the Epithelial-Mesenchymal Transition Pathway	0.88	11/184 (6%)		PYGO2,SMAD2,RELA,NRAS,MAPK1,SMAD3,MAPK3,RHOA,SNAI1,TYK2,NFKB1
TR/RXR Activation	0.877	6/85 (7%)		ENO1,HDAC3,MED1,NCOA6,MDM2,THRA
FGF Signaling	0.877	6/85 (7%)		MAPK1,CRKL,MAPK3,MAP3K5,MAPKAPK2,CREB5
Dermatan Sulfate Degradation (Metazoa)	0.865	2/16 (13%)		HYAL2,HYAL1
Parkinson's Signaling	0.865	2/16 (13%)		MAPK1,PARK7
Cell Cycle: G2/M DNA Damage Checkpoint Regulation	0.86	4/49 (8%)		KAT2B,MDM2,PLK1,PRKCZ
Role of Pattern Recognition Receptors in Recognition of Bacteria and Viruses	0.86	8/125 (6%)		RELA,MAPK1,IL10,MAPK3,EIF2S1,NFKB1,PRKCZ,PRKCB
Superpathway of Methionine Degradation	0.854	3/32 (9%)		GOT1,FTSJ2,AHCY
Remodeling of Epithelial Adherens Junctions	0.844	5/68 (7%)		RAB5A,ARPC2,MAPRE1,ACTN1,DNM2
FAK Signaling	0.843	6/87 (7%)		ITGB1,ARHGAP26,NRAS,MAPK1,MAPK3,CAPN1
Cdc42 Signaling	0.84	10/167 (6%)		ITGB1,FOS,DIAPH1,MAP3K11,MAPK1,CFL1,ARPC2,EXOC6,CDC42EP2,PRKCZ
Assembly of RNA Polymerase II Complex	0.837	4/50 (8%)		TAF6,POLR2J,TAF3,TAF7
CTLA4 Signaling in Cytotoxic T Lymphocytes	0.826	6/88 (7%)		AP1S1,PPP2CA,CLTB,LAT,CLTC,PTPN22
Circadian Rhythm Signaling	0.825	3/33 (9%)		PER3,NR1D1,CREB5
Methionine Degradation I (to Homocysteine)	0.822	2/17 (12%)		FTSJ2,AHCY
Heparan Sulfate Biosynthesis (Late Stages)	0.815	4/51 (8%)		SULT1A1,SULT1A3/SULT1A4,CHST12,SULT1A2
Amyloid Processing	0.815	4/51 (8%)		MAPK1,MAPK3,CAPN1,PRKAR2A
2-ketoglutarate Dehydrogenase Complex	0.815	1/4 (25%)		DLST
Geranylgeranyldiphosphate Biosynthesis	0.815	1/4 (25%)		FDPS
Arginine Degradation I (Arginase Pathway)	0.815	1/4 (25%)		ARG2
L-cysteine Degradation I	0.815	1/4 (25%)		GOT1
N-acetylglucosamine Degradation II	0.815	1/4 (25%)		GNPDA1
Phenylalanine Degradation I (Aerobic)	0.815	1/4 (25%)		PCBD2
Acetate Conversion to Acetyl-CoA	0.815	1/4 (25%)		ACSS2
PAK Signaling	0.81	6/89 (7%)		ITGB1,SHC1,NRAS,MAPK1,CFL1,MAPK3
D-myo-inositol (1,4,5,6)-Tetrakisphosphate Biosynthesis	0.806	8/129 (6%)		DUSP8,DUSP1,PTPN1,PPM1F,PPP4C,PPP3CA,PTPN22,NUDT1
D-myo-inositol (3,4,5,6)-tetrakisphosphate Biosynthesis	0.806	8/129 (6%)		DUSP8,DUSP1,PTPN1,PPM1F,PPP4C,PPP3CA,PTPN22,NUDT1
Gαs Signaling	0.805	7/109 (6%)		MAPK1,MAPK3,HCK,GNB2,PRKAR2A,CREB5,PTGER4
Oxidative Phosphorylation	0.805	7/109 (6%)		ATP5C1,ATP5J2,COX7A2L,UQCRC1,NDUFAB1,UQCRQ,COX15
Protein Ubiquitination Pathway	0.798	14/255 (5%)		USP19,MDM2,PSMD3,UBE2G2,HSPA4,UBE2L3,USP32,USP4,CUL2,UBE2V1,HSPA13,USP37,USP25,UBE2D3
TWEAK Signaling	0.797	3/34 (9%)		RELA,IKBKE,NFKB1
Mitochondrial Dysfunction	0.794	10/171 (6%)		ATP5C1,FIS1,PARK7,ATP5J2,LRRK2,COX7A2L,UQCRC1,NDUFAB1,UQCRQ,COX15
Endometrial Cancer Signaling	0.793	4/52 (8%)		MYC,NRAS,MAPK1,MAPK3
Natural Killer Cell Signaling	0.791	7/110 (6%)		SHC1,NRAS,MAPK1,MAPK3,LAT,PRKCZ,PRKCB
Renal Cell Carcinoma Signaling	0.789	5/71 (7%)		FOS,NRAS,MAPK1,CUL2,MAPK3
Superpathway of Inositol Phosphate Compounds	0.782	11/193 (6%)		DUSP8,DUSP1,PTPN1,IP6K1,PPM1F,IP6K2,PPP4C,PPP3CA,PTPN22,PI4KA,NUDT1
Regulation of Actin-based Motility by Rho	0.779	6/91 (7%)		ITGB1,CFL1,RHOC,ARPC2,RHOA,PI4KA
Actin Cytoskeleton Signaling	0.764	12/216 (6%)		ITGB1,SHC1,DIAPH1,NRAS,MAPK1,CFL1,ARPC2,CRKL,GNA12,MAPK3,RHOA,ACTN1
Death Receptor Signaling	0.764	6/92 (7%)		RELA,LMNA,IKBKE,MAP3K5,NFKB1,MAP4K4
Cysteine Biosynthesis III (mammalia)	0.745	2/19 (11%)		FTSJ2,AHCY
Granulocyte Adhesion and Diapedesis	0.73	10/177 (6%)		ITGB1,IL1R2,GNAI2,ITGB2,ICAM1,CLDN15,CXCR2,IL1R1,ITGAL,MMP24
3-phosphoinositide Biosynthesis	0.729	9/156 (6%)		DUSP8,DUSP1,PTPN1,PPM1F,PPP4C,PPP3CA,PTPN22,PI4KA,NUDT1
Creatine-phosphate Biosynthesis	0.727	1/5 (20%)		MAP4K4
Tetrahydrofolate Salvage from 5,10-methenyltetrahydrofolate	0.727	1/5 (20%)		GART
Serine Biosynthesis	0.727	1/5 (20%)		UBAC2
Trans, trans-farnesyl Diphosphate Biosynthesis	0.727	1/5 (20%)		FDPS
Complement System	0.721	3/37 (8%)		ITGB2,CD55,CD46
Mouse Embryonic Stem Cell Pluripotency	0.72	6/95 (6%)		MYC,NRAS,MAPK1,MAPK3,TYK2,SMAD5
Melatonin Degradation I	0.695	4/57 (7%)		SULT1A1,SULT1A3/SULT1A4,B4GAT1,SULT1A2
Amyotrophic Lateral Sclerosis Signaling	0.678	6/98 (6%)		CCS,RAB5A,CAPN1,GPX1,BAX,PPP3CA
Endoplasmic Reticulum Stress Pathway	0.678	2/21 (10%)		MAP3K5,EIF2S1
Role of BRCA1 in DNA Damage Response	0.674	5/78 (6%)		PLK1,UIMC1,STAT1,BRE,RAD50
ATM Signaling	0.66	4/59 (7%)		BRAT1,MDM2,CREB5,RAD50
Urea Cycle	0.656	1/6 (17%)		ARG2
Arginine Degradation VI (Arginase 2 Pathway)	0.656	1/6 (17%)		ARG2
Glycine Cleavage Complex	0.656	1/6 (17%)		AMT
Selenocysteine Biosynthesis II (Archaea and Eukaryotes)	0.656	1/6 (17%)		SEPHS2
Zymosterol Biosynthesis	0.656	1/6 (17%)		TM7SF2
GDP-mannose Biosynthesis	0.656	1/6 (17%)		GMPPB
Role of Lipids/Lipid Rafts in the Pathogenesis of Influenza	0.648	2/22 (9%)		FDPS,IFNAR1
Paxillin Signaling	0.639	6/101 (6%)		ITGB1,ITGB2,NRAS,MAPK1,ITGAL,ACTN1
Retinoic acid Mediated Apoptosis Signaling	0.626	4/61 (7%)		RARA,DAP3,IFNAR1,IRF1
D-myo-inositol-5-phosphate Metabolism	0.621	8/145 (6%)		DUSP8,DUSP1,PTPN1,PPM1F,PPP4C,PPP3CA,PTPN22,NUDT1
3-phosphoinositide Degradation	0.611	8/146 (5%)		DUSP8,DUSP1,PTPN1,PPM1F,PPP4C,PPP3CA,PTPN22,NUDT1
Superpathway of Melatonin Degradation	0.61	4/62 (6%)		SULT1A1,SULT1A3/SULT1A4,B4GAT1,SULT1A2
Superpathway of Serine and Glycine Biosynthesis I	0.598	1/7 (14%)		UBAC2
Glycoaminoglycan-protein Linkage Region Biosynthesis	0.598	1/7 (14%)		B4GALT7
Aspartate Degradation II	0.598	1/7 (14%)		GOT1
Antiproliferative Role of Somatostatin Receptor 2	0.595	4/63 (6%)		NRAS,MAPK1,MAPK3,GNB2
Role of RIG1-like Receptors in Antiviral Innate Immunity	0.594	3/43 (7%)		RELA,IKBKE,NFKB1
Systemic Lupus Erythematosus Signaling	0.59	11/214 (5%)		FOS,CD2BP2,NRAS,MAPK1,IL10,MAPK3,CREM,LAT,HNRNPA2B1,SNRNP70,SART1
Gluconeogenesis I	0.567	2/25 (8%)		ENO1,ALDOA
Hereditary Breast Cancer Signaling	0.564	7/129 (5%)		NPM1,PALB2,HDAC3,NRAS,HDAC7,POLR2J,RAD50
Fc Epsilon RI Signaling	0.557	6/108 (6%)		NRAS,MAPK1,MAPK3,LAT,PRKCZ,PRKCB
Angiopoietin Signaling	0.55	4/66 (6%)		RELA,NRAS,IKBKE,NFKB1
Tryptophan Degradation to 2-amino-3-carboxymuconate Semialdehyde	0.548	1/8 (13%)		HAAO
Sphingomyelin Metabolism	0.548	1/8 (13%)		SMPD3
phagosome formation	0.546	6/109 (6%)		ITGB1,RHOC,RHOA,PLCL2,PRKCZ,PRKCB
Serotonin Degradation	0.536	4/67 (6%)		SULT1A1,SULT1A3/SULT1A4,B4GAT1,SULT1A2
Crosstalk between Dendritic Cells and Natural Killer Cells	0.528	5/89 (6%)		RELA,IL15RA,ICAM3,NFKB1,ITGAL
Role of NANOG in Mammalian Embryonic Stem Cell Pluripotency	0.525	6/111 (5%)		SHC1,NRAS,MAPK1,MAPK3,TYK2,SMAD5
Adipogenesis pathway	0.516	7/134 (5%)		RPS6KB1,HDAC3,KAT2B,SMAD3,HDAC7,CEBPB,SMAD5
Sucrose Degradation V (Mammalian)	0.506	1/9 (11%)		ALDOA
Leucine Degradation I	0.506	1/9 (11%)		BCAT2
Ketolysis	0.506	1/9 (11%)		BDH2
UDP-N-acetyl-D-galactosamine Biosynthesis II	0.506	1/9 (11%)		GNPDA1
Superpathway of Cholesterol Biosynthesis	0.499	2/28 (7%)		FDPS,TM7SF2
Small Cell Lung Cancer Signaling	0.484	4/71 (6%)		MYC,RELA,IKBKE,NFKB1
Pyrimidine Ribonucleotides Interconversion	0.479	2/29 (7%)		ENTPD7,NME6
Ketogenesis	0.468	1/10 (10%)		BDH2
Clathrin-mediated Endocytosis Signaling	0.467	9/185 (5%)		ITGB1,ITGB2,RAB5A,ARPC2,CLTB,CLTC,MDM2,PPP3CA,DNM2
Role of p14/p19ARF in Tumor Suppression	0.46	2/30 (7%)		NPM1,MDM2
Sonic Hedgehog Signaling	0.46	2/30 (7%)		STK36,PRKAR2A
Leptin Signaling in Obesity	0.449	4/74 (5%)		MAPK1,MAPK3,PRKAR2A,PLCL2
eNOS Signaling	0.446	7/142 (5%)		CALM1 (includes others),HSPA4,PRKAA1,PRKAR2A,PRKCZ,DNM2,PRKCB
Pyrimidine Ribonucleotides De Novo Biosynthesis	0.442	2/31 (6%)		ENTPD7,NME6
phagosome maturation	0.439	6/120 (5%)		RAB5A,ATP6V1D,VAMP3,VTI1B,DYNLRB1,ATP6V0E1
Glycogen Degradation II	0.435	1/11 (9%)		PYGM
p53 Signaling	0.433	5/98 (5%)		KAT2B,MED1,PIAS1,MDM2,BAX
Epithelial Adherens Junction Signaling	0.415	7/146 (5%)		NRAS,MYO7A,ARPC2,KEAP1,RHOA,SNAI1,ACTN1
Role of CHK Proteins in Cell Cycle Checkpoint Control	0.41	3/55 (5%)		PPP2CA,PLK1,RAD50
BER pathway	0.406	1/12 (8%)		LIG1
Atherosclerosis Signaling	0.406	6/124 (5%)		ITGB2,RELA,ICAM1,PLB1,NFKB1,TNFRSF14
Cyclins and Cell Cycle Regulation	0.406	4/78 (5%)		CDKN2D,HDAC3,PPP2CA,HDAC7
Nur77 Signaling in T Lymphocytes	0.386	3/57 (5%)		CALM1 (includes others),MEF2D,PPP3CA
Oleate Biosynthesis II (Animals)	0.379	1/13 (8%)		UFSP1
Glycogen Degradation III	0.379	1/13 (8%)		PYGM
Cholesterol Biosynthesis I	0.379	1/13 (8%)		TM7SF2
Bile Acid Biosynthesis, Neutral Pathway	0.379	1/13 (8%)		CYP27A1
Cholesterol Biosynthesis II (via 24,25-dihydrolanosterol)	0.379	1/13 (8%)		TM7SF2
Cholesterol Biosynthesis III (via Desmosterol)	0.379	1/13 (8%)		TM7SF2
tRNA Splicing	0.377	2/35 (6%)		TULP2,PDE4A
Triacylglycerol Biosynthesis	0.377	2/35 (6%)		DGAT2,AGPAT3
Stearate Biosynthesis I (Animals)	0.362	2/36 (6%)		BDH2,FAM213B
autophagy	0.362	2/36 (6%)		ATG9A,ATG4D
DNA Double-Strand Break Repair by Non-Homologous End Joining	0.355	1/14 (7%)		RAD50
Isoleucine Degradation I	0.355	1/14 (7%)		BCAT2
Urate Biosynthesis/Inosine 5'-phosphate Degradation	0.355	1/14 (7%)		IMPDH2
Phenylalanine Degradation IV (Mammalian, via Side Chain)	0.355	1/14 (7%)		GOT1
NAD biosynthesis II (from tryptophan)	0.333	1/15 (7%)		HAAO
The Visual Cycle	0.333	1/15 (7%)		RDH11
Leukotriene Biosynthesis	0.333	1/15 (7%)		GGT7
Netrin Signaling	0.323	2/39 (5%)		PRKAR2A,PPP3CA
tRNA Charging	0.323	2/39 (5%)		CARS,QARS
Extrinsic Prothrombin Activation Pathway	0.313	1/16 (6%)		F12
CDP-diacylglycerol Biosynthesis I	0.313	1/16 (6%)		AGPAT3
Methylglyoxal Degradation III	0.313	1/16 (6%)		FAM213B
Neuroprotective Role of THOP1 in Alzheimer's Disease	0.311	2/40 (5%)		PRKAR2A,IDE
FcγRIIB Signaling in B Lymphocytes	0.299	2/41 (5%)		SHC1,NRAS
Mechanisms of Viral Exit from Host Cells	0.299	2/41 (5%)		PRKCZ,PRKCB
Agranulocyte Adhesion and Diapedesis	0.295	8/189 (4%)		ITGB1,GNAI2,ITGB2,ICAM1,CLDN15,CXCR2,IL1R1,MMP24
Superpathway of Geranylgeranyldiphosphate Biosynthesis I (via Mevalonate)	0.295	1/17 (6%)		FDPS
PXR/RXR Activation	0.295	3/66 (5%)		RELA,PRKAR2A,NR3C1
Mitotic Roles of Polo-Like Kinase	0.295	3/66 (5%)		PPP2CA,CAPN1,PLK1
Factors Promoting Cardiogenesis in Vertebrates	0.285	4/92 (4%)		SMAD2,SMAD5,PRKCZ,PRKCB
Differential Regulation of Cytokine Production in Macrophages and T Helper Cells by IL-17A and IL-17F	0.278	1/18 (6%)		IL10
Phosphatidylglycerol Biosynthesis II (Non-plastidic)	0.278	1/18 (6%)		AGPAT3
D-myo-inositol (1,4,5)-trisphosphate Degradation	0.278	1/18 (6%)		INPP1
Glutathione Redox Reactions I	0.263	1/19 (5%)		GPX1
Oxidative Ethanol Degradation III	0.263	1/19 (5%)		ACSS2
LXR/RXR Activation	0.259	5/121 (4%)		IL1R2,RELA,ARG2,IL1R1,NFKB1
Gustation Pathway	0.259	5/121 (4%)		TULP2,TRPM5,P2RY11,PDE4A,PRKAR2A
GPCR-Mediated Integration of Enteroendocrine Signaling Exemplified by an L Cell	0.254	3/71 (4%)		GNAI2,PRKAR2A,PLCL2
DNA Methylation and Transcriptional Repression Signaling	0.248	1/20 (5%)		DNMT1
Purine Nucleotides Degradation II (Aerobic)	0.248	1/20 (5%)		IMPDH2
Tryptophan Degradation III (Eukaryotic)	0.235	1/21 (5%)		HAAO
Ephrin A Signaling	0.231	2/48 (4%)		CFL1,RHOA
Polyamine Regulation in Colon Cancer	0.222	1/22 (5%)		MYC
Pyrimidine Deoxyribonucleotides De Novo Biosynthesis I	0.222	1/22 (5%)		NME6
Differential Regulation of Cytokine Production in Intestinal Epithelial Cells by IL-17A and IL-17F	0.211	1/23 (4%)		IL10
TCA Cycle II (Eukaryotic)	0.211	1/23 (4%)		DLST
Ethanol Degradation IV	0.211	1/23 (4%)		ACSS2
Estrogen-mediated S-phase Entry	0.2	1/24 (4%)		MYC
Superpathway of D-myo-inositol (1,4,5)-trisphosphate Metabolism	0.2	1/24 (4%)		INPP1
