# Supplementary material for: Systematic analysis of chromatin interactions at disease associated loci links novel candidate genes to inflammatory bowel disease
Source: Genome Biol. 2016 Nov 30;17:247. doi: 10.1186/s13059-016-1100-3 (PMC5131449; doi:10.1186/s13059-016-1100-3)
Supplement: Additional file 5: Table S6. — Upstream regulators. (XLSX 135 kb) [file 13059_2016_1100_MOESM5_ESM.xlsx]

## Sheet: DLD
Upstream Regulator	Molecule Type	p-value of overlap	Target molecules in dataset
HNF4A	transcription regulator	1.96E-10	ACTN1,ANKZF1,ARG2,ATG4D,ATG9A,BCS1L,BNIP1,C11orf68,C14orf1,C19orf66,C21orf33/LOC102724023,C21orf59,CBX3,CCNT1,CDH1,CDK8,CDKAL1,CDKN1B,CEBPB,CNOT11,CREBL2,CRKL,CRYZL1,CUL2,DBP,DDX41,DDX47,DGKD,DLST,DNAJC28,DUSP16,EIF1AD,FEN1,FOSL2,GRWD1,GSPT1,GSS,HNF4A,IFNAR1,INCENP,KIAA0196,KIF3B,LAD1,LZTR1,MAP3K7,MEPCE,MRPL11,MRPL33,MRPL4,MYC,NFE2L3,NOC3L,NOP16,NUCB1,OSER1,OVOL1,PAGR1,PDE4DIP,PLAGL2,PPIL2,PRKCZ,…
KAT6A	enzyme	3.61E-10	HOXA1,HOXA10,HOXA11,HOXA13,HOXA2,HOXA3,HOXA4,HOXA5,HOXA6,HOXA7,HOXA9
COMMD3-BMI1	transcription regulator	1.01E-09	CDKN2D,HOXA1,HOXA10,HOXA13,HOXA2,HOXA3,HOXA4,HOXA5,HOXA6,HOXA7,HOXA9
ASXL1	transcription regulator	6.31E-09	HOXA10,HOXA11,HOXA5,HOXA6,HOXA7,HOXA9
TP53	transcription regulator	1.83E-07	ACTN1,ADA,ASXL1,BAX,BCAS3,CAMK2N1,CAMLG,CDH1,CDH3,CDKN1B,CDKN2D,CEBPB,CHST12,CISD1,CNOT11,CSTB,CTDSP1,DBP,DNM2,DNMT1,EIF4E2,FEN1,FOS,FOSL1,FUT1,GART,GLRX,H2AFY,HJURP,HNRNPA2B1,HSPG2,ICAM1,LMAN2,LRRC3,MAPK1,MAPK3,MCM7,MVP,MYC,NFKB1,PARD6B,PARK7,PDRG1,PFKM,PPM1F,PPP1R15A,PPP4C,PRELID1,PRKCZ,PTPN1,RAD50,RELA,RPS6KB1,RUVBL2,SNAI1,SON,SPHK2,SQLE,TFAM,TP73,TPX2,UBE2D1,UIMC1,USP48,VDR,VMP1,ZFP36L1
MM-401	chemical reagent	5.00E-07	HOXA10,HOXA11,HOXA13,HOXA9,MYC
ERK	group	1.28E-06	ACTN1,ARG2,ARPC2,BAX,CDH1,CDKN1B,DNMT3B,FOS,FOSL1,FOSL2,HAS3,HOXA1,ICAM1,ICAM3,IFNAR1,IFNAR2,MAP4K4,MYC,SOX4,ZFP36L1
PTPRR	phosphatase	5.53E-06	DNMT1,DNMT3B,FOS,FOSL1
SHC1	kinase	9.07E-06	BAX,CDKN1B,FOS,FTH1,FTL,ICAM1,S1PR2
TP63	transcription regulator	1.16E-05	ADA,ATG9A,BAX,CAST,CCNT1,CDC42,CDKN1B,DNM2,DNMT1,FOS,FUT1,HAS3,MYC,PRKCZ,RELA,SNAI1,TP73,UGT1A1,UGT1A7 (includes others),USP48,VDR,VIL1,VMP1
REL	transcription regulator	1.84E-05	ACSS2,CCNY,CDH1,CREM,CRKL,E2F3,EPHB2,FADS2,FOS,ICAM1,MYC,NFKB1,PFKM,PHGDH,PPP1R15A,RELA,SLC7A6,SNAI1
NUPR1	transcription regulator	3.17E-05	CAMK2N1,CDKN1B,CEBPB,CHTF8,DAGLA,DDX46,DNMT3B,ETV6,FAM173B,HJURP,HNRNPA2B1,JADE2,KAT5,KIAA0196,KIF11,MYC,NEK9,OSER1,P4HA2,PAGR1,PER3,POLA2,PPP1R15A,SKA2,SLC39A8,TANGO6,TRIB1,UBIAD1,ZFP36L1
ESR1	ligand-dependent nuclear receptor	3.19E-05	ADA,AP1S1,BAX,BCAS3,CDC42,CDH1,CDKN1B,CEBPB,CENPE,CEP250,CRKL,DNM2,FIBP,FIS1,FOS,FOSL1,FOSL2,GLRX,GNA12,GNB1,HEBP1,ICAM1,ICOSLG/LOC102723996,INCENP,IRF1,KCTD13,KIF3B,MAPK1,MINOS1,MINOS1-NBL1/NBL1,MYC,NFE2L3,NFKB1,NSD1,NUCB1,PDE4A,RAD51B,RELA,RERE,RPS6KB1,SHROOM1,SLC39A8,SLC44A2,SLC9A2,SMAD5,SNAI1,SNN,SON,SOX4,TAX1BP1,TMED10,TRIB1,TRPM2,TYK2,WRAP73,YPEL1
GnRH analog	biologic drug	3.37E-05	ACTN1,BRE,C21orf33/LOC102724023,DDX46,EIF2B2,FOS,ICAM3,MAPK1,MAPK3,NCOA6,PI4KA,RELA,RER1,SEC22B,SKAP2,SLC7A6,SMAD5,SRRT,TYK2,UBE2D3,UBE2V1,YIF1A
IL3	cytokine	3.37E-05	ADA,CAPZB,CCT5,CDKN1B,CREM,EIF3G,FGFR4,FOS,FOSL2,GART,GPRIN1,HNF4A,HNRNPA2B1,ICAM1,MYC,PFKL,PHGDH,SMAD5,SOX4,TAX1BP1,TYK2,ZSCAN21
KMT2A	transcription regulator	4.56E-05	CDKN1B,EPHB4,HOXA10,HOXA11,HOXA13,HOXA5,HOXA7,HOXA9,MYC,TRIB1
RNF20	enzyme	6.22E-05	FOS,FOSL2,HOXA10,HOXA9,MYC
NFE2L2	transcription regulator	6.31E-05	AGPAT3,AKR7A2,ALDOA,CA11,EIF3G,EPHB4,ETV6,FTH1,FTL,GSPT1,GSS,HSD3B1,IDE,IFNGR2,KEAP1,NFE2L3,PTPN1,RELA,RPL18,SERINC3,SERPIND1,TFAM,UGT1A1,UGT1A6
1,2-dithiol-3-thione	chemical reagent	7.23E-05	AGPAT3,ALDOA,CA11,EIF3G,EIF6,EPHB4,ETV6,FTH1,GSPT1,HSD3B1,IDE,RPL18,SERINC3,SERPIND1,UGT1A1,UGT1A6
fulvestrant	chemical drug	8.84E-05	BAX,CAST,CDH1,CDK8,CDKN1B,FEN1,FOS,FOSL2,ICAM1,IRF1,KIF11,MAP3K11,MAPK1,MCM7,MYC,POLA2,SKA2,SLC22A5
EGF	growth factor	9.57E-05	ACTN1,ADA,CDH1,CDKN1B,CDX2,CEBPB,CREM,DGKD,E2F3,ERRFI1,FAM89B,FOS,FOSL1,FUT2,HAS3,HNF4A,ICAM1,IL1R2,MAPK1,MAPK3,MYC,PFKM,SLC9A2,SNAI1,SOX4,VDR,VIL1
EGR1	transcription regulator	9.79E-05	BAX,CDH1,CDKN2D,CREM,FOSL1,FTL,ICAM1,MYC,NFKB1,PDX1,PTPN1,SNAI1,SQLE,TP73
hydroxyurea	chemical drug	1.04E-04	BAX,CDKN1B,HJURP,MUS81,MYC,PDE4A,POLA2,TP73
MAPK8	kinase	1.10E-04	CDH1,CDKN1B,CEBPB,DNMT1,FOS,FOSL1,FOSL2,FTH1,MAP3K11,MVP,MYC,RELA,VDR
TASP1	peptidase	1.10E-04	CDKN1B,HOXA1,HOXA3,HOXA4
arsenic trioxide	chemical drug	1.38E-04	BAX,DNMT1,FADS1,FTH1,GLRX,IRF1,KEAP1,MYC,RELA,SQLE,VDR,VTRNA2-1
AZGP1	transporter	1.39E-04	CDH1,CDKN1B,CEBPB,GYS1,MYC
MYC	transcription regulator	1.43E-04	ACTN1,ALDOA,B4GALT7,BAX,CAPZB,CAST,CDH1,CDKN1B,CDX2,CSTB,CTDSP1,DCTPP1,DNMT1,E2F3,EIF3G,ERAP1,FADS2,FOS,FOSL1,FTH1,GART,GIGYF2,HNRNPA2B1,ICAM1,MAPK3,MCM7,MYC,NUCB1,OVOL1,PDLIM7,PFKL,PFKM,PHF20,RPL21,RUVBL2,SEPHS2,SERINC3,SLC22A4,TFAM,TP73,UGT1A1,UGT1A3,UGT1A6,VAMP3,ZFP36L1
honokiol	chemical - endogenous non-mammalian	1.74E-04	BAX,CDH1,CDKN1B,FOS,ICAM1,SNAI1
CDX2	transcription regulator	1.84E-04	BORCS5,CDH1,CDX2,FUT2,HOXA3,HOXA5,HOXA9,MYC,UGT1A7 (includes others),USP12
mir-8	microrna	1.85E-04	CDH1,E2F3,ERRFI1,FTH1,HOXA5,PPM1F,SNAI1,UBE2D1
miR-124-3p (and other miRNAs w/seed AAGGCAC)	mature microrna	1.90E-04	AP1M2,ATP6V0E1,CTDSP1,DNM2,LITAF,MTMR6,NEK9,PDLIM7,PLOD3,RELA,SLC22A5,SMAD5,TMBIM1,TSC22D4,USP48,VAMP3
CDK4	kinase	2.09E-04	ATP6V0E1,CDKN1B,DONSON,HJURP,KIF11,MCM7,SERINC3,SLC9B2,TIGD1,TMEM17,TMEM219,TPX2
4-hydroxytamoxifen	chemical drug	2.23E-04	BAX,CDH1,CDKN1B,CEBPB,FOS,FOSL2,GLRX,HEBP1,MINOS1-NBL1/NBL1,MYC,SLC39A8,VDR
tretinoin	chemical - endogenous mammalian	2.41E-04	ACSS2,ADA,CCT5,CDC42,CDH1,CDKN1B,CDKN2D,CDX2,CEBPB,CLTC,CREM,DNMT1,EIF6,ERRFI1,ETV6,FGFR4,FOS,FOSL1,FOSL2,GNA12,HNF4A,HOXA1,HOXA11,HOXA2,HOXA3,HOXA4,HOXA5,HOXA9,ICAM1,ICAM3,IDE,ILF3,IRF1,KIF11,MAP3K11,MDN1,MYC,NFKB1,P2RY11,P4HA2,PDX1,PLOD3,RELA,RUVBL2,SHROOM1,SLC9B2,SMAD5,SOX4,TAX1BP1,TP73,TYK2,UBE2D3,VDR,VMP1,YPEL1,YWHAB,ZSCAN21
miR-182-5p (and other miRNAs w/seed UUGGCAA)	mature microrna	2.42E-04	BCL2L14,CDH1,CLDN15,LRP6,MALAT1,RPS6KB1
CARM1	transcription regulator	2.42E-04	CDX2,FOS,FTH1,FTL,ICAM1,MYC
CD40LG	cytokine	2.49E-04	BATF,BAX,BCAT2,CAST,CBX3,CDKN1B,DDX46,FOS,FOSL2,ICAM1,ICOSLG/LOC102723996,IRF1,LMAN2,MYC,NFKB1,PPIL2,PTPN1,RAD50,RELA,SPHK2,SSSCA1,ZFP36L1
camptothecin	chemical drug	2.58E-04	ALDOA,BAX,C11orf68,CAST,CLTB,EHBP1,FOS,GIGYF2,HJURP,HOXA11,ICAM1,IRF1,ITSN1,KIF3B,LITAF,MAP3K11,MAP4K4,MEPCE,MYC,NFKB1,PARD3,PDLIM7,PTPN1,RSL1D1,SMG8,SNTB2,TP73,TRIB1,TYK2,ZFP36L1
MBD1	transcription regulator	2.73E-04	BCAT2,CDH1,HOXA2,HOXA4,HOXA7
NR3C1	ligand-dependent nuclear receptor	2.74E-04	ACTN1,AMIGO2,ARPC2,BAX,BCL2L14,BRE,CPEB4,DPF2,DUSP16,ERRFI1,FAM89B,FOS,ICAM1,IRF1,KAT5,LAD1,MAP3K7,MAPK1,MAPK3,MYC,NFKB1,PPP1R15A,PTRH2,RELA,RERE,SERINC3,SLC7A6,SON,SOX4,VDR,ZNF346,ZNF48
RB1	transcription regulator	2.84E-04	BAX,CDH1,CDKN1B,CDX2,DNMT1,DONSON,E2F3,FEN1,FOS,FOSL1,MAPK1,MAPK3,MCM7,MYC,RSL1D1,SNTB2,TP73
PTEN	phosphatase	2.90E-04	BAX,CDKN1B,CDKN2D,CEBPB,DRAP1,FGFR4,FOS,GYS1,H2AFY,HOXA10,HOXA11,IFNGR2,KIF3A,KIF3B,LAD1,LZTR1,MYC,NFKB1,PFKL,RAD51B,RPS6KB1,SERINC3,SOX4,VIL1
WISP3	growth factor	2.92E-04	CDH1,ICAM1,SNAI1
Insulin	group	3.05E-04	ALDOA,ARG2,CDK8,CDKN1B,CDX2,CEBPB,ERRFI1,FADS1,FADS2,FGFR4,FOS,FTL,ICAM1,IDE,MCM7,MYC,PPP1R15A,PRKCZ,SQLE,VGF
FSH	complex	3.09E-04	ACTN1,CREBL2,CREM,FOS,FOSL1,FOSL2,GNB1,HSD3B1,LZTR1,MAP3K7,MAP4K4,MINOS1-NBL1/NBL1,MYC,MYRF,P4HA2,PTPN1,RAP1GAP,SMAD5,TRIB1,UBE2L3,USPL1,VGF
deguelin	chemical drug	3.15E-04	BAX,CDH1,CDKN1B,SNAI1
iron	chemical - endogenous mammalian	3.31E-04	CDKN1B,FTH1,FTL,PPP1R15A,SLC39A8,TFR2,UBE2D1
miR-200b-3p (and other miRNAs w/seed AAUACUG)	mature microrna	3.34E-04	CDH1,CDKN1B,ERRFI1,PPM1F,RERE
pregnenolone carbonitrile	chemical drug	3.81E-04	UGT1A1,UGT1A3,UGT1A4,UGT1A5,UGT1A6,UGT1A7 (includes others)
PHF1	transcription regulator	4.05E-04	BAX,HOXA10,HOXA11,HOXA6,HOXA9
miR-141-3p (and other miRNAs w/seed AACACUG)	mature microrna	4.17E-04	BAX,CDH1,CDKN1B,E2F3,PITX1,SNAI1,TP73
DDX5	enzyme	4.21E-04	BAX,FOS,FOSL1,MYC
CCND1	transcription regulator	4.22E-04	ATP6V0E1,CDH1,CDKN1B,DNMT1,DONSON,HJURP,KIF11,MCM7,MYC,RMI2,SERINC3,SLC9B2,SOX4,TIGD1,TMEM17,TMEM219,TPX2
curcumin	chemical drug	4.44E-04	BAX,CDH1,CDKN1B,CEBPB,DNMT1,FOS,FOSL1,FOSL2,FTH1,FTL,GRK6,ICAM1,IL10RB,MAPK3,MYC,NFKB1,NOTCH2,RELA,TFAM,YPEL1
arsenic	chemical toxicant	4.87E-04	BAX,FOS,FTH1,FTL,KEAP1
MS4A1	other	5.02E-04	BAX,MYC,ZFP36L1
GFI1	transcription regulator	5.27E-04	BAX,CDKN1B,ICAM1,IRF1,MAPK3,MYC,NFKB1,RELA,VDR
CBX4	transcription regulator	5.50E-04	HOXA2,HOXA4,HOXA7,MYC
CD38	enzyme	5.63E-04	ALDOA,B4GALT7,CHST12,CISD1,CPEB3,ICAM1,IL1R2,LFNG,PFKL,RAP1GAP,SDF2L1,SLC39A8
IL4	cytokine	5.80E-04	APOLD1,ARG2,B4GALT7,BAX,BCAT2,CBX3,CDKN1B,CPEB3,DDX46,EIF3G,EPHB4,FOS,HSD3B1,ICAM1,ICOSLG/LOC102723996,IDE,IFNAR1,IFNAR2,IFNGR2,IL1R2,IRF1,KIF3A,LFNG,LMAN2,MAPK1,MAPK3,MYC,NFKB1,PFKL,RAD50,SDF2L1,SPHK2,SSSCA1,TOP3B,VDR
docosahexaenoic acid	chemical drug	5.84E-04	ACSS2,BAX,CDKN1B,FADS1,FADS2,FOS,HDAC7,MYC,NFKB1,RELA,UGT1A7 (includes others)
ALX1	transcription regulator	6.22E-04	CDH1,SNAI1
OMG	g-protein coupled receptor	6.22E-04	FOS,MYC
TAN 67	chemical reagent	6.22E-04	MAPK1,MAPK3
EGFR	kinase	6.33E-04	BAX,CDH1,CDKN1B,CEBPB,E2F3,EIF6,FOS,FOSL1,FOSL2,HNRNPA2B1,HOXA7,ICAM1,IRF1,MYC,PHF20,PRKCZ,SDF2L1,VDR
CD 437	chemical drug	6.40E-04	ALDOA,ARPC2,BANF1,BAX,CEBPB,EIF3G,FOS,FTH1,FTL,KIF3A,MYC,PITX1,SOX4,TMEM258
triptolide	chemical drug	6.44E-04	BAX,CDH1,CDKN1B,ICAM1,MYC,NFKB1,SENP1
GSK3B	kinase	6.65E-04	BAX,CDKN1B,FOS,KIF3A,KIF3B,MAPRE1,MYC,PDX1,SNAI1
RNA polymerase II	complex	6.92E-04	CDH1,DCTPP1,FOS,FOSL1,FOSL2,HNF4A,HOXA1,HOXA11,HOXA7,HOXA9,ICAM1,MAPK1,MINOS1,MYC,NBPF15 (includes others),RAD50
androgen	chemical drug	7.45E-04	CDKN1B,DNMT3B,FOS,FOSL1,FUT2,KAT5,MYC,PARK7,PTPN1,SOX4,VIL1,VMP1
Pkc(s)	group	7.74E-04	ARG2,CDKN1B,CDX2,DBP,FOS,FOSL1,HOXA7,MAPK1,MAPK3,NFKB1,OVOL1,PPP1R15A,TP73,VDR
HINT1	enzyme	7.88E-04	BAX,FADS1,FADS2
aplidine	biologic drug	7.88E-04	FOS,FOSL1,RELA
tert-butyl-hydroquinone	chemical reagent	7.89E-04	FOS,FOSL1,FOSL2,FTH1,FTL,GSS,SNTB2,UGT1A1
Mapk	group	8.32E-04	ADA,CDKN1B,CEBPB,DBP,FOS,MYC,PRKCZ,RELA,SNAI1
MPZ	other	8.88E-04	PPP1R15A,SDF2L1,SOX4,SQLE
kainic acid	chemical toxicant	8.91E-04	APOLD1,BAX,CAPN1,CEBPB,CLTC,CREM,ERRFI1,FOS,FOSL1,FOSL2,PPP1R15A
tetrachlorodibenzodioxin	chemical toxicant	8.98E-04	ACTN1,BAX,CAMK2N1,CDKN1B,CDKN2D,CEBPB,DNMT1,FOS,HDAC7,MINOS1-NBL1/NBL1,MYC,RELA,SLC22A5,TP73,UGT1A1,UGT1A3,UGT1A4,UGT1A5,UGT1A6,UGT1A7 (includes others)
SUZ12	enzyme	9.19E-04	AKR7A2,CDH1,CDX2,HNF4A,HOXA1,HOXA10,ILF3,LITAF,MYC,VAMP3
Rock	group	9.43E-04	CDC42,CDH1,FOS,ICAM1,MYC,NOP16
MAP2K1/2	group	1.05E-03	ARG2,CDH1,CDKN1B,FOS,FOSL1,MYC,NFKB1
mir-182	microrna	1.06E-03	BCL2L14,CDH1,CLDN15,LRP6,MALAT1,RPS6KB1
PRKCZ	kinase	1.10E-03	BAX,MAPK1,MAPK3,MYC,PHGDH
prostaglandin E1	chemical - endogenous mammalian	1.10E-03	CREM,FOS,ICAM1,MYC
HTATIP2	transcription regulator	1.10E-03	CDH1,FOS,MYC,SNAI1
GNB2L1	enzyme	1.10E-03	BAX,CDKN1B,FOS,MYC
MEMO1	other	1.16E-03	FOS,MYC,SNAI1
MAP3K11	kinase	1.16E-03	MAP3K11,MYC,RELA
diethylnitrosamine	chemical toxicant	1.18E-03	CDKN1B,CSTB,H2AFY,HNF4A,HSD3B1,MYC,NFKB1,RELA
PTTG1	transcription regulator	1.27E-03	CDH1,CDKN2D,MLH3,MYC,SNAI1
EZR	other	1.35E-03	BAX,CDH1,HNRNPA2B1,RPS6KB1
LOX	enzyme	1.35E-03	CDH1,MYC,RELA,SNAI1
Histone h3	group	1.41E-03	CDH1,CDKN1B,CDX2,DUSP16,FOS,HNF4A,HOXA10,HOXA11,HOXA5,HOXA7,HOXA9,ICAM1,ICAM3,KAT5,MRPS9,PCBD2,PDX1,RSL1D1,SNAI1,TRIB1
beta-naphthoflavone	chemical toxicant	1.47E-03	BAX,FOS,FTH1,UGT1A1,UGT1A6,UGT1A7 (includes others)
EIF2AK2	kinase	1.49E-03	BAX,CEBPB,ERAP2,FOS,IRF1,KCTD13,MYC,PPP1R15A
CTNND1	other	1.63E-03	CDH1,CDH3,SNAI1
Igkv1-117	other	1.63E-03	CDKN1B,FOSL2,MYC
delphinidin	chemical - endogenous non-mammalian	1.63E-03	BAX,CDKN1B,ICAM1
mir-24	microrna	1.66E-03	CDKN1B,CDX2,ICOSLG/LOC102723996,MYC,PDX1
FASLG	cytokine	1.66E-03	CDH1,FOS,FTH1,NFKB1,RELA
ID3	transcription regulator	1.77E-03	BATF,CDKN1B,CEBPB,ICAM1,ICOSLG/LOC102723996,IFNGR2,JDP2,MYC,PPAN,RAP1GAP,SOX4,TOX2
sodium arsenite	chemical drug	1.81E-03	BAX,CDKN1B,FOS,FTH1,GSS,LITAF
6-dimethylaminopurine	chemical - endogenous mammalian	1.83E-03	ICAM1,MAPK1
PTPMT1	phosphatase	1.83E-03	CDKN1B,CDKN2D
Eotaxin	group	1.83E-03	MAPK1,MAPK3
RNF144B	enzyme	1.83E-03	BAX,TP73
ELL	transcription regulator	1.83E-03	FOS,MYC
FTMT	enzyme	1.83E-03	FTH1,FTL
TOR2A	other	1.83E-03	FOS,MYC
RGS3	other	1.83E-03	MYC,SNAI1
EPZ004777	chemical reagent	1.83E-03	HOXA10,HOXA9
MEN1	transcription regulator	1.89E-03	CDH1,CDKN1B,FOS,HOXA7,HOXA9
OGT	enzyme	1.89E-03	CDH1,CDKN1B,DLST,FOS,MYC
Ca2+	chemical - endogenous mammalian	1.90E-03	CDC42,CDH1,CDKN1B,CEBPB,CREM,DBP,E2F3,FOS,FOSL1,FOSL2,HOXA1,ICAM1,ICOSLG/LOC102723996,IRF1,VDR
p70 S6k	group	1.96E-03	BAX,CDH1,ICOSLG/LOC102723996,SNAI1
Ikb	group	1.96E-03	HHEX,ICAM1,NFKB1,TP73
benzyl isothiocyanate	chemical - endogenous non-mammalian	1.96E-03	BAX,CDH1,FOS,ICAM1
SP1	transcription regulator	1.97E-03	ADA,BAX,CDH1,CDKN1B,CDKN2D,CEBPB,CREM,FGFR4,FOS,FOSL1,GSS,HNF4A,HSD3B1,ICAM1,IRF1,MYC,PROCR,PTPN1,RELA,SLC22A4,SLC39A8,TFAM,TRIB1,UGT1A7 (includes others),VDR
26s Proteasome	complex	1.98E-03	BAX,CDKN1B,FOSL1,HSD3B1,ICAM1,NFKB1,SKI,SNAI1
ritonavir	chemical drug	1.99E-03	CFL1,FADS2,ICAM1,KIF14,MYC,RDH11,SQLE,UGT1A1,UGT1A6,UGT1A7 (includes others)
FGF10	growth factor	2.00E-03	CEBPB,HSD3B1,IL10RB,LFNG,PDX1,SNAI1
vorinostat	chemical drug	2.11E-03	BAX,CDH1,CDKN1B,FIS1,HDAC7,ICAM1,IRF1,MYC,RAD50,RELA,TP73
methamphetamine	chemical drug	2.11E-03	BAX,CAST,CREM,FOS,FOSL2,ICAM1,MYC
NGF	growth factor	2.13E-03	BAX,CDH1,CDKN1B,FOS,FOSL1,FOSL2,MAP3K11,MYC,RELA,S1PR2,TP73,VGF
ID4	transcription regulator	2.20E-03	BAX,CDH1,CDKN1B
ferric ammonium citrate	chemical drug	2.20E-03	FTH1,FTL,MYC
ryanodine	chemical - endogenous non-mammalian	2.20E-03	CDC42,FOS,PRKCZ
MAP4K4	kinase	2.24E-03	AGPAT3,ATP6V0E1,BCAT2,CEBPB,DLST,EIF4E2,GYS1,PFKM,RPS6KB1
HRAS	enzyme	2.26E-03	CDH1,CDH3,CDKN1B,CDKN2D,CEBPB,CHST12,DNMT1,DNMT3B,EIF4E2,FOS,FOSL1,FOSL2,HNRNPA2B1,ICAM1,MAPK1,MAPK3,MYC,PRELID1,RAP1GAP,RELA,SERPIND1,SNAI1,SOX4,SQLE,TOX2,TP73
resveratrol	chemical drug	2.28E-03	BAX,CDH1,CDKN1B,FOS,FOSL1,FOSL2,ICAM1,LITAF,MALAT1,MYC,PDX1,PPP1R15A,RELA,TFAM,TP73,VDR
ZBTB7A	transcription regulator	2.33E-03	ADA,FOS,MYC,RELA
PD98059	chemical - kinase inhibitor	2.46E-03	ALDOA,BAX,CDH1,CDH3,CDKN1B,CEBPB,CREM,DNMT1,E2F3,ERRFI1,FOS,FOSL1,FTH1,HNRNPA2B1,ICAM1,LAD1,MAPK1,MAPK3,MYC,PPP1R15A,RELA,SNAI1,SQLE,VDR,ZFP36L1
NTF3	growth factor	2.74E-03	CDH1,CDKN1B,FOS,VGF
SNAI1	transcription regulator	2.78E-03	ACTN1,CDC42,CDH1,CFL1,FOS,FOSL1,SNAI1,VDR
CDKN2A	transcription regulator	2.85E-03	BAX,CDKN1B,CDKN2D,CEBPB,DONSON,E2F3,FEN1,FOS,GSPT1,IL1R2,KAT5,MCM7,MYC,P4HA2,SNTB2
RHOA	enzyme	2.87E-03	BAX,CDH1,CDKN1B,CEBPB,FOS,ICAM1,NFKB1
CLCA2	ion channel	2.87E-03	CDH1,CDKN1B,SNAI1
TGFBR3	kinase	2.87E-03	BAX,CDH1,SNAI1
EPHA2	kinase	2.87E-03	BAX,MAPK1,MAPK3
androstenediol	chemical - endogenous mammalian	2.87E-03	BAX,NFKB1,RELA
JAK2	kinase	3.00E-03	ACTN1,BAX,CDH1,CDKN1B,DHX40,FOS,ICAM1,IRF1,MYC
IRS2	enzyme	3.04E-03	CDKN1B,FOS,MYC,PDX1,RELA
RARG	ligand-dependent nuclear receptor	3.04E-03	FOS,HOXA1,HOXA3,HOXA5,MYC
carrageenan	chemical - endogenous non-mammalian	3.04E-03	FOS,FOSL1,FOSL2,ICAM1,TRPM2
dibutyl phthalate	chemical toxicant	3.20E-03	FOS,MYC,NFKB1,RELA
miR-24-3p (and other miRNAs w/seed GGCUCAG)	mature microrna	3.20E-03	BAX,FEN1,MYC,SMAD5
oltipraz	chemical drug	3.20E-03	FTH1,RELA,UGT1A6,UGT1A7 (includes others)
TP73	transcription regulator	3.30E-03	ADA,BAX,CAMLG,CDH1,CDKN1B,DBP,FEN1,MINOS1-NBL1/NBL1,PROCR,SNAI1,SPHK2,TP73,UBE2D1,UBE2V1,VDR,VMP1,YWHAB
gentamicin	chemical drug	3.44E-03	BAX,CEBPB,CUL2,EIF2B2,HNF4A,ICAM1,IRF1,LITAF,MYC,NUP58,PHGDH,PTPN1,SLC22A5,ZFP36L1
thapsigargin	chemical toxicant	3.55E-03	CDH1,CEBPB,CREM,ERRFI1,FOS,ICAM1,LMAN2,MYC,PDX1,PPP1R15A,SNAI1
NCOR1	transcription regulator	3.57E-03	CDH1,CDKN1B,CREM,PLA2G2A,RELA,UQCRQ,ZFP90
13(S)-hydroxyoctadecadienoic acid	chemical - endogenous mammalian	3.61E-03	MAPK1,MAPK3
ITPR	group	3.61E-03	MAPK1,MAPK3
lupeol	chemical drug	3.61E-03	NFKB1,RELA
FGF16	growth factor	3.61E-03	CDH1,SNAI1
NPSR1	g-protein coupled receptor	3.61E-03	MYC,NFKB1
LEO1	other	3.61E-03	HOXA9,SOX4
TEX11	other	3.61E-03	BAX,FOS
MIR129	group	3.61E-03	MAPK1,MAPK3
miR-339-5p (and other miRNAs w/seed CCCUGUC)	mature microrna	3.61E-03	HOXA1,HOXA11
CALCR	g-protein coupled receptor	3.61E-03	CDKN1B,FOS
GCLC	enzyme	3.61E-03	FOS,SLC39A8
PRMT2	enzyme	3.61E-03	CDH1,SNAI1
IRAK1BP1	other	3.61E-03	NFKB1,RELA
SLC9A3R2	transporter	3.61E-03	CDKN1B,MYC
ACP1	phosphatase	3.61E-03	FOS,MYC
MAD1L1	other	3.61E-03	MXD3,MYC
bilobalide	chemical - endogenous non-mammalian	3.61E-03	BAX,MYC
Laminin1	complex	3.67E-03	CDH1,CDKN1B,DNMT1
miR-210-3p (miRNAs w/seed UGUGCGU)	mature microrna	3.67E-03	E2F3,HOXA1,PTPN1
SERPINB5	other	3.67E-03	BAX,CDC42,CDKN1B
prazosin	chemical drug	3.67E-03	CDKN1B,FOS,MYC
phencyclidine	chemical drug	3.67E-03	BAX,CREM,FOS
bisphenol A diglycidyl ether	chemical reagent	3.67E-03	CDH1,ICAM1,VDR
PSMD10	transcription regulator	3.71E-03	BAX,CDH1,CDKN1B,ICAM1
Ras	group	3.75E-03	ARG2,CDKN1B,CDX2,FOS,FOSL1,MAPK3,MYC,NFKB1,SNAI1
sulforafan	chemical drug	3.75E-03	BAX,CDKN1B,DNMT1,FOS,FTL,ICAM1,KEAP1,RELA,UGT1A6
RNF2	transcription regulator	3.76E-03	CDKN1B,CDX2,HNF4A,HOXA10,HOXA5,HOXA7
TFAP2C	transcription regulator	3.76E-03	ADA,CDH1,CDX2,HOXA1,HOXA2,MYC
chloropromazine	chemical drug	3.77E-03	FADS2,FOS,GDPD3,RDH11,SQLE
epigallocatechin-gallate	chemical drug	3.98E-03	BAX,CDH1,CDKN1B,CEBPB,DNMT1,FOS,FOSL1,FOSL2,ICAM1,IRF1,MYC,RELA,SNAI1
testosterone	chemical - endogenous mammalian	4.09E-03	ALDOA,ARG2,BAX,BNIP1,CAST,CDH1,CDKAL1,CDKN1B,FAM89B,FOS,FOSL1,FOSL2,PRKCZ,RELA,RPL21,SLC39A8,TFAM
eicosapentenoic acid	chemical drug	4.11E-03	CEBPB,FADS1,FADS2,FOS,IL1R2,NFKB1,RELA
TNF	cytokine	4.18E-03	AGFG2,BAX,C21orf33/LOC102724023,CDC42,CDH1,CEBPB,CREM,DNMT1,DUSP16,EIF2B2,EPHB2,FADS1,FOS,FOSL1,FOSL2,FTH1,GSPT1,HNF4A,HOXA9,HSPG2,ICAM1,ICOSLG/LOC102723996,IDE,IFNAR2,IFNGR2,IL1R2,IRF1,KCTD13,LAD1,LITAF,LRP6,MAP3K7,MAP4K4,MAPK1,MVP,MYC,NFKB1,PDX1,PHGDH,PILRB,PLA2G2A,PLAGL2,PPP1R15A,RELA,RNF149,RPS6KB1,SEC22B,SERPIND1,SKI,SLC22A4,SNAI1,SNN,SOX4,SQLE,TAOK2,TYK2,VDR,VMP1
8-bromo-cAMP	chemical reagent	4.23E-03	ARG2,CDC42,CDKN1B,CEBPB,CREM,FAM89B,FOS,MYC,PDE4A,PDX1,UGT1A1
ceramide	chemical - endogenous mammalian	4.27E-03	BAX,FOS,ICAM1,MYC
carbon tetrachloride	chemical toxicant	4.41E-03	BAX,CDKN1B,FGFR4,FOS,ICAM1,MAPK3,MYC,PDX1,PPP1R15A,S1PR2,SPHK2,UGT1A3
MAPT	other	4.57E-03	ALDOA,CAPN1,CAST,CDKN1B,CFL1,CLTB,CLTC,FOS,GNA12,MAPK1,MAPK3,NFKB1,UQCRQ,VAMP3
15(S)-HETE	chemical - endogenous mammalian	4.58E-03	FOSL1,MAPK1,MAPK3
GTF2I	transcription regulator	4.58E-03	CDKN1B,FOS,MYC
PRDX2	enzyme	4.58E-03	BAX,CDH1,ICAM1
pyruvic acid	chemical - endogenous mammalian	4.58E-03	ALDOA,BAX,FOS
pyruvaldehyde	chemical - endogenous mammalian	4.58E-03	ARG2,ICAM1,PDX1
meclizine	chemical drug	4.58E-03	MYC,TFAM,UGT1A1
Growth hormone	group	4.62E-03	CDH1,CDH3,CEBPB,CLDN15,FOS,FOSL2,HOXA1,MYC,PPP1R15A
luteolin	chemical - endogenous non-mammalian	4.63E-03	BAX,CDH1,FOS,ICAM1,MYC
NPM1	transcription regulator	4.88E-03	HOXA10,HOXA5,HOXA7,HOXA9
KL	enzyme	4.88E-03	BAX,CAST,MYC,VDR
crocidolite asbestos	chemical toxicant	4.88E-03	FOS,FOSL1,FOSL2,MYC
formaldehyde	chemical - endogenous mammalian	4.88E-03	BAX,FOS,FOSL1,FOSL2
BMI1	transcription regulator	5.10E-03	CDH1,CDKN1B,CDKN2D,HOXA9,NFKB1
dimethylnitrosamine	chemical toxicant	5.10E-03	CDH1,FGFR4,ICAM1,MAPK3,PRKCZ
ITGB1	transmembrane receptor	5.36E-03	CDH1,CDKN1B,FOS,ICAM1,LRP6,MYC,SNAI1
nocodazole	chemical reagent	5.36E-03	FOS,MAPK1,MAPK3,PPP4C,PRKCZ,PTPN1,RPS6KB1
phorbol myristate acetate	chemical drug	5.39E-03	BAX,CA11,CCNT1,CDC42,CDH1,CDKN1B,CDKN2D,CREM,DBP,DGKD,DNMT1,E2F3,EIF6,ERRFI1,FOS,FOSL1,FOSL2,FTH1,HNF4A,HOXA5,HOXA7,HOXA9,HSD3B1,ICAM1,IFNGR2,ILF3,IRF1,MYC,NFKB1,PHGDH,PRKCZ,RELA,RUVBL2,SKI,SLC9A2,SMG8,SNAI1,VDR
etoposide	chemical drug	5.40E-03	BAX,CDKN1B,DNMT1,E2F3,FTH1,IRF1,PFKL,PFKM,SENP1,TP73
R-WIN 55,212	chemical reagent	5.55E-03	BAX,CDKN1B,E2F3,ICAM1
butyric acid	chemical - endogenous mammalian	5.62E-03	BAX,CDC42,CDH1,CDKN1B,FOS,FTH1,HSPG2,ICAM1,IFNAR2,IFNGR2,IRF1,MVP,MYC,NFKB1,NUCB1,PFKL,PTPN1,RELA,UQCRQ,ZFP36L1
IGFBP7	transporter	5.62E-03	CDKN1B,MAPK1,MYC
ZBTB33	other	5.62E-03	BAX,CDH1,MYC
GPI	enzyme	5.62E-03	CDH1,CDKN1B,SNAI1
S1PR2	g-protein coupled receptor	5.62E-03	FOS,ICAM1,S1PR2
RPS6KA5	kinase	5.62E-03	FOS,MYC,SNAI1
RND3	enzyme	5.62E-03	BAX,CDH1,CDKN1B
nimodipine	chemical drug	5.62E-03	BAX,FOS,MYC
amphetamine	chemical drug	5.71E-03	BAX,CCNT1,FOS,FOSL1,FOSL2,GNB1,ICAM1
RAP1GAP	other	5.91E-03	CDKN1B,FOS
PUF60	other	5.91E-03	CDKN1B,MYC
miR-148a-3p (and other miRNAs w/seed CAGUGCA)	mature microrna	5.91E-03	DNMT1,DNMT3B
CDH4	other	5.91E-03	CDH1,CDH3
CEL	enzyme	5.91E-03	BAX,CDH1
SH2B2	other	5.91E-03	FOS,MYC
ECT2	other	5.91E-03	CDC42,CDKN1B
RCHY1	enzyme	5.91E-03	CDKN1B,TP73
ABCB7	transporter	5.91E-03	FTH1,FTL
HIVEP2	transcription regulator	5.91E-03	FOS,MYC
YY2	other	5.91E-03	FOS,MYC
ferric chloride	chemical toxicant	5.91E-03	FTH1,FTL
MAP3K14	kinase	6.02E-03	CDC37,ICAM1,ICOSLG/LOC102723996,IL1R2,NFKB1,RELA
silibinin	chemical drug	6.02E-03	BAX,CDH1,CDK8,CDKN1B,MYC,SNAI1
ADRA1D	g-protein coupled receptor	6.15E-03	CDKN1B,CEBPB,CREM,FOS,POLA2
palmitic acid	chemical - endogenous mammalian	6.17E-03	ALDOA,BAX,FOS,HNF4A,ICAM1,IDE,PDX1,PFKM,PROCR,PTPN1
exenatide	biologic drug	6.28E-03	BAX,FOS,ICAM1,PDX1
LY294002	chemical - kinase inhibitor	6.46E-03	ACSS2,BAX,CDH1,CDKN1B,CDKN2D,CEBPB,CREM,FEN1,FOS,FOSL1,ICAM1,IDE,IL1R2,IRF1,MYC,PLA2G2A,RELA,SNAI1,SNTB2,SQLE,TFAM,TOP3B
mir-122	microrna	6.46E-03	ALDOA,BCAT2,FOSL2,GYS1,MAPRE1,PTPN1,VAMP3
cigarette smoke	chemical toxicant	6.47E-03	CCT5,DNMT1,FOS,FOSL1,FTL,HAS3,ICAM1,NFKB1,PRKCZ,PTPN1,UGT1A3,UGT1A6
PRKCE	kinase	6.48E-03	BAX,CDH1,CEBPB,FOS,MYC,NFKB1
YAP1	transcription regulator	6.48E-03	BAX,CDH1,CDX2,FOS,MYC,TP73
KRAS	enzyme	6.67E-03	ALDOA,CDH1,CDH3,CDKN1B,CEBPB,DNMT1,EPHB4,FOS,FOSL1,FTH1,IRF1,KAT5,MINOS1-NBL1/NBL1,MYC,SNAI1,VMP1,ZFP36L1
DEF6	other	6.79E-03	CDH1,FOS,SNAI1
CFLAR	other	6.79E-03	FOS,NFKB1,PDX1
COL18A1	other	6.87E-03	EPHB2,EPHB4,FOS,ICAM1,MAPK1,MYC,RELA
mir-210	microrna	6.87E-03	CDH1,E2F3,H2AFY,HOXA1,HOXA3,HOXA9,PTPN1
PSEN1	peptidase	6.91E-03	ALDOA,BAX,CFL1,CLEC16A,CLTB,CLTC,DBP,FOS,GNA12,GNB1,IDE,LFNG,MAPK1,MYC,PER3,TP73,UQCRQ,VAMP3
SREBF1	transcription regulator	6.94E-03	ACSS2,BAX,CAPZB,CEBPB,FADS1,FADS2,HNF4A,IL1R2,PDX1,RDH11,SQLE
4-methylnitrosoamino-1-(3-pyridinyl)-1-butanone	chemical toxicant	7.07E-03	DNMT1,FOS,NFKB1,RELA
fisetin	chemical toxicant	7.07E-03	BAX,CDH1,ICAM1,MYC
diethylstilbestrol	chemical drug	7.47E-03	CDKN1B,DNMT1,DNMT3B,FOS,GLRX,GSPT1,HOXA10,HOXA11,HOXA9,IL1R2,MAPK1,MAPK3
hydrogen peroxide	chemical - endogenous mammalian	7.54E-03	BAX,CDH1,CDKN1B,DNMT1,DUSP16,FOS,FOSL1,FTH1,GLRX,ICAM1,IDE,IL10RB,MYC,RPL21,RSL1D1,SNAI1,SQLE,TFAM,TP73,VDR
TCR	complex	7.57E-03	BATF,CDH1,CDKN1B,FOS,IFNAR1,IRF1,MAP3K7,MAPK1,MYC,NFE2L3,NFKB1,NHP2,PRELID1,RELA,VDR
IL1A	cytokine	7.75E-03	BAX,FAM89B,FOS,FTH1,HSD3B1,HSPG2,ICAM1,IFNGR2,IL1R2,MYC,NFKB1,RELA
wortmannin	chemical - kinase inhibitor	7.79E-03	BAX,CDH1,CDKN1B,CDKN2D,E2F3,FOS,ICAM1,IDE,IRF1,MYC,NFKB1
F7	peptidase	7.93E-03	FOS,FOSL1,MYC,RELA
deferoxamine	chemical drug	7.96E-03	ALDOA,CDH1,DUSP16,FOS,ICAM1,MYC,NFKB1,PLAGL2,TAOK2,UBE2D1
AHR	ligand-dependent nuclear receptor	7.98E-03	ACTN1,ARG2,BAX,CAMK2N1,CDH1,CDKN1B,CDKN2D,FOS,FOSL1,IRF1,MYC,PPP1R15A,SNAI1,TP73,UGT1A1,UGT1A6
Hedgehog	group	7.99E-03	CDKN1B,HOXA5,MYC,PDX1,VIL1
ADRA1A	g-protein coupled receptor	7.99E-03	CDKN1B,CEBPB,CREM,FOS,POLA2
gemcitabine	chemical drug	7.99E-03	CDKN1B,FOSL1,MYC,TP73,VMP1
bromobenzene	chemical toxicant	8.00E-03	CAPN1,FOS,MYC,NFKB1,PPP1R15A,RPS6KB1
Smad2/3-Smad4	complex	8.10E-03	CDKN1B,MYC,SNAI1
Endothelin	group	8.10E-03	FOS,MYC,RELA
PTP4A3	phosphatase	8.10E-03	CDH1,MYC,SNAI1
GPER1	g-protein coupled receptor	8.10E-03	BAX,FOS,MYC
COPS5	transcription regulator	8.10E-03	BAX,CDKN1B,IFNAR1
WNT7A	cytokine	8.10E-03	CDH1,HOXA10,HOXA11
KCNIP3	transcription regulator	8.10E-03	CREM,FOS,FOSL2
MUC4	other	8.10E-03	CDH1,CDKN1B,SNAI1
decursin	chemical - endogenous non-mammalian	8.10E-03	BAX,CDKN1B,MYC
magnolol	chemical - endogenous non-mammalian	8.10E-03	BAX,CDKN1B,FOS
fatty acid	chemical - endogenous mammalian	8.20E-03	BAX,CDKN1B,CREM,FADS1,FADS2,H2AFY,PDX1
SERCA	group	8.72E-03	FOSL1,MYC
GRK5	kinase	8.72E-03	NFKB1,RELA
AGR2	other	8.72E-03	CDX2,FOS
CXCL5	cytokine	8.72E-03	CDH1,SNAI1
ITGA9	other	8.72E-03	CDH1,SNAI1
SLIT2	other	8.72E-03	CDH1,SNAI1
CSNK2A2	kinase	8.72E-03	CDH1,SNAI1
PPID	enzyme	8.72E-03	CDH1,SNAI1
ERF	transcription regulator	8.72E-03	CDH1,MYC
MIA-459	chemical reagent	8.72E-03	BAX,RELA
MIA-313	chemical reagent	8.72E-03	BAX,RELA
tyrphostin AG825	chemical - kinase inhibitor	8.72E-03	CDH1,SNAI1
remifentanil	chemical drug	8.72E-03	FOS,RELA
CSF2	cytokine	8.88E-03	ADA,BAX,CDH1,CDKN1B,CENPE,FOS,FOSL1,HJURP,ICAM1,ICOSLG/LOC102723996,ILF3,KIF11,MYC,NFKB1,PHGDH,PLAGL2,PPP1R15A,RELA,TPX2,VDR
GnRH-A	chemical reagent	9.15E-03	CREM,FOS,FOSL1,PPP1R15A,SNN,TMBIM1
MST1R	kinase	9.54E-03	CDH1,FOS,MYC
Pdgf (complex)	complex	9.71E-03	BAX,CDKN1B,ERRFI1,FOS,ICAM1,MCM7,MYC
ITGAV	ion channel	9.83E-03	BAX,CDH1,CDKN1B,FOS
FOSB	transcription regulator	9.83E-03	CEBPB,FOS,FOSL1,FTH1
green tea polyphenol	chemical drug	9.83E-03	BAX,CDH1,FOS,ICAM1
calcitriol	chemical drug	1.02E-02	BAX,CA11,CDH1,CDKN1B,CEBPB,DCTPP1,EPHB2,ERRFI1,FEN1,FOS,INCENP,MCM7,MYC,NFKB1,RAD50,RELA,S1PR2,TP73,TPX2,VDR
NOTCH1	transcription regulator	1.02E-02	C21orf33/LOC102724023,CDH1,CDKN1B,CEBPB,FOS,FOSL1,ICAM1,IRF1,LFNG,MYC,NFKB1,RELA
SMARCA4	transcription regulator	1.03E-02	ATG9A,BATF,CCDC85B,CDH1,CDKN1B,CDKN2D,CEBPB,EPHB2,FADS3,FOS,FOSL2,FUT1,GYS1,HNF4A,HOXA7,ICAM1,IRF1,LOC100996763/NOTCH2NL,MAPK1,MYC,MYRF,PER3,SKAP2,SNORD123
ERBB2	kinase	1.06E-02	BCAT2,CDH1,CDH3,CDKN1B,CEBPB,CENPE,DAP,EIF6,EPHB2,ETV6,FEN1,FOS,GDPD3,GTF3A,LITAF,MXD3,MYC,NFKB1,P4HA2,PTPN1,RNF149,SNAI1,SOX4,SQLE,UGT1A6,VDR
ILK	kinase	1.09E-02	CDH1,MAPK1,MAPK3,SNAI1
ID2	transcription regulator	1.09E-02	BATF,CEBPB,ICAM1,ICOSLG/LOC102723996,IFNGR2,JDP2,MYC,RAP1GAP,SOX4,TOX2
PDGFB	growth factor	1.10E-02	FOS,ICAM1,MYC,NOTCH2,S1PR2
TBX2	transcription regulator	1.11E-02	CDH1,DBP,DNMT1,MCM7,MXD3,PAXBP1
apigenin	chemical - endogenous non-mammalian	1.11E-02	BAX,CDKN1B,CREM,FOS,ICAM1,RELA
FAS	transmembrane receptor	1.13E-02	BAX,CAST,CDKN1B,CLTB,FOS,ICAM1,IRF1,KIF3B,MAP4K4,PDLIM7,PDX1,PPP1R15A,PTPN1,RELA,SNTB2,TRIB1,TYK2
IGF1	growth factor	1.14E-02	ACSS2,ADA,BAX,CDH1,CDKN1B,CEBPB,ETV6,FOS,HSD3B1,ICAM1,IFNGR2,MAPK1,MAPK3,MYC,PLA2G2A,RELA,SQLE,ZFP36L1
fluoxetine	chemical drug	1.18E-02	BAX,FOS,MAPK1,MYC,PDE4A,VGF
leukotriene D4	chemical - endogenous mammalian	1.19E-02	APOLD1,CDH1,CREM,FOSL2,RELA
romidepsin	biologic drug	1.19E-02	BAX,CDKN1B,CDKN2D,FOS,MYC
thioctic acid	chemical drug	1.19E-02	BAX,FOS,ICAM1,MYC,PARK7
PTPN6	phosphatase	1.20E-02	BAX,CDKN1B,IRF1,MYC
PCGF2	transcription regulator	1.20E-02	CDX2,HOXA7,MYC,NFKB1
pimagedine	chemical drug	1.20E-02	BAX,CAST,ICAM1,RELA
triolein	chemical drug	1.20E-02	FADS1,FADS2
PARP	group	1.20E-02	CDH1,SNAI1
SERPINC1	enzyme	1.20E-02	HSPG2,MAPK3
ENO1	enzyme	1.20E-02	CDH1,MYC
NF2	other	1.20E-02	CDH1,CDX2
PSIP1	other	1.20E-02	HOXA7,HOXA9
CUL1	enzyme	1.20E-02	CDKN1B,MYC
MLLT3	other	1.20E-02	HOXA9,MYC
SH2B1	other	1.20E-02	MYC,PDX1
RBCK1	transcription regulator	1.20E-02	ICAM1,MYC
R59949	chemical - kinase inhibitor	1.20E-02	FOS,MYC
N-Ac-leucyl-leucyl-methioninal	chemical - protease inhibitor	1.20E-02	BAX,CDKN1B
S-allyl-L-cysteine	chemical - endogenous non-mammalian	1.20E-02	BAX,CDH1
Akt	group	1.20E-02	BAX,CDKN1B,CEBPB,COPS6,FOS,FOSL1,MYC,NFKB1,PDX1,RELA,SNAI1,TFAM
IRS1	enzyme	1.21E-02	CDH1,CEBPB,FEN1,FOS,HNF4A,MYC,SNAI1,TFAM
PDX1	transcription regulator	1.23E-02	AKR7A2,ATG9A,CAMK2N1,CREM,FUT1,MYC,NFKB1,PDX1,PHGDH,TFAM
OSM	cytokine	1.23E-02	CBX3,CDH1,CDH3,CDKN1B,CHD1,EPHB2,EXOSC10,FOS,GART,HOXA9,ICAM1,IL1R2,IRF1,LITAF,MCM7,MYC,PKIG,SMAD5,SON,SULT2B1,TPX2,VDR
prednisolone	chemical drug	1.24E-02	ATG16L1,ATG4D,ATG9A,BAX,CDKN1B,IFT172,NFKB1,PARK7,RAB24,RPS6KB1,SPHK2,TP73
VHL	transcription regulator	1.26E-02	CDH1,CDKN1B,CFL1,CLTC,FTH1,FTL,HNRNPA2B1,UQCRQ
CaMKII	complex	1.28E-02	CDKN1B,IRF1,PRKCZ
CDC73	other	1.28E-02	CDH1,HOXA9,MYC
dexamethasone	chemical drug	1.31E-02	ACSS2,AGPAT3,AMIGO2,ARG2,BAX,BCAT2,CAPN1,CDKN1B,CEBPB,CFL1,CPEB4,DUSP16,EIF6,ERRFI1,FAM89B,FOS,FOSL1,FOSL2,FTH1,FTL,HOXA7,ICAM1,ICAM3,ICOSLG/LOC102723996,IDE,IFNAR2,IFNGR2,IL1R2,ILF3,IRF1,KIF14,LITAF,MAPK1,MAPK3,MYC,P4HA2,PDX1,PER3,PLOD3,RELA,SEC22B,SENP1,SLC44A2,SLC7A6,SMAD5,SNAI1,SNRNP70,SYNGR4,TBC1D10B,UGT1A1,UGT1A6,UGT1A7 (includes others),VDR,ZNF48
MAPK9	kinase	1.32E-02	BAX,CDKN1B,CEBPB,FOS,FOSL1,FOSL2,MYC,PPP1R15A,VDR
tunicamycin	chemical - endogenous non-mammalian	1.32E-02	CDH1,CEBPB,EDEM2,ICAM1,LMAN2,MYC,SDF2L1,SERINC3,SNAI1
zVAD-FMK	chemical - protease inhibitor	1.32E-02	CDKN1B,FOS,RELA,TP73
peptidoglycan	chemical - endogenous non-mammalian	1.33E-02	CORO1A,FOS,ICAM1,ICAM3,IRF1,RELA,VDR
FGF2	growth factor	1.35E-02	BAX,CDH1,CDKN1B,CDX2,ERRFI1,FGFR4,FOS,FOSL1,FTH1,FUT2,ICAM1,LRP6,MYC,PDX1,SNAI1,VGF
forskolin	chemical toxicant	1.36E-02	ACTN1,ALDOA,CCDC85B,CDKN1B,CEBPB,CREBL2,CREM,FOS,FOSL1,FOSL2,HAS3,HOXA5,HSD3B1,ICAM1,LITAF,MAP4K4,MAPK1,MAPK3,MYC,P4HA2,PPM1F,PTPN1,TMBIM1,TRIB1,VDR,VGF
CpG oligonucleotide	chemical drug	1.38E-02	BAX,CEBPB,ICAM1,ICOSLG/LOC102723996,MYC,NOTCH2,PLAGL2,RELA
NR1I3	ligand-dependent nuclear receptor	1.40E-02	FBRS,HNF4A,ICAM1,LEAP2,MYC,UGT1A1,UGT1A3
troglitazone	chemical drug	1.40E-02	BAX,CDH1,CDKN1B,CFL1,FADS2,FOS,FOSL1,ICAM1,KIF14,MYC,NFKB1,PDX1,RELA,SULT2B1,UGT1A1,UGT1A6,UGT1A7 (includes others)
HSF1	transcription regulator	1.42E-02	BAX,CBX3,CCT4,CCT5,ICAM1,LOC100996763/NOTCH2NL,POLA2,RAD51B,RELA,SPHK2
PDGF BB	complex	1.43E-02	AKR7A2,ARG2,CDKN1B,CEBPB,EIF4E2,FOS,FOSL1,GSS,MINOS1-NBL1/NBL1,MYC,PPP1R15A,S1PR2,SNAI1,TRIB1,ZFP36L1
TFAP4	transcription regulator	1.45E-02	CDH1,ESRP2,FOS,SNAI1
alvocidib	chemical drug	1.45E-02	CDKN1B,FOS,ICAM1,MYC
CXCL12	cytokine	1.47E-02	BAX,CCNT1,CDH1,FOS,ICAM1,IFNAR2,IFNGR2,MYC,PDX1,RPS6KB1
mitomycin C	chemical drug	1.47E-02	BAX,CDC42,MALAT1,PPP1R15A,VMP1
TET1	other	1.47E-02	CDX2,FOS,HOXA9
EDN3	other	1.47E-02	CDH1,CDKN1B,FOS
SMARCE1	transcription regulator	1.47E-02	CENPE,FOS,MYC
PRMT1	enzyme	1.47E-02	ARG2,FTH1,FTL
acetaldehyde	chemical - endogenous mammalian	1.47E-02	CEBPB,FOS,MYC
WNT5A	cytokine	1.54E-02	CAPN1,CDH1,CDK8,IRF1,MYC,NFKB1,SNAI1
seocalcitol	chemical drug	1.57E-02	CDKN1B,FOSL1,MAP3K11,PDLIM7,VDR
Sn50 peptide	chemical toxicant	1.57E-02	BAX,ICAM1,IFNGR2,MYC,SNAI1
sphingosylphosphocholine	chemical - endogenous non-mammalian	1.58E-02	FOS,ICAM1
L-cysteine	chemical - endogenous mammalian	1.58E-02	FOS,MYC
2-amino-5-azotoluene	chemical toxicant	1.58E-02	MYC,UGT1A1
MFN2	enzyme	1.58E-02	BAX,PPP1R15A
CTR9	other	1.58E-02	HOXA9,MYC
IL-2R	complex	1.58E-02	FOS,PHGDH
CSNK2B	kinase	1.58E-02	MYC,SNAI1
PPM1D	phosphatase	1.58E-02	CDKN2D,RELA
PLCD1	enzyme	1.58E-02	CDH1,SNAI1
DCLK1	kinase	1.58E-02	MYC,SNAI1
ALOX15B	enzyme	1.58E-02	CBX3,CDKN1B
PLP2	transporter	1.58E-02	EPHB4,ICAM1
AQP7	transporter	1.58E-02	BAX,MYC
MPL	transmembrane receptor	1.58E-02	FOS,MYC
CSNK2A1	kinase	1.58E-02	CDH1,RELA
proteasome inhibitor	chemical drug	1.58E-02	BAX,MYC
butylhydroxybutylnitrosamine	chemical toxicant	1.58E-02	UGT1A1,UGT1A6
allyl isothiocyanate	chemical toxicant	1.58E-02	BAX,FOS
venlafaxine	chemical drug	1.58E-02	BAX,FOS
cucurbitacin B	chemical - endogenous non-mammalian	1.58E-02	CDKN1B,MYC
tangeretin	chemical - endogenous non-mammalian	1.58E-02	BAX,RELA
cordycepin	chemical drug	1.58E-02	FOS,MYC
beta-estradiol	chemical - endogenous mammalian	1.58E-02	ALDOA,BATF,BAX,BCAS3,CAST,CDC42,CDH1,CDKN1B,CEBPB,CREM,CSTB,E2F3,EIF3G,FADS1,FADS3,FEN1,FOS,FOSL1,FOSL2,GART,GNB1,HOXA10,HOXA9,ICAM1,IDE,IFNGR2,IL1R2,ILF3,IRF1,LITAF,MCM7,MINOS1-NBL1/NBL1,MYC,NFE2L3,NHP2,PARD6B,PFKL,PITX1,PLEKHA4,PRKCZ,PTPN1,RAP1GAP,RELA,RER1,RPL21,SLC22A5,SNAI1,SNN,SOX4,SQLE,TMED9,TMEM258,TOP3B,TRIB1,UBIAD1,UGT1A1,VDR,WRAP73
GNB1	enzyme	1.58E-02	CREM,FOSL2,IL1R2,NFKB1
tetraethylammonium	chemical drug	1.58E-02	CBX3,CDKN1B,FTH1,PARK7
VIP	other	1.62E-02	BAX,CDKN1B,CEBPB,FOS,IRF1,MYC,RELA
STAT3	transcription regulator	1.67E-02	ARG2,BATF,CDH1,CDKN1B,CDKN2D,CEBPB,DNMT1,DNMT3B,FOS,GIGYF1,HNF4A,HOXA10,ICAM1,IRF1,MYC,NFKB1,PFKL,PLA2G2A,SNAI1,VDR
AG490	chemical - kinase inhibitor	1.67E-02	BAX,FOS,ICAM1,IRF1,MYC,PLA2G2A
RARA	ligand-dependent nuclear receptor	1.67E-02	CEBPB,CREBL2,FOS,FOSL2,HOXA1,HOXA3,HOXA4,HOXA5,IDE,IRF1,MYC,SHROOM1,YPEL1
pregna-4,17-diene-3,16-dione	chemical - endogenous non-mammalian	1.67E-02	BAX,MYC,NFKB1
GLP-1-(7-34)-amide	chemical drug	1.67E-02	CEBPB,FOS,PDX1
agmatine	chemical - endogenous mammalian	1.67E-02	ICAM1,SLC22A4,SLC22A5
rosiglitazone	chemical drug	1.68E-02	ACSS2,ADA,BAX,CDH1,FOS,FOSL1,ICAM1,IRF1,LFNG,LNPEP,MCM7,PDX1,PFKM,PTPN1,SKI,SNAI1,TFAM,UGT1A7 (includes others)
Fcer1	complex	1.68E-02	EIF6,FOS,NFKB1,RELA,S1PR2
Y 27632	chemical drug	1.68E-02	CDH1,CEBPB,FOS,ICAM1,MYC
VEGFA	growth factor	1.69E-02	ARG2,BATF,BAX,BCAT2,CDKN1B,CSTB,E2F3,EPHB4,ERAP1,FOS,GART,ICAM1
roscovitine	chemical drug	1.72E-02	CDX2,MYC,PDX1,UGT1A1
Wnt	group	1.72E-02	CDH1,CDX2,MYC,SNAI1
SQSTM1	transcription regulator	1.72E-02	IRF1,KEAP1,RELA,USP12
TXN	enzyme	1.72E-02	FOS,ICAM1,NFKB1,RELA
valsartan	chemical drug	1.72E-02	CAPN1,FOS,ICAM1,RELA
SMAD4	transcription regulator	1.73E-02	CDH1,CDH3,CDKN1B,FOS,HEBP1,HHEX,ICAM1,MYC,OVOL1,SNAI1,SRCAP
FADD	other	1.76E-02	CDKN1B,FOS,ICAM1,MYC,NFKB1,PPP1R15A
U0126	chemical - kinase inhibitor	1.77E-02	ARG2,BAX,CDH1,CDKN1B,CEBPB,DBP,ERRFI1,FOS,FOSL1,ICAM1,IL1R2,IRF1,JDP2,MAPK1,MAPK3,MYC,SNAI1,TOP3B,TRIB1,TSC22D4
actinomycin D	chemical drug	1.79E-02	BAX,CDKN1B,ERRFI1,FOS,FOSL2,FTH1,IL1R2,IRF1,MYC,UBE2D1,VDR
methotrexate	chemical drug	1.79E-02	ACSS2,AGPAT3,ALDOA,CDH1,FADS1,ICAM1,MYC,RPLP0P2,RPS6KB1,SKA2,UGT1A6,ZFP36L1
ursodeoxycholic acid	chemical - endogenous mammalian	1.80E-02	BAX,CDX2,NFKB1,PRKCZ,VDR
CTNNB1	transcription regulator	1.83E-02	CAPN1,CAPZB,CDH1,CDKN1B,CDKN2D,EPHB2,EPHB4,FBRS,FEN1,FOS,FOSL1,GNA12,HHEX,HNF4A,HOXA5,ILF3,ITSN1,LFNG,LRP6,MAP3K11,MYC,SEMA5A,SNAI1,SNRNP70,SOX4,TP73
GW9662	chemical reagent	1.86E-02	BAX,FADS3,MCM7,PDX1,RELA,SKI
D-galactosamine	chemical - endogenous mammalian	1.87E-02	BAX,FOS,ICAM1,MYC
miR-181a-5p (and other miRNAs w/seed ACAUUCA)	mature microrna	1.89E-02	CDKN1B,CDX2,HOXA11
SIX1	transcription regulator	1.89E-02	ALDOA,CDH1,LFNG
lipoarabinomannan	chemical - endogenous non-mammalian	1.89E-02	GNB1,ICAM1,IRF1
Pka	complex	1.93E-02	BAX,CDKN1B,CEBPB,CREM,FOS,HNF4A,IRF1,PRKCZ
cholesterol sulfate	chemical - endogenous mammalian	1.99E-02	FOSL1,FOSL2
MSGN1	transcription regulator	1.99E-02	LFNG,NOTCH2
4-nonylphenol	chemical toxicant	1.99E-02	FOS,MYC
Pde	group	1.99E-02	FOS,TFAM
Ck2	complex	1.99E-02	FOS,MYC
salinosporamide A	chemical drug	1.99E-02	BAX,SNAI1
DGCR8	enzyme	1.99E-02	FOS,MYC
ROR1	kinase	1.99E-02	CDH1,SNAI1
SERPINB2	other	1.99E-02	BAX,TP73
TNFRSF17	transmembrane receptor	1.99E-02	BAX,ICAM1
HGS	other	1.99E-02	CDH1,FOS
PLCB1	enzyme	1.99E-02	MAPK1,MAPK3
RB1CC1	other	1.99E-02	MYC,SKI
CDKN2B	transcription regulator	1.99E-02	DNMT1,DNMT3B
MGAT3	enzyme	1.99E-02	CDH1,SNAI1
ERP29	transporter	1.99E-02	PARD3,SNAI1
PIAS3	transcription regulator	1.99E-02	FTH1,RELA
RGCC	other	1.99E-02	CDH1,SNAI1
SCUBE3	other	1.99E-02	FGFR4,SNAI1
di-spiropyrrolizidino oxindole andrographolide derivative CY2	chemical reagent	1.99E-02	BAX,RELA
PNPT1	enzyme	1.99E-02	CDKN1B,MYC
TAF6	transcription regulator	1.99E-02	HOXA9,IRF1
IREB2	translation regulator	1.99E-02	FTH1,FTL
bupivacaine	chemical drug	1.99E-02	FOSL1,FOSL2
domoic acid	chemical toxicant	1.99E-02	CEBPB,FOS
iodine	chemical - endogenous mammalian	1.99E-02	BAX,ICAM1
MTA1	transcription regulator	2.03E-02	BCAS3,CDH1,MYC,SNAI1
TXNIP	other	2.03E-02	CDKN1B,ICAM1,NFKB1,RELA
HIST1H1T	other	2.06E-02	DUSP16,FOS,ICOSLG/LOC102723996,KIF21B,MANBA,SERINC3
MAX	transcription regulator	2.06E-02	BAX,CDKN1B,FADS2,FTH1,MYC,SERINC3
Hist1h1a	other	2.06E-02	DUSP16,FOS,ICOSLG/LOC102723996,KIF21B,MANBA,SERINC3
let-7	microrna	2.09E-02	CDK8,FOSL1,MCM7,MYC,NFKB1,PLAGL2,RELA,TRIB1
mibolerone	chemical drug	2.09E-02	CLTB,CLTC,FOSL2,INCENP,MYC,SLC22A5,SQLE,TAX1BP1
Stat3-Stat3	complex	2.12E-02	FTL,ICAM1,MYC
UCN	other	2.12E-02	FOS,ICAM1,MAPK3
geranylgeranyl pyrophosphate	chemical - endogenous mammalian	2.12E-02	BAX,CDKN1B,ICAM1
methyl-beta-cyclodextrin	chemical drug	2.12E-02	MYC,NFKB1,PLA2G2A
mir-21	microrna	2.15E-02	CDH1,DBP,ICAM1,ICOSLG/LOC102723996,IRF1,PER3,PILRB,SKI,SMAD5
HDAC3	transcription regulator	2.17E-02	CDH1,CDKN1B,FOS,ICAM1,MYC
sulindac	chemical drug	2.17E-02	CDC42,CDKN1B,E2F3,LAD1,MYC
caffeine	chemical drug	2.17E-02	CDH1,FAM89B,FOS,SNAI1,TP73
EIF4E	translation regulator	2.18E-02	CAPZB,CEBPB,CUL2,FOSL1,MYC,NHP2,POP7,TRIP6
SNAI2	transcription regulator	2.20E-02	CDC42,CDH1,UBE2D3,VDR
BCL6	transcription regulator	2.26E-02	BAX,CDKN1B,FTH1,LITAF,MYC,NFKB1,PLA2G2A,RAD50
HIF1A	transcription regulator	2.27E-02	ALDOA,ANKZF1,ARPC2,ATG9A,CCNT1,CDH1,CDKN1B,CORO1A,FOS,HOXA13,MYC,P4HA2,PFKL,RELA,SNAI1,TFAM
miR-291a-3p (and other miRNAs w/seed AAGUGCU)	mature microrna	2.28E-02	CDH1,FITM2,NUP58,RELA,RNF149,USP12
BRD4	kinase	2.28E-02	DCTPP1,FADS1,FOS,FOSL2,KAT5,MYC
heparin	chemical - endogenous mammalian	2.30E-02	CDKN1B,EPHB2,FOS,ICAM1,PROCR
12-(3-adamantan-1-yl-ureido) dodecanoic acid	chemical reagent	2.30E-02	BAX,BNIP1,NFKB1,SPHK2,TP73
NCOA3	transcription regulator	2.30E-02	HOXA1,IRF1,MAPK1,MCM7,PARD6B
PI3K (complex)	complex	2.30E-02	CCNT1,CDH1,CDKN1B,FOS,FOSL1,HAS3,ICAM1,MYC,PDX1,PRKCZ,RELA,SNAI1,TFAM
APP	other	2.32E-02	ALDOA,BAX,CAPN1,CAST,CDC37,CDC42,CDH1,CDH3,CFL1,CLTB,CLTC,COMMD7,EPHB2,FOS,GNA12,GNB1,HSPG2,ICAM1,IDE,IRF1,LRP6,MAP3K7,MAPK1,MYC,NFKB1,RELA,TP73,UQCRQ,VAMP3,YWHAB,ZFP36L1
NANOG	transcription regulator	2.33E-02	FOS,HOXA1,PDX1,PHKG2,PILRB,SEC22B,SRRT
dihydrotestosterone	chemical - endogenous mammalian	2.34E-02	ALDOA,BAX,CDH1,CDKN1B,DCTPP1,FAM89B,FOS,FTH1,FTL,GIGYF2,GRWD1,HOXA5,MYC,NUCB1,PHGDH,RAD50,RELA,RMI2,SLC7A6,SNAI1,SQLE
GRP	growth factor	2.36E-02	CDKN1B,FOS,MYC
mir-135	microrna	2.36E-02	CDH1,HOXA10,SMAD5
SPRY2	other	2.36E-02	EPHB4,FOS,PTPN1
FLT3	kinase	2.36E-02	BAX,CDKN1B,MYC
everolimus	chemical drug	2.36E-02	CDKN1B,CEBPB,MYC
RAC2	enzyme	2.37E-02	ALDOA,FOS,GNB2,NFKB1
niacinamide	chemical - endogenous mammalian	2.37E-02	BAX,ICAM1,IRF1,MYC
methylselenic acid	chemical reagent	2.37E-02	CAMK2N1,CDC42,CDKN2D,CORO1A,IRF1,KIF11,MAPK1,MAPK3,MCM7,MYC,NFKB1,RDH11
RELA	transcription regulator	2.38E-02	BAX,CDKN1B,CEBPB,ERAP1,ERAP2,FOS,HNF4A,ICAM1,IFNGR2,IRF1,MYC,NFKB1,PI4KA,RELA,SNAI1,UGT1A1
IGF1R	transmembrane receptor	2.38E-02	BAX,CDC42,CDH1,CDKN1B,CEBPB,FOS,IFNGR2,MYC,SNAI1
miR-122-5p (miRNAs w/seed GGAGUGU)	mature microrna	2.44E-02	ALDOA,GYS1,TMEM50B,TRIB1,TTYH3
E2F1	transcription regulator	2.45E-02	BAX,BCS1L,CCT4,CDKN1B,CDKN2D,CRKL,DNMT1,E2F3,FEN1,FOS,HOXA9,ICAM1,MCM7,MYC,PDX1,POLA2,RSL1D1,TP73
Shc	group	2.45E-02	FOS,MYC
TIMP2	other	2.45E-02	CDKN1B,PDX1
PIAS2	transcription regulator	2.45E-02	FOS,IRF1
NCK1	kinase	2.45E-02	FOS,PPP1R15A
RYBP	transcription regulator	2.45E-02	CDX2,HOXA7
IAPP	other	2.45E-02	FOS,MYC
RANBP9	other	2.45E-02	FOS,TP73
PAWR	transcription regulator	2.45E-02	MAPK1,MAPK3
RPS6KA3	kinase	2.45E-02	FOS,MYC
S1PR3	g-protein coupled receptor	2.45E-02	FOS,ICAM1
FTH1	enzyme	2.45E-02	FTH1,FTL
tranylcypromine	chemical drug	2.45E-02	FOS,PDE4A
aucubin	chemical - endogenous non-mammalian	2.50E-02	BAX
DIXDC1	other	2.50E-02	SNAI1
9-hydroxybenzo(a)pyrene	chemical toxicant	2.50E-02	UGT1A1
cis-4,5-dihydroxy-4,5-dihydrobenzo(a)pyrene	chemical toxicant	2.50E-02	UGT1A1
6-hydroxybenzo(a)pyrene	chemical toxicant	2.50E-02	UGT1A1
peptide YY 3-36	biologic drug	2.50E-02	FOS
1-hydroxybenzo(a)pyrene	chemical toxicant	2.50E-02	UGT1A1
trans-4,5-dihydroxy-4,5-dihydrobenzo(a)pyrene	chemical toxicant	2.50E-02	UGT1A1
bromodichloromethane	chemical toxicant	2.50E-02	CDH1
Ca2 ATPase	group	2.50E-02	TP73
G protein alpha	group	2.50E-02	FOS
Stat1/3	group	2.50E-02	E2F3
Cofilin	group	2.50E-02	MYC
Plc beta	group	2.50E-02	NFKB1
MSK1/2	group	2.50E-02	FOS
growth factor receptor	group	2.50E-02	FOS
PYDC2	other	2.50E-02	RELA
Ahr-aryl hydrocarbon-RelA	complex	2.50E-02	MYC
Aspp	group	2.50E-02	BAX
GSK 189254	chemical drug	2.50E-02	FOS
PMM2	enzyme	2.50E-02	ICAM1
CYP2R1	enzyme	2.50E-02	VDR
DACH2	other	2.50E-02	CDKN1B
ZBTB2	other	2.50E-02	RELA
pridopidine	chemical drug	2.50E-02	FOS
AEOL 10113	chemical drug	2.50E-02	BAX
RHOBTB2	enzyme	2.50E-02	BRMS1
NLRP2	other	2.50E-02	ICAM1
CMTM8	cytokine	2.50E-02	CDH1
SRF-ELK1	complex	2.50E-02	FOS
WFDC1	other	2.50E-02	ICAM1
CAMK2N1	kinase	2.50E-02	CDKN1B
SNAI3	transcription regulator	2.50E-02	CDH1
ZNF503	other	2.50E-02	CDH1
SENP8	peptidase	2.50E-02	TP73
MYADM	other	2.50E-02	ICAM1
exendin(9-39) amide	biologic drug	2.50E-02	FOS
LOXL3	enzyme	2.50E-02	CDH1
USP36	peptidase	2.50E-02	MYC
RGMB	other	2.50E-02	CDH1
FGF14	growth factor	2.50E-02	FOS
FAM73B	other	2.50E-02	H2AFY
TCF4-CTNNβ	complex	2.50E-02	MYC
HNF1α dimer	complex	2.50E-02	HNF4A
9530018H14Rik	other	2.50E-02	CDH1
Cadherin	group	2.50E-02	CDC42
VTRNA2-1	other	2.50E-02	BAX
SIX6	transcription regulator	2.50E-02	CDKN1B
vasopressins	biologic drug	2.50E-02	FOS
GLIPR1	other	2.50E-02	MYC
NDNL2	other	2.50E-02	MYC
ARHGEF17	other	2.50E-02	FOS
Scf skp2	complex	2.50E-02	CDKN1B
PTRF	transcription regulator	2.50E-02	MYC
NDUFV1	enzyme	2.50E-02	PTPN1
PFDN5	transcription regulator	2.50E-02	BAX
RBMS1	other	2.50E-02	MYC
COPS7B	other	2.50E-02	CDKN1B
MKI67	other	2.50E-02	CDH1
AP2S1	transporter	2.50E-02	ATP6V0E1
SNX6	transporter	2.50E-02	CDKN1B
HOMER3	other	2.50E-02	CEBPB
KIFAP3	other	2.50E-02	FOS
COPS3	other	2.50E-02	CDKN1B
TMED10	transporter	2.50E-02	TMED9
PPY	other	2.50E-02	FOS
CDC45	other	2.50E-02	MYC
MARK1	kinase	2.50E-02	SNAI1
F11R	other	2.50E-02	CDH1
SLC52A1	other	2.50E-02	ICAM1
FLOT2	other	2.50E-02	CDH1
RGS5	other	2.50E-02	BAX
miR-185-3p (and other miRNAs w/seed GGGGCUG)	mature microrna	2.50E-02	MYC
mir-198	microrna	2.50E-02	CCNT1
mir-497	microrna	2.50E-02	MAPK3
mir-663	microrna	2.50E-02	HSPG2
IQSEC1	other	2.50E-02	CDH1
MARK4	kinase	2.50E-02	SNAI1
RAB22A	enzyme	2.50E-02	VGF
Nisch	other	2.50E-02	FOS
HUNK	kinase	2.50E-02	MYC
ATP5A1	transporter	2.50E-02	H2AFY
WDR61	other	2.50E-02	HOXA9
SLC1A2	transporter	2.50E-02	FOS
SCN7A	ion channel	2.50E-02	FOS
TGFBI	other	2.50E-02	CDH1
CSL-HIF1A-MAML1-NICD	complex	2.50E-02	SNAI1
ANKS1A	other	2.50E-02	FOS
PDE1A	enzyme	2.50E-02	DNMT1
NUP153	transporter	2.50E-02	SENP1
FARP2	other	2.50E-02	CDC42
RRAS2	enzyme	2.50E-02	CDH1
SEC23B	transporter	2.50E-02	BAX
Sin3b	transcription regulator	2.50E-02	MYC
EPGN	growth factor	2.50E-02	FOS
TAX1BP3	transcription regulator	2.50E-02	FOS
RAMP3	transporter	2.50E-02	FOS
FDCSP	other	2.50E-02	CDH1
PRDM2	transcription regulator	2.50E-02	MYC
COPS7A	other	2.50E-02	CDKN1B
RAB5B	enzyme	2.50E-02	FOS
ITIH4	other	2.50E-02	VDR
cytarabine/filgrastim/fludarabine phosphate	biologic drug	2.50E-02	FOS
PASK	kinase	2.50E-02	PDX1
ADM2	other	2.50E-02	FOS
EXOSC10	kinase	2.50E-02	FOS
ZBTB14	transcription regulator	2.50E-02	MYC
RPS20	other	2.50E-02	MYC
FUS	transcription regulator	2.50E-02	ICAM1
Halr1	other	2.50E-02	HOXA1
RBP2	transporter	2.50E-02	CDH1
RPL21	other	2.50E-02	MYC
RO0281675	chemical reagent	2.50E-02	BAX
guanfacine	chemical drug	2.50E-02	FOS
carnitine	chemical - endogenous mammalian	2.50E-02	CAPN1
ondansetron	chemical drug	2.50E-02	FOS
dimethyl sulfate	chemical toxicant	2.50E-02	DNMT1
SU6657	chemical - kinase inhibitor	2.50E-02	MYC
flurothyl	chemical drug	2.50E-02	FOS
SC-19220	chemical reagent	2.50E-02	ICAM1
selfotel	chemical drug	2.50E-02	FOS
mifobate	chemical drug	2.50E-02	CDH1
(R)-5-(2-azetidnylmethoxy)-2-chloropyridine	chemical drug	2.50E-02	FOS
GYKI 52466	chemical drug	2.50E-02	FOS
3-hydroxybenzo(a)pyrene	chemical toxicant	2.50E-02	UGT1A1
monocrotaline pyrrole	chemical toxicant	2.50E-02	HOXA1
ONO-8711	chemical drug	2.50E-02	FOS
procaterol	chemical drug	2.50E-02	ICAM1
IP 20	chemical - kinase inhibitor	2.50E-02	HSD3B1
Ac-DEVD-CHO	chemical reagent	2.50E-02	FOS
ibutamoren	chemical drug	2.50E-02	FOS
3-methoxyapigenin	chemical - endogenous non-mammalian	2.50E-02	MYC
theobromine	chemical drug	2.50E-02	FAM89B
LY 354740	chemical drug	2.50E-02	FOS
droxidopa	chemical drug	2.50E-02	FOS
S(-)-carbidopa	chemical drug	2.50E-02	FOS
10-hydroxydecanoic acid	chemical - endogenous non-mammalian	2.50E-02	IRF1
NMN	chemical - endogenous mammalian	2.50E-02	PDX1
2'-fucosyllactose	chemical - endogenous mammalian	2.50E-02	ICAM1
sarcosine	chemical - endogenous mammalian	2.50E-02	FOS
ferric citrate	chemical drug	2.50E-02	FTH1
NFKBIA	transcription regulator	2.50E-02	BAX,C21orf33/LOC102724023,CDH1,CDH3,CDKN2D,CEBPB,ERAP1,ERAP2,FGFR4,FOS,HOXA10,ICAM1,IRF1,JDP2,LITAF,MYC,NFKB1,PARK7
FOXO3	transcription regulator	2.55E-02	CDH1,CDKN1B,FOS,MXD3,MYC,OVOL1,PPP1R15A,RELA,SNAI1
PRKACA	kinase	2.55E-02	CDKN1B,CEBPB,CREM,MYC
candesartan	chemical drug	2.55E-02	FOS,FOSL2,ICAM1,MAPK1
Gsk3	group	2.59E-02	CDH1,FOS,ICAM1,MYC,SNAI1
miR-221-3p (and other miRNAs w/seed GCUACAU)	mature microrna	2.62E-02	CDKN1B,FOS,ICAM1
mir-126	microrna	2.62E-02	CDH1,CRKL,HOXA9
ZEB2	transcription regulator	2.62E-02	CDH1,ESRP2,SNAI1
VAV1	transcription regulator	2.62E-02	BAX,CDKN1B,FOS
ozone	chemical toxicant	2.62E-02	FOS,NFKB1,RELA
diazoxide	chemical drug	2.62E-02	BAX,MYC,SLC39A8
isoflurane	chemical drug	2.62E-02	BAX,FOS,ICAM1
letrozole	chemical drug	2.62E-02	BAX,FOSL1,MYC
cisplatin	chemical drug	2.66E-02	AGFG2,BAX,CAPN1,CDKN1B,EXOC6,FADS3,FOS,FOSL1,HJURP,ICAM1,LRP6,MYC,PDE4A,PFKL,PHGDH,PROCR,RAD51B,RELA,SLC22A5,SLC7A6,TAOK2,TP73,UGT1A3,UGT1A6
SRF	transcription regulator	2.69E-02	APOLD1,BATF,CLDN15,EIF6,FOS,FOSL1,HSPG2,MAP4K4,MTMR6,PDLIM7,PDX1,SCYL1,SERPIND1,SKI
NRL	transcription regulator	2.74E-02	CLTB,DGKD,GNB1,PTPN1
herbimycin	chemical - kinase inhibitor	2.74E-02	CDH1,CDKN1B,FOS,ICAM1
folic acid	chemical - endogenous mammalian	2.74E-02	CDH1,DNMT1,HDAC7,HOXA1
testosterone propionate	chemical drug	2.74E-02	AKR7A2,CDKN1B,CLTB,CLTC
IL6	cytokine	2.76E-02	BATF,BAX,CDH1,CDKN1B,CDKN2D,CDX2,CEBPB,CENPE,DNMT1,DUSP16,FOS,GLRX,ICAM1,ICAM3,ICOSLG/LOC102723996,IRF1,KCTD13,KIF11,LRP6,MYC,NFKB1,PLA2G2A,PPP1R15A,SNAI1,TFR2,TYK2
TGFB1	growth factor	2.77E-02	ACTN1,ARPC2,BAX,C21orf33/LOC102724023,CAMK2N1,CCDC85B,CCT5,CDH1,CDKN1B,CEBPB,CENPE,CFL1,DNMT1,DNMT3B,EPHB2,ESRP2,FOS,FOSL2,FTH1,FTL,HAS3,HEBP1,HNF4A,HOXA2,HSPG2,ICAM1,IRF1,JADE2,LITAF,MALAT1,MAP3K11,MAPK1,MAPK3,MXD3,MYC,NOC3L,OVOL1,PDLIM7,PHGDH,PKIG,PLAGL2,RDH11,RERE,SKI,SLC39A8,SNAI1,SNRNP70,SNTB2,SOX4,SRCAP,TMEM17,TP73,VDR
doxorubicin	chemical drug	2.82E-02	BAX,CREM,DNMT1,E2F3,FOS,FTH1,GSS,IRF1,MVP,MYC,NFKB1,PFKM,RELA,SLC22A5,SNAI1,TP73
reactive oxygen species	chemical toxicant	2.86E-02	BAX,GLRX,ICAM1,MYC,NFKB1,PDX1,TP73
HTT	transcription regulator	2.89E-02	ALDOA,AP1S1,ATP6V0E1,B3GNT2,CAST,CEBPB,CTDSP1,DBP,DLST,FOS,FOSL1,GSS,IPMK,PDX1,PFKM,PLOD3,RAP1GAP,RELA,SART1,SEC22B,SNN,TFAM,UBE2G2,VAMP3,VGF,VTI1B
RARB	ligand-dependent nuclear receptor	2.89E-02	GNB1,HOXA1,HOXA3,HOXA5,ICAM1
MAP2K3	kinase	2.89E-02	ARG2,BAX,CDKN1B,ICAM1,RELA
SREBF2	transcription regulator	2.89E-02	ACSS2,FADS2,PDX1,RDH11,SQLE
PARP1	enzyme	2.90E-02	BAX,CDH1,FOS,ICAM1,MYC,SNAI1
ACTL6A	other	2.90E-02	CDH1,CDKN1B,MYC
REN	peptidase	2.90E-02	FOS,ICAM1,RELA
CSF1R	kinase	2.90E-02	CDKN1B,FOS,MYC
THBS4	other	2.90E-02	ICAM1,MMP24,SDF2L1
WR 1065	chemical drug	2.90E-02	BAX,MYC,ZFP36L1
vitamin K3	chemical drug	2.90E-02	BAX,FOS,MYC
SPI1	transcription regulator	2.91E-02	BAX,FOS,FTH1,HDAC7,IL1R2,JDP2,MYC,POLR1D,RELA,RPL18
miR-16-5p (and other miRNAs w/seed AGCAGCA)	mature microrna	2.91E-02	ATG9A,CDK5RAP1,CREBL2,E2F3,EIF2B2,MAPK3,NOTCH2,SKAP2,TMEM189-UBE2V1,VTI1B
ADRA1B	g-protein coupled receptor	2.94E-02	CDKN1B,CEBPB,CREM,FOS
EBI3	cytokine	2.94E-02	FOS,ICAM1,IRF1,MYC
sorbitol	chemical - endogenous mammalian	2.94E-02	ERRFI1,MAP3K11
estriol	chemical - endogenous mammalian	2.94E-02	HOXA10,HOXA11
embelin	chemical - endogenous non-mammalian	2.94E-02	BAX,MYC
Integrin	complex	2.94E-02	FOS,MYC
Adaptor protein 2	complex	2.94E-02	CDH1,HOXA2
trypsin	group	2.94E-02	CDH1,FOS
astragalin	chemical - endogenous non-mammalian	2.94E-02	ICAM1,RELA
AURKA	kinase	2.94E-02	CDH1,MYC
mir-7	microrna	2.94E-02	RELA,SNAI1
miR-129-5p (miRNAs w/seed UUUUUGC)	mature microrna	2.94E-02	ETV6,SOX4
mir-373	microrna	2.94E-02	CDH1,RELA
SFRP4	transmembrane receptor	2.94E-02	CDH1,MYC
LIMA1	other	2.94E-02	CDH1,VDR
LB-205	chemical reagent	2.94E-02	BAX,NFKB1
NUMBL	other	2.94E-02	MYC,VDR
CCNT1	transcription regulator	2.94E-02	CDKN1B,MYC
DNAJB6	transcription regulator	2.94E-02	CDKN1B,VGF
DDX17	enzyme	2.94E-02	FOSL1,MYC
CELF1	translation regulator	2.94E-02	CDKN1B,CEBPB
ACO1	enzyme	2.94E-02	FTH1,FTL
clioquinol	chemical drug	2.94E-02	CDKN1B,FOS
clonidine	chemical drug	2.94E-02	FOS,MYC
XBP1	transcription regulator	2.99E-02	EDEM2,ICAM1,LMAN2,MYC,PDX1,RELA,SDF2L1,SEC22B,TXNDC11,YIF1A
simvastatin	chemical drug	2.99E-02	BAX,CDH1,CDKN1B,FADS1,FADS2,FOS,ICAM1,IRF1,MYC,RELA
CD3	complex	3.02E-02	BATF,CDKN1B,CORO1A,CREM,FOS,FTL,GYS1,H2AFY,HNRNPA2B1,ICAM1,IL10RB,IRF1,LNPEP,MAPK1,MRPL11,MYC,NFKB1,ORAI3,PDE4A,PPIL2,SYT7,TP73,UBE2V1,ZFP36L1
FN1	enzyme	3.08E-02	CCT4,CDH1,CDKN1B,CEBPB,CORO1A,DPF2,FOS,KIF21B,MAP3K7,MYC
estrogen receptor	group	3.10E-02	BAX,CDH1,CDH3,DNMT1,FGFR4,FOS,ICAM1,ICAM3,MMP24,MYC,SNAI1
CLOCK	transcription regulator	3.14E-02	CCNT1,CHTF8,DBP,FAAP20,ICAM1,KAT5,PER3,RSL1D1
FOXC2	transcription regulator	3.14E-02	BAX,CDH1,CDKN1B,LFNG
ELK1	transcription regulator	3.14E-02	CDKN1B,FOS,FOSL1,SNAI1
nitroprusside	chemical drug	3.14E-02	ACTN1,FOS,IFNGR2,MYC
indican	chemical - endogenous mammalian	3.19E-02	CDH1,ICAM1,RELA
leucine	chemical - endogenous mammalian	3.19E-02	FOS,PPP1R15A,RPS6KB1
MAPK11	kinase	3.19E-02	FOS,RELA,VDR
PRKAR1A	kinase	3.19E-02	CDC42,CDH1,VDR
TRADD	other	3.19E-02	DNMT1,ICAM1,IRF1
CTBP1	enzyme	3.19E-02	CDH1,FOS,VDR
GPC1	transmembrane receptor	3.19E-02	CDKN1B,CDKN2D,MYC
PRLR	transmembrane receptor	3.19E-02	HSD3B1,MYC,VDR
silymarin	chemical drug	3.19E-02	ICAM1,PDX1,RELA
indole-3-carbinol	chemical drug	3.19E-02	BAX,CDKN1B,FOS
phorbol 12,13-didecanoate	chemical toxicant	3.19E-02	CDH1,MYC,TP73
SOCS1	other	3.22E-02	BAX,FOS,ICAM1,IFNAR1,IRF1,RELA,SNAI1
Rb	group	3.22E-02	CDH1,DNMT1,MCM7,MYC,TP73
RBL1	transcription regulator	3.22E-02	CDKN1B,FOS,MCM7,MYC,TP73
CDH1	other	3.22E-02	CDC42,CDH1,CDH3,FOSL1,HOXA1
CCL5	cytokine	3.22E-02	CDC37,FOS,MAPK1,MAPK3,SQLE
JUN	transcription regulator	3.24E-02	BAX,CDH1,CDKN1B,DNMT1,FOS,FOSL1,FTH1,HNRNPA2B1,ICAM1,MAPK3,MYC,NBPF15 (includes others),PARD6B,SNRNP70,TP73,UGT1A3,VDR
SP600125	chemical - kinase inhibitor	3.27E-02	BAX,CDKN1B,CEBPB,DNMT1,FOS,HNF4A,ICAM1,MAP3K11,P4HA2,VDR
PRKCD	kinase	3.31E-02	CEBPB,FOS,FOSL1,FOSL2,ICAM1,MYC
gefitinib	chemical drug	3.36E-02	BDH2,CDKN1B,CDKN2D,CEBPB,FOSL1,IL1R2,KIF11,MAP4K4
ARNT2	transcription regulator	3.46E-02	CAMLG,CDH3,GTF3A,ICAM1,MCM7,SNN,SYT7,TYK2,UGT1A6,ZFP36L1
RBL2	other	3.46E-02	CDKN1B,CDX2,DNMT1,GRK6,MYC,TP73
DNMT3B	enzyme	3.46E-02	CDH1,DNMT3B,ESRP2,HOXA13,MLH3,MYC
L-histidine	chemical - endogenous mammalian	3.48E-02	CEBPB,PPP1R15A
NFkB (family)	group	3.48E-02	HNF4A,RELA
Il8r	group	3.48E-02	BAX,CDH1
harmine	chemical - endogenous non-mammalian	3.48E-02	BAX,FOS
liquiritigenin	chemical - endogenous non-mammalian	3.48E-02	FOS,UGT1A1
TRAF5	transporter	3.48E-02	ICAM1,RELA
PTPN2	phosphatase	3.48E-02	CDKN1B,PPP1R15A
PNN	other	3.48E-02	CDH1,MYC
miR-9-5p (and other miRNAs w/seed CUUUGGU)	mature microrna	3.48E-02	CDH1,NFKB1
ELK4	transcription regulator	3.48E-02	FOS,FOSL1
PLA2G4A	enzyme	3.48E-02	MYC,PLA2G2A
PIM2	kinase	3.48E-02	MYC,TP73
UGCG	enzyme	3.48E-02	BAX,ICAM1
EPCAM	other	3.48E-02	CDH1,MYC
TFF3	other	3.48E-02	CDH1,FOS
HNRNPAB	enzyme	3.48E-02	CDH1,SNAI1
1,2-dimethylhydrazine	chemical toxicant	3.48E-02	MYC,RELA
metoprolol	chemical drug	3.48E-02	MYC,RELA
N,N-dimethylsphingosine	chemical reagent	3.48E-02	FOS,ICAM1
mannose	chemical - endogenous mammalian	3.48E-02	FOS,ICAM1
PGR	ligand-dependent nuclear receptor	3.49E-02	CDKN1B,CEBPB,FAM89B,FOS,ICAM1,MVP,MYC,NOP16,P4HA2,SLC39A8,SNTB2,VDR
AGTR2	g-protein coupled receptor	3.49E-02	BAX,FOS,RPS6KB1
PAK1	kinase	3.49E-02	CDH1,FOSL1,PFKM
HOXA7	transcription regulator	3.49E-02	CDH1,HOXA7,SOX4
bucladesine	chemical toxicant	3.57E-02	CEBPB,CREM,DNM2,ERRFI1,FOS,FOSL2,HSD3B1,ICAM1,MYC,NFKB1,RELA,VDR,VGF
TNFSF13B	cytokine	3.58E-02	BAX,ICAM1,ICOSLG/LOC102723996,MYC
BRAF	enzyme	3.58E-02	CDH1,CDKN1B,CEBPB,MYC
INS	other	3.60E-02	CEBPB,FADS3,FOS,FOSL1,FOSL2,ICAM1,TFAM
GNA15	enzyme	3.61E-02	AKR7A2,FOSL1,MINOS1-NBL1/NBL1,MYC,NFKB1,ZFP36L1
PRL	cytokine	3.75E-02	C19orf66,CAMK2N1,CDH1,FOS,GNA12,IDE,IRF1,MINOS1-NBL1/NBL1,MYC,NFKB1,PKIG,VDR
PP2/AG1879 tyrosine kinase inhibitor	chemical - kinase inhibitor	3.75E-02	CDH1,CDKN1B,FOS,ICAM1,RELA
cyclophosphamide	chemical drug	3.75E-02	FOS,IL1R2,KAT5,MYC,SLC22A5
bisindolylmaleimide I	chemical - kinase inhibitor	3.77E-02	E2F3,FOS,ICAM1,MAPK1,MAPK3,SNAI1
Nuclear factor 1	group	3.81E-02	ALDOA,FAM89B,GSS
TIRAP	other	3.81E-02	ICAM1,IRF1,RELA
LCK	kinase	3.81E-02	FOS,IRF1,NOTCH2
AXL	kinase	3.81E-02	CDH1,RELA,SNAI1
daunorubicin	chemical drug	3.81E-02	BAX,MYC,PFKM
PTH	other	3.84E-02	CDKN1B,CEBPB,CREM,FOS,FOSL2,RAP1GAP,SEC22B,VDR
HGF	growth factor	3.91E-02	CDH1,CDKN1B,CUL2,ERRFI1,FEN1,FOS,FOSL1,ICAM1,KIF11,MYC,NFKB1,PPAN,RAD50,SMAD5,SNAI1,SNRNP70,TPX2,TRIB1,VDR
ATP	chemical - endogenous mammalian	3.93E-02	BAX,CDH1,CDKN1B,FOS,ICAM1,MYC
caffeic acid phenethyl ester	chemical toxicant	3.93E-02	BAX,CDKN1B,FTH1,FTL,ICAM1,NFKB1
E2F3	transcription regulator	3.94E-02	E2F3,MCM7,MYC,POLA2,TP73
H89	chemical - kinase inhibitor	4.02E-02	BAX,CEBPB,CREM,FOS,MYC,PDX1,RELA
D-galactose	chemical - endogenous mammalian	4.04E-02	BAX,RELA
SOX5	transcription regulator	4.04E-02	CDKN1B,HSPG2
mir-196	microrna	4.04E-02	HOXA7,HOXA9
CSF2RA	transmembrane receptor	4.04E-02	FOS,MYC
PER2	transcription regulator	4.04E-02	DBP,PER3
CRY2	enzyme	4.04E-02	DBP,FOS
SMURF2	enzyme	4.04E-02	CDH1,SKI
SDCBP	enzyme	4.04E-02	CDH1,SOX4
PTGER1	g-protein coupled receptor	4.04E-02	FOS,ICAM1
CRY1	enzyme	4.04E-02	DBP,FOS
TOPBP1	other	4.04E-02	BAX,CDKN1B
ARHGDIA	other	4.04E-02	FOS,SNAI1
aphidicolin	chemical toxicant	4.04E-02	BAX,TP73
selenite	chemical toxicant	4.04E-02	BAX,TP73
SKF-38393	chemical reagent	4.04E-02	FOS,PRKCZ
NFkB (complex)	complex	4.04E-02	BATF,BAX,CDH1,CEBPB,CREM,DBP,ERAP1,ERAP2,FOS,FTH1,HNF4A,ICAM1,ICOSLG/LOC102723996,IFNAR2,IRF1,LITAF,MYC,NFKB1,PDX1,RELA,SENP1,SLC22A4
Gm-csf	group	4.05E-02	BAX,FOS,ICAM1,MYC
miR-34a-5p (and other miRNAs w/seed GGCAGUG)	mature microrna	4.05E-02	E2F3,ICAM1,MYC,NOTCH2
NKX3-1	transcription regulator	4.05E-02	FOS,MYC,SOX4,VIL1
DCN	other	4.05E-02	BAX,CDH1,CDKN1B,ICAM1
fingolimod	chemical drug	4.05E-02	BAX,CDKN1B,FOSL1,ICAM1
SIM1	transcription regulator	4.07E-02	CAMLG,CDH3,GTF3A,ICAM1,MCM7,SNN,SYT7,TYK2,UGT1A6,ZFP36L1
ELAVL1	other	4.14E-02	ARG2,EIF4E2,FOS,GSS,MYC
CAMK4	kinase	4.14E-02	CREM,FOS,FOSL2
TG	other	4.14E-02	CDKN1B,CEBPB,IL1R2
IRF8	transcription regulator	4.17E-02	BAX,CREM,ETV6,FOS,ICAM1,MAP4K4,MYC
MAPK1	kinase	4.18E-02	ARG2,CDKN1B,DNMT1,ERAP1,FOS,GDPD3,HIC2,HOXA11,LAD1,MAPK3,MVP,MYRF,SNAI1,VDR
ERK1/2	group	4.22E-02	BAX,CDKN1B,CEBPB,FOS,FOSL1,ICAM1,MAP3K11,MAPK1,MAPK3,MYC,PRKCZ,SNAI1
5-N-ethylcarboxamido adenosine	chemical reagent	4.26E-02	ARG2,CREM,DUSP16,EIF2B2,PROCR,VDR
TGFB3	growth factor	4.26E-02	CDH1,CDKN1B,FOS,FOSL2,HOXA2,SNAI1
1,4-bis[2-(3,5-dichloropyridyloxy)]benzene	chemical toxicant	4.26E-02	FBRS,ICAM1,LEAP2,MCM7,UGT1A1,UGT1A3
CD28	transmembrane receptor	4.27E-02	CDKN1B,CREM,FOS,GYS1,H2AFY,IL10RB,IRF1,LNPEP,MRPL11,MYC,NFKB1,ORAI3,PDE4A,RELA
SCAP	other	4.30E-02	ACSS2,FADS2,RDH11,SQLE
KLF5	transcription regulator	4.30E-02	BRE,CDKN1B,E2F3,MYC
CD5	transmembrane receptor	4.30E-02	CEBPB,ICAM1,IL10RB,UBE2D1
PTGER2	g-protein coupled receptor	4.43E-02	CDH1,CENPE,IL1R2,KIF11,PILRB,TPX2
GJA1	transporter	4.49E-02	CDH1,CDKN1B,ICAM1
NDRG1	kinase	4.49E-02	CDH1,FOS,SNAI1
tempol	chemical drug	4.49E-02	ICAM1,RELA,TFAM
andrographolide	chemical drug	4.49E-02	BAX,CDH1,ICAM1
FOS	transcription regulator	4.50E-02	CAST,CDH1,DAP,DNMT1,FOS,FOSL1,FTH1,HOXA1,HSD3B1,ICAM1,MALAT1,MAP4K4,MYC,NBPF15 (includes others),PARD6B,RAP1GAP,SMAD5,SNAI1,SNN,SULT2B1
MIF	cytokine	4.54E-02	CDKN1B,CEBPB,FOS,ICAM1,SERINC3
3-deazaneplanocin	chemical drug	4.56E-02	MVP,MYC,NOTCH2,PPP1R15A
POLR2A	enzyme	4.56E-02	FOS,HOXA9,MYC,TP73
Srebp	group	4.64E-02	ACSS2,FOS
ADP	chemical - endogenous mammalian	4.64E-02	CREM,FOS
dihydroartemisinin	chemical drug	4.64E-02	CDKN1B,MYC
Ahr-aryl hydrocarbon-Arnt	complex	4.64E-02	BAX,CDKN1B
dactolisib	chemical drug	4.64E-02	CDH1,SNAI1
CCK	other	4.64E-02	CREM,FOS
APBB1	transcription regulator	4.64E-02	MYC,TP73
IL2RB	transmembrane receptor	4.64E-02	FOS,MYC
PARK7	enzyme	4.64E-02	BAX,ICAM1
Cd2+	chemical toxicant	4.64E-02	FOS,MYC
PRDM5	transcription regulator	4.75E-02	E2F3,MYC,NOTCH2,OVOL1,PPIL2
PI3K (family)	group	4.75E-02	CDH1,CDX2,FOS,PRKCZ,TP73
DYSF	other	4.75E-02	ARPC2,ERRFI1,FTL,TMEM50B,UGT1A6
PRDM1	transcription regulator	4.76E-02	ADA,ARG2,DUSP16,ERAP1,FOS,FOSL1,FTH1,MYC,SNAI1,TRIB1
trichostatin A	chemical drug	4.79E-02	BAX,BRMS1,CAST,CDH1,CDKN1B,CDKN2D,CREM,DNMT1,DNMT3B,DUSP16,FGFR4,FOS,FOSL2,HOXA1,ICAM1,IRF1,MYC,NOTCH2,RELA,TMEM258,UBIAD1
SERPINF1	other	4.82E-02	BAX,LRP6,MYC,NFKB1
PRKCB	kinase	4.82E-02	BAX,FOS,ICAM1,MYC
CLEC11A	growth factor	4.82E-02	ALDOA,FOS,GNB2,NFKB1
IFNA1/IFNA13	cytokine	4.82E-02	IFNAR1,IRF1,MYC,UBE2D1
STAT5A	transcription regulator	4.83E-02	BAX,CDH1,CDKN1B,CEBPB,ERAP2,FOS,FOSL2,GDPD3,HOXA13,ICAM1,IRF1,MYC
HLX	transcription regulator	4.85E-02	ICAM1,MYC,UIMC1
SELPLG	other	4.85E-02	FOS,IL1R2,RELA
S100A4	other	4.85E-02	BAX,CDH1,SNAI1
YY1	transcription regulator	4.89E-02	CBX3,CDH1,CENPE,FEN1,FOS,INCENP,KIF11,MCM7,MXD3,MYC,PPP1R15A
L-ornithine	chemical - endogenous mammalian	4.93E-02	ARG2
ginsenoside Rh2	chemical - endogenous non-mammalian	4.93E-02	FOS
Mellitin	chemical - endogenous non-mammalian	4.93E-02	BAX
belinostat	chemical drug	4.93E-02	CDKN1B
VX-944	chemical drug	4.93E-02	BAX
atiprimod	chemical drug	4.93E-02	BAX
4-amidinoindan-1-one 2'-amidinohydrazone	chemical reagent	4.93E-02	CDKN1B
ZK 230211	chemical drug	4.93E-02	MYC
SHP	group	4.93E-02	DNMT1
PLA2	group	4.93E-02	FOS
RAR-RXR	complex	4.93E-02	IRF1
NPS	other	4.93E-02	FOS
Mre11	group	4.93E-02	RAD50
SLIT3	other	4.93E-02	CDC42
MAGEA11	other	4.93E-02	CDKN1B
SLC39A6	transporter	4.93E-02	CDH1
RBMS3	other	4.93E-02	MYC
POFUT1	enzyme	4.93E-02	NOTCH2
ASB2	transcription regulator	4.93E-02	HOXA9
FBXO25	enzyme	4.93E-02	FOS
MAGEA2/MAGEA2B	other	4.93E-02	BAX
PCDH9	other	4.93E-02	BAX
TRIB2	kinase	4.93E-02	CEBPB
RPRD1B	other	4.93E-02	MYC
ADGRG3	g-protein coupled receptor	4.93E-02	CDC42
GPR4	g-protein coupled receptor	4.93E-02	ICAM1
CNOT6L	enzyme	4.93E-02	CDKN1B
BCAS3	other	4.93E-02	MYC
ZNF326	transcription regulator	4.93E-02	RAD50
VAX2	transcription regulator	4.93E-02	EPHB2
MESP1	transcription regulator	4.93E-02	SNAI1
CTNNβ-LEF1	complex	4.93E-02	MYC
Gm-Csf Receptor	complex	4.93E-02	MYC
EIF4F	complex	4.93E-02	MYC
CHIR-124	chemical reagent	4.93E-02	TP73
bucillamine	chemical drug	4.93E-02	BAX
ADI PEG20	biologic drug	4.93E-02	MYC
INTERLEUKIN	group	4.93E-02	FOS
ZMAT3	other	4.93E-02	BAX
NOSIP	other	4.93E-02	MYC
RABGEF1	enzyme	4.93E-02	VGF
dibromoacetic acid	chemical toxicant	4.93E-02	MYC
PRKG2	kinase	4.93E-02	FOS
GPC3	other	4.93E-02	MYC
MAPK8IP2	other	4.93E-02	FOS
OAS1	enzyme	4.93E-02	IRF1
PDE6B	enzyme	4.93E-02	FOS
CSDE1	enzyme	4.93E-02	MYC
ZNF224	other	4.93E-02	ALDOA
RAC3	enzyme	4.93E-02	SNAI1
SPTBN1	other	4.93E-02	FOS
TCEB1	transcription regulator	4.93E-02	HNRNPA2B1
AMD1	enzyme	4.93E-02	MYC
NMB	other	4.93E-02	FOS
CNBP	transcription regulator	4.93E-02	MYC
CLCN3	ion channel	4.93E-02	NFKB1
STAM	other	4.93E-02	MYC
miR-3189-3p (miRNAs w/seed CCUUGGG)	mature microrna	4.93E-02	SF3B2
NEDD8	enzyme	4.93E-02	IFNAR1
mir-383	microrna	4.93E-02	MYC
GNAT1	enzyme	4.93E-02	NFKB1
EGFL7	other	4.93E-02	ICAM1
SALL2	transcription regulator	4.93E-02	BAX
STRA13	other	4.93E-02	MYC
NUBP1	other	4.93E-02	FTH1
RPS14	translation regulator	4.93E-02	MYC
CNTN1	enzyme	4.93E-02	CDH1
CCNG1	other	4.93E-02	TP73
KCND2	ion channel	4.93E-02	BAX
PBK	kinase	4.93E-02	NFKB1
ibrutinib	chemical drug	4.93E-02	RELA
RPL15	other	4.93E-02	MYC
APR-246	chemical drug	4.93E-02	BAX
FOXO6	transcription regulator	4.93E-02	MYC
Smptb	other	4.93E-02	CDKN2D
SYNJ2BP	other	4.93E-02	LFNG
PLIN3	other	4.93E-02	BAX
ARHGEF28	other	4.93E-02	FOS
PER3	other	4.93E-02	DBP
MED26	transcription regulator	4.93E-02	MYC
FGB	other	4.93E-02	ICAM1
NME2	kinase	4.93E-02	MYC
GAD1	enzyme	4.93E-02	FOS
OXTR	g-protein coupled receptor	4.93E-02	PRKCZ
POU4F3	transcription regulator	4.93E-02	FOS
GABRG2	ion channel	4.93E-02	FOS
Tmsb4x (includes others)	other	4.93E-02	CDH1
WASH1	other	4.93E-02	MYC
SORL1	transporter	4.93E-02	PACS1
TIMM50	phosphatase	4.93E-02	HSD3B1
DLG3	kinase	4.93E-02	EPHB2
CBR1	enzyme	4.93E-02	CDH1
TH	enzyme	4.93E-02	FOS
RPA2	other	4.93E-02	MYC
GPBP1	transcription regulator	4.93E-02	ADA
STAM2	other	4.93E-02	MYC
STAMBP	enzyme	4.93E-02	MYC
GRAP	other	4.93E-02	FOS
PRIMA1	other	4.93E-02	BAX
RACGAP1	transporter	4.93E-02	CDC42
troxerutin	chemical drug	4.93E-02	CEBPB
ARHGEF11	other	4.93E-02	FOS
PIGQ	enzyme	4.93E-02	PIGH
FXYD5	ion channel	4.93E-02	CDH1
UBE2V1	transcription regulator	4.93E-02	FOS
CLDN3	transmembrane receptor	4.93E-02	CDH1
PPP2R5A	phosphatase	4.93E-02	MYC
FAM103A1	other	4.93E-02	MYC
LOC100359583/Ptma	other	4.93E-02	BAX
EEF1A1	translation regulator	4.93E-02	MYC
Usp17la (includes others)	peptidase	4.93E-02	MYC
AP2B1	transporter	4.93E-02	ATP6V0E1
Gcg	other	4.93E-02	FOS
Aldh1a7	enzyme	4.93E-02	HOXA1
nexrutine	chemical drug	4.93E-02	RELA
JMY	transcription regulator	4.93E-02	BAX
COPS6	other	4.93E-02	CDKN1B
KPNA2	transporter	4.93E-02	SNAI1
reactive nitrogen species	chemical - other	4.93E-02	BAX
1-(3-chlorophenyl)piperazine	chemical drug	4.93E-02	FOS
3-iodobenzylguanidine	chemical drug	4.93E-02	MYC
NPC 15437	chemical - kinase inhibitor	4.93E-02	FOS
daphnoretin	chemical - endogenous non-mammalian	4.93E-02	BAX
phenoxyacetic acid	chemical reagent	4.93E-02	MYC
pyridoxal	chemical - endogenous mammalian	4.93E-02	MAPK3
telomestatin	chemical - endogenous non-mammalian	4.93E-02	CDKN1B
zileuton	chemical drug	4.93E-02	ICAM1
milrinone	chemical drug	4.93E-02	CREM
neratinib	chemical drug	4.93E-02	CDKN1B
hoechst 33342	chemical reagent	4.93E-02	FOS
XK469	chemical drug	4.93E-02	BAX
butyrine	chemical - endogenous mammalian	4.93E-02	MYC
AN-207	chemical toxicant	4.93E-02	BAX
glyoxal	chemical toxicant	4.93E-02	BAX
chlordiazepoxide	chemical drug	4.93E-02	FOS
SSR180575	chemical drug	4.93E-02	BAX
butylbenzyl phthalate	chemical toxicant	4.93E-02	MYC
nisoldipine	chemical drug	4.93E-02	FOS
4-nitrophenol	chemical - endogenous mammalian	4.93E-02	BAX
sodium fluoride	chemical drug	4.93E-02	ICAM1
imisopasem manganese	chemical drug	4.93E-02	BAX
Phe-Pro-Arg-chloromethyl ketone	chemical - protease inhibitor	4.93E-02	ICAM1
tegaserod	chemical drug	4.93E-02	FOS
isoalantolactone	chemical - endogenous non-mammalian	4.93E-02	BAX
veratridine	chemical toxicant	4.93E-02	FOS
teleocidins	chemical toxicant	4.93E-02	FOS
swainsonine	chemical - endogenous non-mammalian	4.93E-02	BAX
tyrphostin B56	chemical - kinase inhibitor	4.93E-02	ICAM1
edelfosine	chemical drug	4.93E-02	BAX
trehalose dimycolate	chemical - other	4.93E-02	NFKB1
5-oxo-6-8-11-14-(e,z,z,z)-eicosatetraenoic acid	chemical - endogenous mammalian	4.93E-02	MYC
5-thio-D-glucose	chemical reagent	4.93E-02	FOS
flunisolide	chemical drug	4.93E-02	ICAM1

## Sheet: Mono
Upstream Regulator	Molecule Type	p-value of overlap	Target molecules in dataset
HNF4A	transcription regulator	2.49E-12	ACAA2,ACTN1,ACY1,AMT,ANKZF1,AP4B1,APEH,ARG2,ATG4D,ATG9A,ATP6V1D,BCS1L,BNIP1,C11orf68,C14orf1,C19orf66,C21orf33/LOC102724023,CATSPER1,CBX3,CCNT1,CD46,CD55,CDC42EP2,CDK12,CEBPB,CNOT11,COX7A2L,CRKL,CRYZL1,CUL2,CUTC,CYB561D2,CYP27A1,CYTH2,DAG1,DBP,DCLRE1B,DCTN5,DDX41,DLST,DYNC2LI1,EIF1AD,F12,FDPS,FOSL2,GHITM,GOT1,GPX1,GRWD1,GSPT1,GSS,HAAO,IFNAR1,IFNGR1,ITGAL,KIAA0141,KIF22,KIF3B,LAMTOR2,LRIG2,LZTR1,M…
GnRH analog	biologic drug	1.14E-09	ACAA2,ACTN1,ANXA11,BRE,C21orf33/LOC102724023,CST6,DUSP1,EIF2B2,FOS,GDI2,HEBP2,HYAL2,ICAM3,MAPK1,MAPK3,MED24,MTX1,MYO7A,NCOA6,NME6,PHLDA2,PI4KA,RARA,RELA,RER1,SF1,SKAP2,SLC25A44,SLC7A6,SMAD2,SMAD5,SMG5,SRRT,THRA,TYK2,UBE2D3,UBE2V1,YIF1A
IL4	cytokine	3.69E-09	ARG2,B4GALT7,BAX,BCAT2,CBX3,CCT3,CD55,CISH,CLNS1A,EIF2S1,EIF3G,EPHB4,FOS,GBAP1,HCK,ICAM1,ICOSLG/LOC102723996,IDE,IFNAR1,IFNAR2,IFNGR2,IL10,IL15RA,IL1R1,IL1R2,INPP1,IRF1,ITGAL,ITGB1,ITGB2,LFNG,LMAN2,LSP1,MAPK1,MAPK3,MED1,MOV10,MYC,NABP1,NFKB1,NR3C1,OMP,PFKL,PIN1,PPP5C,PREPL,RAB5A,RAD50,RHOA,RIN1,SAMSN1,SDF2L1,SEMA4A,SOCS1,SPHK2,SSSCA1,STAB1,STAT1,SYT11,TM7SF2,TNFRSF9,TOP3B,UQCRC1,VDR
ESR1	ligand-dependent nuclear receptor	1.51E-08	AP1S1,AP4M1,ARHGEF2,BAX,CD55,CDC42EP2,CDKN1C,CEBPB,CEP250,CLN3,CRKL,CTSD,DIAPH1,DNM2,DYRK2,ENO1,F12,FGFR1OP,FIBP,FIS1,FOS,FOSL1,FOSL2,GGA2,GNA12,HAX1,HSPA13,HYAL1,ICAM1,ICOSLG/LOC102723996,IKBKE,IMPDH2,IRF1,KCTD13,KIF3B,KIF5B,LAMB2,MAP3K8,MAPK1,MDM2,MEF2D,MPC1,MST1,MYC,NFE2L3,NFKB1,NR1D1,NSD1,NUCB1,PDE4A,PIAS1,POLR3A,PPM1B,PPP5C,PRKAA1,PSMD3,RAD51B,RAPGEF6,RARA,RELA,RERE,RICTOR,RIT1,RPS6KB1,SCAMP…
TP53	transcription regulator	9.20E-08	ACAA2,ACTN1,AHCY,ARHGEF2,ASXL1,ATP5C1,BAX,CAND1,CARS,CCS,CDKN2D,CEBPB,CHST12,CNOT11,CTDSP1,CTF1,CTSD,CXCR2,DBP,DNM2,DNMT1,DUSP1,FDPS,FOS,FOSL1,GART,GPX1,H2AFY,HDAC3,HNRNPA2B1,HYAL1,ICAM1,IL10,KAT2B,LAMB2,LMAN2,LSP1,MAD1L1,MAP3K8,MAP4,MAP4K2,MAPK1,MAPK3,MCM7,MDM2,MST1,MVP,MYC,NAB1,NAP1L4,NFATC2IP,NFKB1,NPHP4,NPM1,PARK7,PDRG1,PFKFB3,PFKM,PLK1,PPM1B,PPM1F,PPP1R15A,PPP2CA,PPP3CA,PPP4C,PPP5C,PRELID1,P…
CD40LG	cytokine	4.23E-07	ACY1,BATF,BAX,BCAT2,CAST,CBX3,CLNS1A,DAPP1,DUSP1,EIF2S1,FOS,FOSL2,GBAP1,GPR183,ICAM1,ICOSLG/LOC102723996,IL10,IL27,IRF1,LMAN2,MED1,MYC,NFKB1,PPIL2,PREPL,PTPN1,RAD50,RELA,SAMSN1,SPHK2,SSSCA1,STAT1,TM7SF2,TNFAIP3,UVRAG,ZFP36L1
CD3	complex	8.51E-07	ATP5C1,BATF,CALM1 (includes others),CISH,CORO1A,CREM,FDPS,FOS,FTL,FYB,GDI2,GYS1,H2AFY,HAX1,HNRNPA2B1,ICAM1,ICAM5,IFNGR1,IFRD2,IL10,IL10RB,IL15RA,IL1R1,IRF1,LNPEP,LSP1,MAP3K8,MAPK1,MBD1,MRPL11,MST1,MYC,NFKB1,NPM1,NUDT1,PDE4A,PPIL2,PTGER4,PTPN22,RHOC,SF1,SHC1,SOCS1,STAT1,SUSD6,TNFAIP3,TNFRSF9,UBE2V1,ZFP36L1,ZKSCAN1
nocodazole	chemical reagent	3.30E-06	FOS,MAP3K8,MAP4K2,MAPK1,MAPK3,MDM2,PLK1,PPP2CA,PPP4C,PPP5C,PRKCB,PRKCZ,PTPN1,RPS6KB1
tretinoin	chemical - endogenous mammalian	4.03E-06	ACSS2,ADAR,BGLAP,CALM1 (includes others),CDKN2D,CEBPB,CHN2,CLTC,CREM,CTSD,DAP3,DNMT1,DUSP1,EHD1,EIF3C,EIF6,ERRFI1,FOS,FOSL1,FOSL2,GNA12,GPX1,HDGF,HOXA4,HOXA5,ICAM1,ICAM3,IDE,IFNGR1,IL10,IL1R1,ILF3,IMPDH2,IRF1,ITGAL,ITGB1,ITGB2,LRRK2,LSP1,MAD1L1,MAP3K11,MAPKAPK2,MDM2,MEF2D,MST1,MYC,NFKB1,NPM1,NR3C1,NRIP1,OLIG1,P2RY11,PDLIM4,PLA2G15,PMF1/PMF1-BGLAP,PPP2CA,PPP3CA,PRKCB,PTPN22,RARA,RELA,RHOA,RPS3,RUV…
CD28	transmembrane receptor	4.31E-06	ATP5C1,CISH,CREM,FDPS,FOS,FYB,GYS1,H2AFY,HAX1,IFNGR1,IFRD2,IL10,IL10RB,IL15RA,IL1R1,IL27,IRF1,ITGAL,LNPEP,LSP1,MBD1,MRPL11,MYC,NFKB1,PDE4A,PTGER4,RELA,RHOC,SOCS1,SUSD6,TNFAIP3
PGR	ligand-dependent nuclear receptor	8.96E-06	ADARB1,CDKN1C,CEBPB,CTSD,ELL2,FAM89B,FOS,GLS,GOT1,ICAM1,IL1R1,ITGB1,LAMB2,LIG1,MVP,MYC,PCDHGC3,PFKFB3,PPIF,RASGRP2,RHOC,SLC39A8,SNTB2,STAT1,TBC1D8,VDR
GFI1	transcription regulator	9.74E-06	BAX,ICAM1,IL10,IL1R1,IRF1,KAT2B,MAPK3,MYC,NFKB1,RELA,SMAD3,STAT1,TOLLIP,VDR
NR3C1	ligand-dependent nuclear receptor	1.03E-05	ACTN1,ARPC2,BAX,BGLAP,BRE,CARD6,CDKN1C,CLK2,CPEB4,CYP27A1,DAG1,DGAT2,DPF2,DUSP1,ERRFI1,FAM89B,FOS,GPR65,GPX1,ICAM1,IL10,IL15RA,IRF1,ITGB2,KAT5,MAPK1,MAPK3,MDM2,MYC,NFKB1,NR3C1,PDCL3,PHLDA2,PPP1R15A,PPP2CA,PPP3CA,PRKCB,PTRH2,RELA,RERE,SCAP,SLC7A6,SON,TNFAIP3,TNFRSF9,VDR,WDR6,ZNF346
FAS	transmembrane receptor	1.04E-05	BAX,CAST,CDC42EP2,CLTB,CXCR2,CYTH2,FOS,GNAI2,ICAM1,IL10,IL15RA,IRF1,KIF3B,LAT,MAP4K4,NR3C1,PDLIM7,PHLDA2,PLCL2,PPP1R15A,PRKCB,PTGER4,PTPN1,RARA,RASGRP2,RELA,RGS14,SHC1,SIPA1,SNTB2,TNFAIP3,TYK2
camptothecin	chemical drug	2.02E-05	ALDOA,BAX,C11orf68,CAST,CD46,CDC42EP2,CLTB,CXCR2,CYTH2,EHBP1,FOS,GNAI2,ICAM1,IL15RA,IRF1,KIF3B,LAMB2,LAT,LITAF,MAD1L1,MAP3K11,MAP4K4,MDM2,MEPCE,MYC,NFKB1,NR3C1,PDLIM7,PHLDA2,PLCL2,PPIF,PPP3CA,PTGER4,PTPN1,RARA,RASGRP2,RGS14,RSL1D1,SIPA1,SNTB2,SOCS1,TNFAIP3,TYK2,ZFP36L1
miR-124-3p (and other miRNAs w/seed AAGGCAC)	mature microrna	4.83E-05	ACAA2,ATP6V0E1,CTDSP1,DNM2,HEBP2,IFRD2,ITGB1,LITAF,NEK9,PDLIM7,PTTG1IP,RASSF5,RELA,SLC16A1,SLC22A5,SLC50A1,SMAD5,TMBIM1,TSC22D4,VAMP3,ZCCHC24,ZFP36L2
ERK	group	5.52E-05	ACTN1,ARG2,ARPC2,BAX,BGLAP,DUSP1,FOS,FOSL1,FOSL2,GOT1,HAS3,ICAM1,ICAM3,IFNAR1,IFNAR2,IL10,INPP1,ITGB2,MAP4K4,MYC,STAT1,ZFP36L1
C5	cytokine	6.04E-05	CD46,CD55,DAG1,ICAM1,IFNGR2,IL10,IL27,ITGB2,NFKB1,PPP1R15A,PRKRIR,SF1,SMAD7,TNFAIP3
TNFSF11	cytokine	8.37E-05	CREBRF,DUSP1,EHD1,FOS,FOSL1,HCK,ICAM1,IKBKE,IL10,IL15RA,ILF3,ITGAL,JDP2,KEAP1,LAT,MYC,NFATC2IP,NFKB1,NME6,PLK1,PTGER4,SOCS1,STAT1
butyric acid	chemical - endogenous mammalian	8.52E-05	BAX,CALM1 (includes others),CD81,CDKN1C,DAG1,DUSP1,FOS,GNAI2,HDGF,ICAM1,IFNAR2,IFNGR2,IL10,IL1R1,IRF1,MAD1L1,MDM2,MVP,MYC,NFKB1,NPM1,NRAS,NUCB1,PFKL,PRKAR2A,PRKCB,PTPN1,RELA,RHOA,SIPA1,THRA,UQCRQ,ZFP36L1
CD38	enzyme	8.59E-05	ALDOA,B4GALT7,CHST12,CISH,ELL2,ICAM1,IL1R2,LFNG,MANF,NABP1,PFKL,PPP3CA,RASGRP2,SDF2L1,SEMA4A,SLC39A8,SOCS1
MAP4K4	kinase	9.90E-05	ACAA2,AGPAT3,ATP6V0E1,BCAT2,CEBPB,DLST,GOT1,GYS1,HYAL2,NDUFAB1,PFKM,PRKAR2A,RPS6KB1,UQCRC1
mir-122	microrna	1.12E-04	ALDOA,BCAT2,FOSL2,GNPDA1,GYS1,KIF5B,MAP4,MAPRE1,PPP2CA,PTPN1,SCAF11,VAMP3
IL15	cytokine	1.21E-04	CALM1 (includes others),CD46,CD55,CISH,CORO1A,FYB,GDI2,H2AFY,HNRNPA2B1,ICAM5,IL10,IL15RA,IRF1,ITGB1,LSP1,MAPK1,MAPK3,MST1,MYC,NUDT1,SF1,SMAD2,SMAD3,SMAD7,SOCS1,TNFRSF9,TNNI2,VDR,ZFP36L1
aplidine	biologic drug	1.24E-04	DUSP1,FOS,FOSL1,RELA
cordycepin	chemical drug	1.24E-04	FOS,IL10,IL1R1,MYC
sodium arsenite	chemical drug	1.26E-04	ABCB6,AHCY,BAX,CISH,FOS,GSS,HSPA4,LITAF,SOCS1
CD40	transmembrane receptor	1.33E-04	BAX,DAPP1,DUSP1,FOS,ICAM1,ICOSLG/LOC102723996,IL10,IL15RA,IL27,IRF1,ITGAL,ITGB1,ITGB2,MYC,NFKB1,RELA,SAMSN1,SMAD7,TNFAIP3,TNFRSF9
TGFB1	growth factor	1.47E-04	ACAA2,ACTN1,ANXA11,ARPC2,B4GAT1,BAX,BGLAP,C21orf33/LOC102724023,CALM1 (includes others),CARS,CCDC28A,CCDC85B,CD46,CD55,CDKN1C,CEBPB,CFL1,CLK2,CTSD,CXCR2,DNMT1,DUSP1,DYRK2,FOS,FOSL2,FTL,GNAI2,HAS3,HDGF,ICAM1,IL10,IL1R1,IRF1,ITGAL,ITGB1,ITGB2,LITAF,LTBP3,MAD1L1,MALAT1,MAP3K11,MAP4,MAPK1,MAPK3,MAPKAPK2,MBD1,MDM2,MXD3,MYC,NAB1,NAT6,PDLIM4,PDLIM7,PHLDA2,PILRA,PLAGL2,PPP2CA,PTGER4,RARA,RASSF1,RDH11,RER…
L-dopa	chemical - endogenous mammalian	1.51E-04	ABHD14B,ACY1,ADAR,ARG2,BANF1,BAX,CCS,CDC42EP2,DBP,DGAT2,DUSP1,EIF6,FCHSD1,FDPS,FGFR1OP,FOS,FOSL1,FTL,HDAC7,IFNAR2,LMNA,MIEN1,MRPL33,NPHP4,RAPGEFL1,RASSF5,RBM6,RGS14,S1PR2,SATB1,SHC1,SLC22A18,SLC25A44,SLC2A13,SLC38A2,SLC44A2,SMPD3,STAB1,TMED10,TMEM106C,UBQLN4,UFSP1,VMP1,VTI1B,YLPM1
RPS6KA5	kinase	1.64E-04	DUSP1,FOS,IL10,MYC,SNAI1
MAPK8	kinase	1.91E-04	ADARB1,CEBPB,CYP27A1,DNMT1,DUSP1,FOS,FOSL1,FOSL2,IL10,MAP3K11,MVP,MYC,RARA,RELA,TNFAIP3,VDR
IRAK1BP1	other	2.07E-04	IL10,NFKB1,RELA
moxifloxacin	chemical drug	2.07E-04	RELA,SMAD2,SMAD7
MYC	transcription regulator	2.16E-04	ACTN1,ADARB1,AHCY,ALDOA,B4GALT7,BAX,CAST,CCT3,COX7A2L,CSDE1,CST6,CTDSP1,CTSD,CYTH2,DCTPP1,DNMT1,DUSP1,EIF2S1,EIF3G,ENO1,ERAP1,FOS,FOSL1,GART,GDI2,GLS,GOT1,HNRNPA2B1,ICAM1,IL10,ITGAL,ITGB1,LAMB2,MAP4,MAPK3,MCM7,MDM2,MYC,NPM1,NUCB1,OLIG1,PDLIM7,PFKFB3,PFKL,PFKM,PIAS1,PLK1,PPP2CA,RARA,RHOA,RUVBL2,SEMA4A,SEPHS2,SERPINH1,SLC11A1,SLC16A1,SLC22A4,SUMO3,TPP2,VAMP3,ZFP36L1
MEMO1	other	2.16E-04	CTSD,FOS,MYC,SNAI1
FADD	other	2.76E-04	ASB13,FOS,ICAM1,MYC,NFKB1,PPP1R15A,RNF114,SOCS1,STAT1,TNFAIP3,USP25
hydroxyurea	chemical drug	3.39E-04	BAX,GPX1,LIG1,MDM2,MUS81,MYC,PDE4A,POLA2,STAT1
TCR	complex	3.62E-04	BATF,CISH,ELL2,FOS,GNPDA1,IFNAR1,IFNGR1,IL10,IRF1,LAT,MAP3K8,MAPK1,MYC,NFE2L3,NFKB1,NHP2,NR3C1,PRELID1,RELA,SMAD7,SOCS1,STAT1,TNFAIP3,VDR
EGF	growth factor	4.03E-04	ACTN1,ARHGEF2,CEBPB,CISH,CREM,CTSD,DUSP1,ERRFI1,FAM89B,FOS,FOSL1,HAS3,ICAM1,IL10,IL1R1,IL1R2,ITGB1,MAD1L1,MAPK1,MAPK3,MST1,MYC,PFKM,PHLDA2,RAB5A,RHOA,SHC1,SMAD3,SNAI1,STAT1,TNFRSF9,TUFM,VDR,ZFP36L2
SMAD4	transcription regulator	4.19E-04	BGLAP,CTSD,FOS,HHEX,ICAM1,IL10,ITGB1,MBD1,MDM2,MYC,PILRA,RASSF1,SHISA5,SMAD2,SMAD3,SMAD7,SNAI1,SRCAP,TPM3
TNF	cytokine	4.19E-04	ANXA11,BAX,BGLAP,C21orf33/LOC102724023,CARD6,CD55,CEBPB,CISH,CREM,CXCR2,CYP27A1,DAG1,DNMT1,DUSP1,EHD1,EIF2B2,FDPS,FOS,FOSL1,FOSL2,GLS,GNAI2,GPX1,GSPT1,HCN3,HSPA4,ICAM1,ICOSLG/LOC102723996,IDE,IFNAR2,IFNGR1,IFNGR2,IKBKE,IL10,IL15RA,IL1R1,IL1R2,IL27,IRF1,ITGAL,ITGB1,ITGB2,KCTD13,LITAF,MAP3K8,MAP4K4,MAPK1,MPC1,MST1,MVP,MYC,NFKB1,NR3C1,NRIP1,PILRB,PLAGL2,PPIF,PPP1R15A,PPP5C,PRKRIR,RARA,RELA,RFTN1,RGS…
MGAT5	enzyme	4.26E-04	ASCL2,CXCR2,ITGB1,MYC,SNAI1
genistein	chemical drug	4.79E-04	APEH,BAX,CHST12,CLN3,CTSD,CXCR2,DNMT1,DUSP1,FOS,GALC,GBA,GGA2,GLMP,GRK6,HDAC3,ICAM1,IL10,ITGB2,MANBA,MYC,NR3C1,PFKFB4,PLA2G15,PLK1,RELA,SLC11A1,SLC26A6,SOCS1,VDR
EPO	cytokine	4.82E-04	APOBR,BAX,CISH,DALRD3,FOS,GBA,GSPT1,H2AFY,ITGB1,KAT2B,MYC,NPM1,NR3C1,PBXIP1,PLCL2,PRKCB,PRKCZ,RELA,RHOA,SAMSN1,SLC44A2,SOCS1,SON
HGF	growth factor	4.84E-04	CALM1 (includes others),CD46,CUL2,ERRFI1,FOS,FOSL1,GBA,HDGF,ICAM1,IL10,IL15RA,ITGB1,KIF22,MAP3K8,MAPKAPK2,MDM2,MPC1,MYC,NFKB1,NRIP1,PHLDA2,PLK1,PPAN,PRKAA1,RAB5A,RAD50,RIN1,SMAD5,SNAI1,SNRNP70,STAB1,TBC1D8,TNFAIP3,VDR
lipopolysaccharide	chemical drug	5.18E-04	ADAR,ARG2,BATF,BAX,CALM1 (includes others),CARD6,CD37,CD46,CD55,CDC42EP2,CEBPB,CISH,CORO1A,CR1L,CREM,CXCR2,CYP27A1,DAG1,DNMT1,DUSP1,DUSP8,EHD1,ENO1,FOS,FYB,GDI2,GLS,GPR183,HCK,HDGF,HHEX,ICAM1,ICOSLG/LOC102723996,IFNGR2,IKBKE,IL10,IL10RB,IL15RA,IL1R1,IL1R2,IL27,IRF1,ITGAL,ITGB1,ITGB2,JDP2,LITAF,LRRK2,MAP3K8,MAP4K4,MED1,MYC,NDFIP1,NFKB1,NR3C1,PARK7,PFKFB3,PLAGL2,PLK1,PPP1R15A,PRKCZ,PROCR,PTGER4,RAB…
CSF3	cytokine	5.20E-04	BATF,CEBPB,CISH,CTSD,ERAP2,FOS,GPR183,ICAM1,IL10,ITGB2,MYC,PRKCB,RARA,SOCS1,TNFAIP3,YPEL3
STAT5B	transcription regulator	5.20E-04	BAX,CISH,DGAT2,FOS,FOSL2,IRF1,MDM2,MYC,NUCB1,RELA,SLC39A10,SOCS1,TCAP,TNFRSF14,TPM3,TULP2
SP1	transcription regulator	5.34E-04	BAX,BGLAP,CD55,CDKN2D,CEBPB,CREM,CTSD,FOS,FOSL1,GNAI2,GSS,HDAC3,ICAM1,IFNGR1,IL10,IRF1,LTBP3,MAZ,MYC,PRKCB,PROCR,PTGER4,PTPN1,RARA,RASGRP2,RELA,SF1,SLC11A1,SLC22A4,SLC39A8,SMAD3,SMAD7,SOCS1,STAT1,TNFAIP3,VDR
PSEN1	peptidase	5.38E-04	ALDOA,ATP5C1,BAX,CCS,CFL1,CLEC16A,CLTB,CLTC,DBP,DUSP1,ENO1,FOS,GDI2,GNA12,IDE,IL10,KIF5B,LFNG,MAPK1,MYC,PER3,SLC38A2,SOCS1,STAB1,TPM3,TUFM,UQCRQ,VAMP3
prostaglandin E1	chemical - endogenous mammalian	5.61E-04	CREM,FOS,ICAM1,IL10,MYC
EIF4E	translation regulator	6.77E-04	CEBPB,CUL2,FOSL1,IL15RA,KAT2B,MYC,NHP2,NRAS,PIN1,POP7,SVIL,TRIP6,TUSC2,UBA7
ACKR1	g-protein coupled receptor	7.25E-04	CXCR2,ICAM1,PMS1,TBC1D8,TNFAIP3
PARP1	enzyme	7.42E-04	BAX,FOS,ICAM1,IL10,ITGAL,MDM2,MYC,SLC38A2,SNAI1,SOCS1,STAT1
CD 437	chemical drug	7.46E-04	ALDOA,ARPC2,ATP5C1,BANF1,BAX,CCT3,CEBPB,COX7A2L,EIF3G,ENO1,FOS,FTL,MYC,NPM1,PIN1,PSMD3,SSR2,UBL5
tert-butyl-hydroquinone	chemical reagent	7.49E-04	DYRK2,FOS,FOSL1,FOSL2,FTL,GNAI2,GSS,IL10,SNTB2,ZFP36L2
FSH	complex	7.75E-04	ACTN1,CAPZA1,CD55,CDKN1C,CREM,DUSP1,ELL2,FOS,FOSL1,FOSL2,GOT1,KIF5B,LZTR1,MAP3K5,MAP4K4,MEF2D,MYC,PSMD3,PTPN1,RAB5A,RARA,SMAD2,SMAD5,SMAD7,STAT1,STK24,TNFAIP3,UBE2L3
epigallocatechin-gallate	chemical drug	7.81E-04	BAX,CEBPB,DNMT1,FOS,FOSL1,FOSL2,ICAM1,IL10,IL1R1,IRF1,MAP3K5,MDM2,MYC,RELA,SLC16A1,SNAI1,SOCS1,STAT1,TOLLIP
ciprofloxacin	chemical drug	8.32E-04	ABCB6,ACTN1,ATP5C1,ATP6V1D,CTSD,GBA,ICAM1,ITGAL,MAPK1,STAB1,TTYH3,TUFM
CD14	transmembrane receptor	8.79E-04	CISH,CXCR2,IL10,IL1R1,ITGB1,NFKB1,SOCS1,TNFAIP3
MYCN	transcription regulator	8.91E-04	ALDOA,BAX,CCNT1,EIF3C,FAU,ITGB1,MAP4,MDM2,NPM1,NUCB1,OLIG1,RPL17,RPL18,RPL31,RPL37,RPS24,RPS3,SLC38A2,TMED9,TUFM
4-hydroxytamoxifen	chemical drug	9.01E-04	AP4M1,BAX,CD55,CEBPB,CTSD,FOS,FOSL2,HDGF,IL10,MPC1,MYC,RARA,SLC39A8,VDR
CTNNB1	transcription regulator	9.39E-04	ASCL2,CALM1 (includes others),CAPN1,CDKN2D,EHD1,EPHB4,FBRS,FOS,FOSL1,GALC,GNA12,HDAC3,HDGF,HHEX,HOXA5,IL10,IL1R1,ILF3,IMPDH2,ITGAL,ITGB1,ITGB2,LFNG,LMNA,LSP1,MAP3K11,MAP3K5,MAP4,MEF2D,MYC,OLIG1,PHLDA2,PLK1,PPP2CA,PPP3CA,RASSF5,SCAP,SMAD7,SNAI1,SNRNP70,UBQLN4,YPEL3
NFkB (complex)	complex	9.60E-04	BATF,BAX,CEBPB,CREM,DBP,ELL2,ERAP1,ERAP2,FOS,HDGF,ICAM1,ICOSLG/LOC102723996,IFNAR2,IKBKE,IL10,IL15RA,IRF1,ITGAL,ITGB1,LITAF,LSP1,MAP3K8,MDM2,MYC,NFKB1,NR1D1,PLK1,PPIF,RELA,RFTN1,SENP1,SLC22A4,SMAD3,SMAD7,SOCS1,TNFAIP3,TNFRSF9,TOLLIP
SNAI1	transcription regulator	9.70E-04	ACTN1,CD46,CD55,CFL1,FOS,FOSL1,ITGB1,SNAI1,SVIL,TPM3,VDR
PTPRR	phosphatase	9.78E-04	DNMT1,FOS,FOSL1
etomidate	chemical drug	9.78E-04	CISH,IL10,NR3C1
IL5	cytokine	9.89E-04	ACAA2,ALDOA,CD55,CHST12,CISH,CXCR2,ELL2,ENO1,FOSL2,ICAM1,IL1R2,LFNG,MANF,MYC,NABP1,PPIF,RASGRP2,SDF2L1,SEMA4A,SLC39A8,SOCS1,TNFRSF9
dexamethasone	chemical drug	1.02E-03	ACSS2,AGPAT3,ARG2,ARHGEF2,BAX,BCAT2,BGLAP,CAPN1,CARS,CD55,CDKN1C,CEBPB,CFL1,CISH,CPEB4,CTF1,CTSD,CYP27A1,DALRD3,DAP3,DUSP1,EIF6,ERRFI1,FAM89B,FOS,FOSL1,FOSL2,FTL,GNAI2,GOT1,GPR65,GPX1,ICAM1,ICAM3,ICOSLG/LOC102723996,IDE,IFNAR2,IFNGR1,IFNGR2,IL10,IL1R1,IL1R2,ILF3,IRF1,ITGB1,LAMB2,LITAF,LRRK2,LSP1,MAP3K5,MAPK1,MAPK3,MYC,NPM1,NR3C1,P4HTM,PER3,PFKFB3,PHLDA2,PLCL2,PMF1/PMF1-BGLAP,RARA,RELA,RHOA,SAMSN1…
prednisolone	chemical drug	1.07E-03	ATG4D,ATG9A,BAX,CLN3,DUSP1,IL10,NFKB1,NR3C1,PARK7,PRKAA1,RAB24,RHOA,RPS6KB1,SOCS1,SPHK2,STAT1,TNFAIP3,UVRAG,ZFP36L2
bromobenzene	chemical toxicant	1.22E-03	CAPN1,FDPS,FOS,GOT1,HSPA13,MYC,NFKB1,PPP1R15A,RPS6KB1
PTEN	phosphatase	1.24E-03	ACAA2,BAX,CDKN2D,CEBPB,CST6,CYP27A1,DRAP1,DUSP1,FOS,GYS1,H2AFY,IFNGR2,IL10,KIF3B,LZTR1,MDM2,MEF2D,MYC,NFKB1,NUDT1,PFKFB3,PFKL,PLK1,PRKCB,RAD51B,RBBP6,RPS6KB1,SMAD2,TNFRSF14,TNFRSF9
IL2	cytokine	1.35E-03	BAX,CARD6,CD46,CDKN1C,CISH,CYP27A1,DLST,FOS,GART,HCK,ICAM1,IFNGR1,IFNGR2,IL10,IL1R1,IL1R2,IP6K2,IRF1,ITGB1,MAPKAPK2,MYC,NEAT1,NFKB1,PDE4A,PHLDA2,PLK1,PTRH2,RFTN1,SATB1,SIPA1,SOCS1,TNFRSF9,UGP2
TLR2	transmembrane receptor	1.35E-03	CAST,CEBPB,CISH,CR1L,DUSP1,ICAM1,IL10,IL15RA,IL27,IRF1,NFKB1,RELA,SOCS1,VDR
PD98059	chemical - kinase inhibitor	1.38E-03	ALDOA,BAX,BGLAP,CD37,CD55,CEBPB,CREM,DNMT1,DUSP1,ENO1,ERRFI1,FOS,FOSL1,HNRNPA2B1,ICAM1,IL10,ITGB1,ITGB2,KIF22,LAT,MAPK1,MAPK3,MAPKAPK2,MDM2,MYC,NAB1,PHLDA2,PPP1R15A,RELA,SLC38A2,SMAD3,SNAI1,VDR,ZFP36L1,ZFP36L2
TRIB2	kinase	1.42E-03	CEBPB,IL10
OMG	g-protein coupled receptor	1.42E-03	FOS,MYC
CSDE1	enzyme	1.42E-03	CSDE1,MYC
ZNF224	other	1.42E-03	ALDOA,TNFAIP3
TLN1	other	1.42E-03	ITGAL,ITGB1
GNAT1	enzyme	1.42E-03	GNAT1,NFKB1
Usp17la (includes others)	peptidase	1.42E-03	CISH,MYC
TAN 67	chemical reagent	1.42E-03	MAPK1,MAPK3
prostaglandin E2	chemical - endogenous mammalian	1.42E-03	BAX,CD46,CD55,CEBPB,CREM,DUSP1,FOS,FOSL1,FOSL2,ICAM1,IL10,IL15RA,IL1R1,IL1R2,IL27,ITGB1,LMNA,MYC,PDE4A,PTGER4,RAB5A,RIN1
ZBTB7A	transcription regulator	1.43E-03	FOS,MDM2,MYC,NRAS,RELA
phorbol myristate acetate	chemical drug	1.45E-03	BAX,BGLAP,CCNT1,CD55,CDKN2D,CREM,CTSD,CXCR2,DBP,DNMT1,DUSP1,DUSP8,EIF6,ERRFI1,FOS,FOSL1,FOSL2,GLS,GNAI2,GON4L,HOXA5,HSPA4,ICAM1,IFNGR1,IFNGR2,IKBKE,IL10,ILF3,IRF1,ITGAL,ITGB1,ITGB2,KAT2B,LAT,MAD1L1,MYC,NFKB1,NPM1,PLA2G15,PRKCB,PRKCZ,PTGER4,RARA,RELA,RUVBL2,SKI,SLC11A1,SLC16A1,SMAD3,SNAI1,STAT1,SULT1A1,TNFAIP3,TPM3,TUFM,VDR
F2	peptidase	1.46E-03	BAX,CD55,DUSP1,ELL2,FOS,FOSL1,FOSL2,ICAM1,IFRD2,IL15RA,ITGB1,MAP3K5,MAPK3,MYC,PPIF,PROCR,RHOA,TMED9,TNFAIP3,YIF1A
STOX1	other	1.48E-03	AHCY,CALM1 (includes others),CHST12,RPL17
honokiol	chemical - endogenous non-mammalian	1.53E-03	BAX,FOS,ICAM1,IL10,MAP3K8,SNAI1
seocalcitol	chemical drug	1.59E-03	BGLAP,FOSL1,MAP3K11,MST1,PDLIM7,RHOA,UVRAG,VDR
triptolide	chemical drug	1.59E-03	BAX,CXCR2,DUSP1,ICAM1,IL10,MYC,NFKB1,SENP1
EIF2AK2	kinase	1.59E-03	BAX,CEBPB,ERAP2,FOS,IRF1,KCTD13,MYC,PPP1R15A,STAT1,TNFAIP3
HIF1A	transcription regulator	1.64E-03	ALDOA,ANKZF1,ARPC2,ATG9A,CARS,CCNT1,CORO1A,CTSD,ENO1,FOS,HDAC3,HSPA4,IL10,ITGB2,MANF,MYC,NPM1,PFKFB3,PFKFB4,PFKL,RAPGEF6,RASSF1,RELA,SMAD7,SNAI1,TMEM79
IRAK4	kinase	1.64E-03	ERRFI1,FOS,IDE,IFNGR1,IL10,IRF1,MAP3K8,SOCS1,TNFAIP3
MS4A1	other	1.66E-03	BAX,MYC,ZFP36L1
RBCK1	transcription regulator	1.66E-03	ICAM1,MYC,TNFAIP3
VEGFA	growth factor	1.77E-03	ARG2,ATP5J2,BATF,BAX,BCAT2,CD55,EPHB4,ERAP1,FOS,GART,ICAM1,IKBKE,ITGB1,LMNA,LOC102724828/MRPL23,RAB5A,TBC1D8,TNFRSF9,TUFM
IL3	cytokine	1.79E-03	CISH,CREM,EIF3G,FOS,FOSL2,GART,GPX1,HDGF,HNRNPA2B1,ICAM1,IMPDH2,MDM2,MYC,ORMDL3,PFKL,PTPN22,RPS3,SMAD5,SOCS1,TAX1BP1,TNFRSF9,TYK2,YPEL3,ZSCAN21
TP63	transcription regulator	1.86E-03	ATG9A,BAX,CAST,CCNT1,CDKN1C,CTSD,DAP3,DNM2,DNMT1,FOS,HAS3,ITGB1,MDM2,MED1,MYC,PPP2CA,PRKCZ,RBBP6,RELA,RIN1,SNAI1,UVRAG,VDR,VMP1
CD24	other	1.87E-03	FOS,ICAM1,LRPPRC,NRIP1,PPP1R15A,RAD50,RBBP6,RNF25,RSBN1,SCAF11,TPP2
Ifn gamma	complex	1.89E-03	ADAR,BGLAP,ICAM1,IL10,MAP4K4,MAPK1,MYC,SOCS1,STAT1,TNFRSF9
PLK1	kinase	1.96E-03	BAX,MDM2,PIN1,PLK1
SP2	transcription regulator	1.96E-03	BGLAP,FOS,GNAI2,SERPINH1
DDX5	enzyme	1.96E-03	BAX,FOS,FOSL1,MYC
nitroprusside	chemical drug	2.01E-03	ACTN1,FOS,IFNGR1,IFNGR2,MDM2,MYC,RHOA
SOCS1	other	2.06E-03	BAX,CISH,DUSP1,FOS,ICAM1,IFNAR1,IRF1,MAP3K5,RELA,SNAI1,SOCS1,STAT1
PI3K (complex)	complex	2.06E-03	CCNT1,CD55,CTSD,DAPP1,DUSP1,FOS,FOSL1,HAS3,ICAM1,IL10,ITGB1,ITGB2,LSP1,MAP3K5,MYC,NRAS,PIN1,PLB1,PRKCZ,RELA,SNAI1
STAT	group	2.08E-03	CISH,FOS,IRF1,PIAS1,SMAD7,SOCS1
sirolimus	chemical drug	2.13E-03	ATP5C1,BAX,BGLAP,CEBPB,EIF2S1,ENO1,FOS,HSPA4,ICAM1,IL10,IL27,LMNA,MYC,NPM1,NR3C1,NUDT1,RBM6,RELA,RHOA,RPL18,RPL37,RPS24,RPS3,RPS6KB1,STAT1,TPM3,TUFM,VMP1,ZNF689
RHOA	enzyme	2.18E-03	BAX,CEBPB,CTSD,DIAPH1,FOS,ICAM1,NFKB1,RHOA,RHOC
fluoxetine	chemical drug	2.18E-03	ADARB1,BAX,FOS,IL10,MAPK1,MBD1,MYC,NR3C1,PDE4A
NFE2L2	transcription regulator	2.24E-03	AGPAT3,ALDOA,BGLAP,CCT3,CTSD,EIF2S1,EIF3C,EIF3G,EPHB4,FTL,GNAI2,GPX1,GSPT1,GSS,HAX1,IDE,IFNGR2,IL10,KEAP1,LMNA,NFE2L3,PRKCB,PSMD3,PTPN1,RELA,RPL18,SHC1
INSR	kinase	2.33E-03	ACAA2,ARHGEF2,ATP5J2,CFL1,CORO1A,DAG1,DUSP1,FDPS,FOS,IFNAR2,MBD1,MCM7,MDM2,MED1,MYC,PHLDA2,PMS1,PRKRIR,RUVBL2,SATB1,SFMBT2,SKAP2,SLC25A20,THRA,UQCRC1
gentamicin	chemical drug	2.35E-03	ATP6V1D,BAX,CAND1,CAPZA1,CEBPB,CTSD,CUL2,EIF2B2,ICAM1,IRF1,LITAF,LOC102724828/MRPL23,MDM2,MYC,NPM1,NR1D1,PTPN1,SLC22A5,ZFP36L1
Pkc(s)	group	2.36E-03	ARG2,CD55,DBP,DUSP1,FOS,FOSL1,IL10,ITGB1,MAD1L1,MAP3K5,MAPK1,MAPK3,NFKB1,NR1D1,PPP1R15A,RARA,VDR
GC-GCR dimer	complex	2.53E-03	CDKN1C,DUSP1,IL10,IL1R2
anisomycin	chemical - endogenous non-mammalian	2.55E-03	DUSP1,DUSP8,FOS,IL10,IRF1,PPP2CA,SKI
TSG101	transcription regulator	2.59E-03	FAM89B,MDM2,NR3C1
AQP7	transporter	2.59E-03	BAX,MYC,PRKCB
RP 73401	chemical toxicant	2.59E-03	CEBPB,RARA,STAT1
vorinostat	chemical drug	2.66E-03	BAX,CARD6,CISH,CTSD,DUSP1,FIS1,HDAC7,ICAM1,IL10,IRF1,MYC,RAD50,RELA,SOCS1
kainic acid	chemical toxicant	2.80E-03	BAX,CAPN1,CEBPB,CLTC,CREM,DUSP1,ERRFI1,FOS,FOSL1,FOSL2,NR3C1,PPP1R15A,SLC16A1
NCOR1	transcription regulator	2.85E-03	CREM,DUSP1,MRPL49,NR1D1,RARA,RELA,SCAP,UQCRQ,ZFP90
WR 1065	chemical drug	3.03E-03	BAX,HDAC3,MDM2,MYC,ZFP36L1
Growth hormone	group	3.09E-03	BGLAP,CEBPB,CISH,CLDN15,DYRK2,FOS,FOSL2,MYC,NR1D1,PFKFB3,PPP1R15A,SOCS1
H89	chemical - kinase inhibitor	3.09E-03	BAX,BGLAP,CD55,CEBPB,CREM,DUSP1,FOS,IL10,MYC,RELA,SHC1,SMAD3
ANGPT1	growth factor	3.16E-03	BAX,DUSP1,ICAM1,IL1R1,ITGB1,NFKB1
GNB1	enzyme	3.16E-03	CREM,DUSP1,FOSL2,IL1R2,NFKB1,PTGER4
calcipotriene	chemical drug	3.21E-03	BGLAP,FOS,FOSL1,IL10
KCNIP3	transcription regulator	3.21E-03	CREM,FOS,FOSL2,TNFAIP3
MAP3K14	kinase	3.27E-03	CDC37,ICAM1,ICOSLG/LOC102723996,IL10,IL1R2,NFKB1,RELA,TNFAIP3
benzyloxycarbonyl-Leu-Leu-Leu aldehyde	chemical - protease inhibitor	3.27E-03	BAX,CDKN1C,CEBPB,CFL1,CISH,DAG1,DUSP1,DUSP8,FOS,HNRNPA2B1,HSPA4,ICAM1,ITGB1,MAD1L1,MYC,NR3C1,PIN1,RPS6KB1,SMAD2,STAT1,VDR
forskolin	chemical toxicant	3.27E-03	ACTN1,ALDOA,BGLAP,CALM1 (includes others),CCDC85B,CD55,CDKN1C,CEBPB,CREM,DUSP1,ELL2,FOS,FOSL1,FOSL2,HAS3,HOXA5,ICAM1,IL10,LITAF,MAP3K5,MAP4K4,MAPK1,MAPK3,MDM2,MYC,PPM1F,PPP2CA,PRKAR2A,PSMD3,PTPN1,RAB5A,SHC1,SMAD3,SMAD7,STAT1,STK24,TMBIM1,TNFAIP3,VDR
KRAS	enzyme	3.30E-03	ALDOA,CEBPB,CLNS1A,DNMT1,EPHB4,FOS,FOSL1,GBA,IP6K2,IRF1,KAT5,KIF22,MDM2,MYC,NAB1,NR3C1,NRAS,RHOA,RHOC,SMPD3,SNAI1,STAT1,VMP1,ZFP36L1
E. coli B5 lipopolysaccharide	chemical - endogenous non-mammalian	3.36E-03	CXCR2,DUSP1,ERRFI1,FOS,GPX1,ICAM1,ICOSLG/LOC102723996,IL10,IL15RA,IL1R1,IL1R2,IRF1,ITGAL,MAP3K8,MDM2,RELA,SEPHS2,TNFAIP3,TOLLIP
IRF4	transcription regulator	3.36E-03	IL10,IL15RA,IL1R1,IRF1,ITGAL,ITGB1,MANF,MAPRE1,MYC,RHOA,STAT1,TNFRSF9,ZFP36L1
LDL	complex	3.43E-03	ARG2,CAPN1,CREM,DNMT1,DUSP1,FDPS,FOS,GPR183,GPX1,HAS3,ICAM1,NFKB1,RARA,SHC1,SIPA1,SMAD3,SOCS1,TNFAIP3
deferoxamine	chemical drug	3.53E-03	ALDOA,DUSP1,ENO1,FOS,HSPA13,ICAM1,MDM2,MYC,NFKB1,PFKFB3,PLAGL2,SMAD2,SMAD7,TAOK2
bee venom	chemical - endogenous non-mammalian	3.57E-03	CREM,EHD1,FYB,ICAM1,IL10,IRF1,MAP3K8,PPP1R15A,SNTB2,TNFAIP3
adenosine	chemical - endogenous mammalian	3.58E-03	FOS,ICAM1,IL10,IL1R1,ITGB2,NR3C1,RELA
CD5	transmembrane receptor	3.58E-03	CEBPB,ICAM1,IL10,IL10RB,RARA,SIPA1,STAT1
HTT	transcription regulator	3.58E-03	ALDOA,AP1S1,ATP5J2,ATP6V0E1,B3GNT2,B4GAT1,CAST,CEBPB,COX15,CTDSP1,CTSD,DBP,DLST,FDPS,FOS,FOSL1,GSS,ITGB1,MED1,PDLIM4,PFKM,PPP3CA,PPP5C,PRKCB,PSMD3,PTPN22,RARA,RASGRP2,RELA,RGS14,SART1,SATB1,SERPINH1,SNN,STRN4,SYVN1,THRA,TNNI2,UBE2G2,VAMP3,VTI1B
RARG	ligand-dependent nuclear receptor	3.61E-03	DUSP1,FOS,HOXA5,MYC,RARA,UBA7
H-7	chemical - kinase inhibitor	3.61E-03	FOS,ITGB1,LAT,MYC,SMAD3,VDR
carrageenan	chemical - endogenous non-mammalian	3.61E-03	FOS,FOSL1,FOSL2,ICAM1,NR3C1,TRPM2
cholesterol sulfate	chemical - endogenous mammalian	3.77E-03	FOSL1,FOSL2,NR1D1
4-nonylphenol	chemical toxicant	3.77E-03	FOS,IL10,MYC
PSMB9	peptidase	3.77E-03	NFKB1,RPS3,TNFAIP3
RB1CC1	other	3.77E-03	MYC,SKI,SMAD7
MAP3K11	kinase	3.77E-03	MAP3K11,MYC,RELA
FANCC	other	3.98E-03	HHEX,HSPA4,IL1R1,NR3C1,PHLDA2,PRKCB,SKAP2
CAMP	other	3.99E-03	BAX,CXCR2,ICAM1,IL10,IL1R2,ITGB2,NFKB1,SNAI1,TNFAIP3
heme	chemical - endogenous mammalian	4.01E-03	CD46,CD55,ICAM1,SLC48A1
IL12 (complex)	complex	4.04E-03	CISH,FOS,ICAM1,IFNGR1,IFNGR2,IL10,IL27,IRF1,ITGAL,ITGB2,MAP3K8,MYC,SMAD2,SMAD3,SOCS1,TNFRSF9
6-dimethylaminopurine	chemical - endogenous mammalian	4.15E-03	ICAM1,MAPK1
Esr1-Estrogen-Sp1	complex	4.15E-03	CTSD,FOS
DGKE	kinase	4.15E-03	CD46,ICAM1
Eotaxin	group	4.15E-03	MAPK1,MAPK3
LAMTOR2	other	4.15E-03	LAMTOR3,LAMTOR4
ELL	transcription regulator	4.15E-03	FOS,MYC
TOR2A	other	4.15E-03	FOS,MYC
RGS3	other	4.15E-03	MYC,SNAI1
IL20RA	transmembrane receptor	4.15E-03	ICAM1,IL10
AHCY	enzyme	4.15E-03	GPX1,ICAM1
2,2-dimethylbutyric acid	chemical drug	4.15E-03	CISH,MYC
IGF1R	transmembrane receptor	4.16E-03	ATP5J2,BAX,CD37,CEBPB,CTSD,FOS,IFNGR2,MYC,PHLDA2,RHOA,SFMBT2,SLC25A20,SNAI1,UQCRC1
rolipram	chemical drug	4.19E-03	DUSP1,IL10,IL27,PPP2CA,PTPN1
STAT5a/b	group	4.32E-03	CISH,DUSP1,FOS,IRF1,MYC,RARA,RFTN1,SOCS1,UGP2
NOTCH1	transcription regulator	4.59E-03	BGLAP,C21orf33/LOC102724023,CDKN1C,CEBPB,FOS,FOSL1,GLS,ICAM1,IL10,IRF1,ITGB1,LFNG,MYC,NFKB1,PIN1,RELA,SOCS1
KIT	transmembrane receptor	4.67E-03	CISH,ICAM1,IL10,IL15RA,IL27,MYC,SHC1,SOCS1,STAT1
doxorubicin	chemical drug	4.72E-03	BAX,CREM,CTSD,DNMT1,DUSP1,EFEMP2,FOS,GSS,IRF1,MAP4,MDM2,MVP,MYC,NFKB1,PFKM,PLK1,PRKAA1,RELA,SLC22A5,SMAD2,SMAD3,SMAD7,SNAI1,STAT1,SVIL
peptidoglycan	chemical - endogenous non-mammalian	4.77E-03	CORO1A,DUSP1,FOS,ICAM1,ICAM3,IL10,IRF1,ITGB2,RELA,VDR
EPAS1	transcription regulator	4.91E-03	ARG2,CORO1A,ENO1,FOS,GLS,GPX1,HOXA5,HSPA4,MANF,PFKFB3,RASSF1,SCAP,TNFAIP3,TPP2,UGP2
MAPK12	kinase	4.93E-03	FOS,IL10,MAP3K8,VDR
GNB2L1	enzyme	4.93E-03	BAX,FOS,MDM2,MYC
7-ketocholesterol	chemical - endogenous mammalian	4.93E-03	BAX,FDPS,ICAM1,ITGAL
amphetamine	chemical drug	5.05E-03	BAX,CCNT1,FOS,FOSL1,FOSL2,HSPA4,ICAM1,IL10,TNFAIP3
ionomycin	chemical reagent	5.13E-03	DNMT1,DUSP1,FOS,HSPA4,ICAM1,IL10,ITGAL,ITGB2,LAT,MYC,PRKCZ,PTPN1,RELA,SMAD2
Ro31-8220	chemical - kinase inhibitor	5.21E-03	CD55,DUSP1,ICAM1,ITGB1,LAT,MDM2
EEF1A2	translation regulator	5.24E-03	IL10,ITGAL,ITGB2
PIAS2	transcription regulator	5.24E-03	FOS,IRF1,SLC11A1
RPS6KA4	kinase	5.24E-03	DUSP1,FOS,IL10
etoposide	chemical drug	5.59E-03	BAX,CTSD,DNMT1,DUSP1,IL10,IRF1,MDM2,PFKL,PFKM,SENP1,SVIL,TAF6,TNFAIP3
methamphetamine	chemical drug	5.59E-03	BAX,CAST,CREM,FOS,FOSL2,ICAM1,MYC,PPP3CA
SHC1	kinase	5.64E-03	BAX,FOS,FTL,ICAM1,S1PR2
4-methylnitrosoamino-1-(3-pyridinyl)-1-butanone	chemical toxicant	5.64E-03	DNMT1,FOS,IKBKE,NFKB1,RELA
CDKN2A	transcription regulator	5.75E-03	BAX,CDKN2D,CEBPB,CXCR2,DONSON,DUSP1,DYNLRB1,FOS,GSPT1,IL1R2,KAT5,MCM7,MDM2,MYC,NPM1,NR3C1,PLK1,SNTB2,ZNF655
niacinamide	chemical - endogenous mammalian	5.84E-03	BAX,ICAM1,IL10,IRF1,MYC,SHC1
curcumin	chemical drug	5.94E-03	BAX,CD81,CEBPB,DNMT1,FOS,FOSL1,FOSL2,FTL,GRK6,ICAM1,IL10,IL10RB,LSP1,MAPK3,MDM2,MYC,NFKB1,QARS,RELA,SMAD7,SOCS1,UBA7,YPEL1
REL	transcription regulator	5.97E-03	ACSS2,CCNY,CREM,CRKL,DCLRE1B,FOS,ICAM1,IL27,MAP3K8,MYC,NFKB1,PFKM,PPP1R15A,RELA,SLC7A6,SNAI1,TNFAIP3
CSF2	cytokine	6.10E-03	BAX,CARD6,CASC3,CISH,EFEMP2,FOS,FOSL1,HDAC3,ICAM1,ICOSLG/LOC102723996,IL10,IL1R1,ILF3,MDM2,MYC,NFKB1,PLA2G15,PLAGL2,PLK1,PPIF,PPP1R15A,PTGER4,RARA,RELA,SOCS1,TNFAIP3,TNFRSF9,VDR
lactacystin	chemical - protease inhibitor	6.24E-03	BGLAP,CFL1,CTSD,DUSP1,FOSL1,FTL,GNAI2,HNRNPA2B1,MDM2,NR3C1,PIN1,PPP5C,SNTB2,VDR,ZFP36L2
COL18A1	other	6.32E-03	EPHB4,F12,FOS,ICAM1,ITGB2,MAPK1,MYC,RELA,STAT1
ELF4	transcription regulator	6.48E-03	CREM,DUSP1,MANF,MDM2,TAF7
PTGS2	enzyme	6.56E-03	BAX,CTSD,CXCR2,DUSP1,FOS,HDAC3,ICAM1,IL10,ITGAL,MYC,PTGER4,RHOA,SNAI1
actinomycin D	chemical drug	6.70E-03	BAX,CD55,DUSP1,ERRFI1,FOS,FOSL2,IFNGR1,IL1R2,IRF1,MDM2,MYC,NPM1,PFKFB3,SMAD7,THRA,VDR
PSMB8	peptidase	7.00E-03	NFKB1,RPS3,TNFAIP3
DDX17	enzyme	7.00E-03	FOSL1,MDM2,MYC
ryanodine	chemical - endogenous non-mammalian	7.00E-03	FOS,PRKCZ,RHOA
apigenin	chemical - endogenous non-mammalian	7.15E-03	BAX,CREM,DGAT2,FOS,ICAM1,IL10,MDM2,RELA
Fcer1	complex	7.15E-03	EIF6,FOS,IL10,NFKB1,RELA,S1PR2,TNFRSF9
MAPK13	kinase	7.17E-03	FOS,IL10,MAP3K8,VDR
SMARCE1	transcription regulator	7.17E-03	BGLAP,CTSD,FOS,MYC
26s Proteasome	complex	7.30E-03	BAX,FOSL1,ICAM1,NFKB1,PPP2CA,SKI,SMAD2,SNAI1,STAT1
phosphate	chemical - endogenous mammalian	7.30E-03	BGLAP,CHST12,FOSL1,NPM1,PRKRIR,RHOC,SDF2L1,ZFP36L2,ZNF346
MAPT	other	7.33E-03	ALDOA,ATP5C1,CAPN1,CAST,CFL1,CLTB,CLTC,ENO1,FOS,GDI2,GNA12,MAPK1,MAPK3,NFKB1,TPM3,TUFM,UQCRQ,VAMP3
SELPLG	other	7.41E-03	FOS,HCK,IL10,IL1R2,RELA
PTTG1	transcription regulator	7.41E-03	CDKN2D,MDM2,MLH3,MYC,SNAI1
GAPDH	enzyme	7.41E-03	DUSP1,ENO1,IL10,SLC38A2,STAT1
ID3	transcription regulator	7.63E-03	ASCL2,BATF,CEBPB,DUSP1,ICAM1,ICOSLG/LOC102723996,IFNGR1,IFNGR2,IL10,JDP2,MYC,PPAN,PTPN22,SMAD7
ELAVL1	other	7.73E-03	ANXA11,ARG2,CALM1 (includes others),DUSP1,FOS,GSS,MYC,QARS
ERK1/2	group	7.82E-03	BAX,CEBPB,DUSP1,ENO1,FOS,FOSL1,ICAM1,IL10,MAP3K11,MAPK1,MAPK3,MED1,MYC,PFKFB4,PRKCZ,PTGER4,RHOC,SNAI1,SYVN1
ADRA1D	g-protein coupled receptor	8.08E-03	CEBPB,CREM,DUSP1,FOS,POLA2,PPP3CA
EBI3	cytokine	8.08E-03	FOS,ICAM1,IL10,IRF1,MYC,STAT1
13(S)-hydroxyoctadecadienoic acid	chemical - endogenous mammalian	8.08E-03	MAPK1,MAPK3
2-(3-hydroxypropoxy)calcitriol	chemical drug	8.08E-03	BGLAP,S1PR2
ITPR	group	8.08E-03	MAPK1,MAPK3
lupeol	chemical drug	8.08E-03	NFKB1,RELA
NPSR1	g-protein coupled receptor	8.08E-03	MYC,NFKB1
TEX11	other	8.08E-03	BAX,FOS
NXF1	transporter	8.08E-03	ICAM3,ITGAL
ZNF467	transcription regulator	8.08E-03	CISH,FOS
CHFR	enzyme	8.08E-03	KIF22,PLK1
MIR129	group	8.08E-03	MAPK1,MAPK3
TOPORS	enzyme	8.08E-03	BAX,MDM2
SUB1	transcription regulator	8.08E-03	BAX,MDM2
GCLC	enzyme	8.08E-03	FOS,SLC39A8
KPNA1	transporter	8.08E-03	SNAI1,STAT1
LETMD1	other	8.08E-03	BAX,MDM2
ACP1	phosphatase	8.08E-03	FOS,MYC
MAD1L1	other	8.08E-03	MXD3,MYC
bilobalide	chemical - endogenous non-mammalian	8.08E-03	BAX,MYC
A23187	chemical reagent	8.11E-03	CD46,EIF6,FOS,FOSL1,ICAM1,LAT,MAP3K8,MYC,SDF2L1,SHC1
U0126	chemical - kinase inhibitor	8.39E-03	ARG2,ARHGEF2,BAX,BGLAP,CEBPB,DBP,DUSP1,ERRFI1,FOS,FOSL1,ICAM1,IL10,IL1R2,IRF1,JDP2,MAPK1,MAPK3,MDM2,MYC,MYO7A,PRKCB,RFTN1,SLC25A20,SMAD3,SNAI1,SOCS1,SVIL,TOP3B,TSC22D4
phorbol 12,13-dibutyrate	chemical - endogenous non-mammalian	8.42E-03	CD55,FOS,MAP3K8,MDM2,PRKCB
Ikb	group	8.51E-03	HHEX,ICAM1,NFKB1,TNFAIP3
IL2RA	transmembrane receptor	8.51E-03	FOS,IL10,IL15RA,MYC
NFKB1	transcription regulator	8.65E-03	BAX,DUSP1,FOS,ICAM1,ICOSLG/LOC102723996,IFNGR2,IKBKE,IL10,IRF1,MAP3K8,MDM2,MYC,NFKB1,RELA,RPS6KB1,STAT1,TNFAIP3
beta-estradiol	chemical - endogenous mammalian	8.80E-03	ACAA2,ALDOA,BATF,BAX,BGLAP,CALM1 (includes others),CAST,CD55,CDKN1C,CEBPB,CREM,CTSD,DUSP1,DYRK2,EIF2S1,EIF3G,ENO1,F12,FOS,FOSL1,FOSL2,GART,GDI2,GPX1,HDGF,HSPA4,ICAM1,IDE,IFNGR2,IFRD2,IL10,IL1R1,IL1R2,ILF3,IMPDH2,IP6K1,IRF1,ITGB2,LAMB2,LITAF,LMNA,MAP3K8,MCM7,MDM2,MPC1,MYC,NFE2L3,NHP2,NPM1,NR3C1,NRIP1,NUDT1,PFKL,PPP2CA,PPP3CA,PPP5C,PRKCB,PRKCZ,PTPN1,RAPGEF6,RARA,RASGRP2,RELA,RER1,RPL17,SATB1,SHC1,S…
mir-21	microrna	8.88E-03	CARD6,DBP,ICAM1,ICOSLG/LOC102723996,IRF1,PER3,PILRB,SKI,SMAD2,SMAD5,SMAD7,STAT1,TNFRSF9
AGN194204	chemical drug	8.88E-03	ACAA2,ANXA11,DUSP1,FDPS,GNB2,GPR65,IL1R2,IRF1,ITGB2,LMNA,MYC,NRIP1,PLK1
fulvestrant	chemical drug	8.90E-03	BAX,BGLAP,CAST,FOS,FOSL2,ICAM1,IRF1,ITGB1,MANF,MAP3K11,MAPK1,MAZ,MCM7,MYC,NUDT1,POLA2,SLC22A5,USP19
hydrogen peroxide	chemical - endogenous mammalian	9.05E-03	BAX,BGLAP,CD55,CD81,CTSD,DNMT1,DUSP1,DUSP8,FDPS,FOS,FOSL1,GPX1,ICAM1,IDE,IL10,IL10RB,MDM2,MYC,PTGER4,RPL31,RSL1D1,SERPINH1,SHC1,SNAI1,SUSD6,TNFAIP3,VDR
APP	other	9.08E-03	ALDOA,ATP5C1,BAX,CAPN1,CAST,CDC37,CFL1,CLTB,CLTC,CTSD,CXCR2,ENO1,FBXL20,FOS,GDI2,GNA12,ICAM1,IDE,IL10,IL27,IRF1,ITGAL,MAPK1,MAPKAPK2,MYC,NFKB1,NR1D1,PFKFB3,PIAS1,PIN1,PLK1,PPP2CA,PRKAR2A,PRKCB,RELA,RHOA,SATB1,SHC1,SMAD7,SOCS1,TPM3,TUFM,UQCRQ,VAMP3,YPEL3,ZFP36L1
L-histidine	chemical - endogenous mammalian	9.08E-03	CEBPB,PPP1R15A,SLC38A2
TRAF5	transporter	9.08E-03	ICAM1,IL10,RELA
PIM2	kinase	9.08E-03	CDKN1C,MYC,SOCS1
EPHA2	kinase	9.08E-03	BAX,MAPK1,MAPK3
CXCL1	cytokine	9.08E-03	CXCR2,ICAM1,NRAS
mannose	chemical - endogenous mammalian	9.08E-03	FOS,ICAM1,NR3C1
androstenediol	chemical - endogenous mammalian	9.08E-03	BAX,NFKB1,RELA
IRF8	transcription regulator	9.10E-03	BANK1,BAX,CD37,CREM,FOS,ICAM1,LSP1,MAP4K4,MDM2,MYC,STAT1
HRAS	enzyme	9.13E-03	ADARB1,CD81,CDKN2D,CEBPB,CHST12,CISH,DNMT1,DUSP1,EIF2D,EIF3C,FOS,FOSL1,FOSL2,HNRNPA2B1,ICAM1,ITGB1,LSP1,MAP3K8,MAPK1,MAPK3,MDM2,MYC,PCDHGC3,PIN1,PLK1,PRELID1,PRKCB,RELA,RHOA,RPL37,RPS3,SMAD3,SNAI1
XBP1	transcription regulator	9.36E-03	EDEM2,HDAC3,HSPA13,ICAM1,LMAN2,MYC,ORMDL3,PHLDA2,RELA,SDF2L1,SSR2,SYVN1,TXNDC11,YIF1A,YIPF5
simvastatin	chemical drug	9.36E-03	ARHGEF2,BAX,CD55,CD81,FOS,ICAM1,IL10,IL27,IRF1,ITGAL,ITGB2,MYC,NRIP1,RELA,STAT1
IFNA2	cytokine	9.41E-03	BAX,C19orf66,CISH,GOT1,IFNAR2,IL10,IL10RB,IRF1,MDM2,MYC,RASSF1,SAMSN1,SOCS1,STAT1,TREX1,UBA7
ILK	kinase	9.53E-03	ITGB1,MAPK1,MAPK3,RICTOR,SNAI1
STAT5A	transcription regulator	9.74E-03	ASCL2,BAX,CEBPB,CISH,DYNLRB1,ERAP2,FOS,FOSL2,GALC,GDPD3,ICAM1,IRF1,MDM2,MYC,SOCS1,TNFRSF14,TNFRSF9,TPM3,UGP2
IL2RG	transmembrane receptor	9.88E-03	FOS,IKBKE,MAP4K2,MYC,UBA7,ZBTB48
VCAN	other	1.00E-02	HAS3,ICAM1,ITGB1,MDM2
MAP2K1/2	group	1.01E-02	ARG2,DUSP1,FOS,FOSL1,IL10,MYC,NFKB1
MTOR	kinase	1.03E-02	CEBPB,CLTC,ENO1,FDPS,IL10,IL1R1,IP6K2,IRF1,MDM2,MYC,PDE4A,PIAS1,PPP2CA,PRKAR2A,PRKCZ,RBM5,RHOA,STAT1
Tlr	group	1.03E-02	CISH,CXCR2,DUSP1,ICAM1,IL10,IRF1,RGS14,SOCS1,STAT1,TNFAIP3
SMAD2	transcription regulator	1.04E-02	BGLAP,HHEX,ITGB1,SMAD2,SMAD3,SMAD7,SNAI1,TPM3
5-fluorouracil	chemical drug	1.06E-02	ALDOA,ATP5C1,BAX,CCT3,CCT4,EIF3C,EIF3G,FDPS,HNRNPA2B1,MAD1L1,MVP,MYC,QARS,RPL18,RPL31,RPL37
MMP2	peptidase	1.07E-02	ICAM5,MYC,PIAS1,SOCS1,TYK2
PTPN6	phosphatase	1.07E-02	BAX,IL10,IRF1,ITGB2,MYC
pimagedine	chemical drug	1.07E-02	BAX,CAST,ICAM1,MDM2,RELA
TNFSF13B	cytokine	1.09E-02	BAX,ICAM1,ICOSLG/LOC102723996,IL10,MYC,PLK1
ADRA1A	g-protein coupled receptor	1.09E-02	CEBPB,CREM,DUSP1,FOS,POLA2,PPP3CA
6-hydroxydopamine	chemical toxicant	1.12E-02	BAX,FOS,HSPA4,IL10,MAPK1,MDM2,MEF2D,UBE2D3
eicosapentenoic acid	chemical drug	1.12E-02	CEBPB,FOS,IL10,IL1R1,IL1R2,NFKB1,RELA,SLC25A20
FOXO3	transcription regulator	1.13E-02	CDKN1C,FOS,GPX1,IL10,IMPDH2,MXD3,MYC,PLK1,PPP1R15A,RELA,RICTOR,SATB1,SNAI1
MAPK9	kinase	1.14E-02	BAX,CEBPB,FOS,FOSL1,FOSL2,IL15RA,LMNA,MYC,PPP1R15A,THRA,TNFAIP3,VDR
XRCC6	enzyme	1.15E-02	HSPA4,NFKB1,SLC38A2
NOX1	ion channel	1.15E-02	DIAPH1,NFKB1,SMAD7
PTGER1	g-protein coupled receptor	1.15E-02	FOS,ICAM1,IL10
RHOB	enzyme	1.15E-02	ITGB2,NFKB1,RHOA
ARHGDIA	other	1.15E-02	FOS,NR3C1,SNAI1
prazosin	chemical drug	1.15E-02	DUSP1,FOS,MYC
phencyclidine	chemical drug	1.15E-02	BAX,CREM,FOS
SKF-38393	chemical reagent	1.15E-02	BGLAP,FOS,PRKCZ
formoterol	chemical drug	1.15E-02	CDKN1C,CXCR2,FOSL1
clenbuterol	chemical drug	1.15E-02	CAST,IL10,SLC16A1
arotinoid acid	chemical toxicant	1.16E-02	DUSP1,FOS,PLA2G15,RARA
geranylgeranyl pyrophosphate	chemical - endogenous mammalian	1.16E-02	BAX,CD55,ICAM1,RHOA
thapsigargin	chemical toxicant	1.18E-02	CEBPB,CREM,ERRFI1,FOS,ICAM1,IL1R1,ITGB2,LMAN2,MYC,PPP1R15A,PPP2CA,SNAI1,SYVN1
Interferon alpha	group	1.18E-02	ADAR,CD81,CDKN2D,CISH,DAG1,GLS,ICAM1,IFNAR1,IFNAR2,IKBKE,IL10,IL15RA,IL1R1,IL27,IRF1,ITGB1,MDM2,MYC,NFE2L3,RELA,SOCS1,STAT1
miR-122-5p (miRNAs w/seed GGAGUGU)	mature microrna	1.19E-02	ALDOA,ANXA11,GYS1,NFATC2IP,TMEM50B,TTYH3,XPO6
CD3E	transmembrane receptor	1.19E-02	FOS,IL10,MAP3K8,MYC,NFKB1,NRAS,SOCS1
atorvastatin	chemical drug	1.19E-02	CD55,CYP27A1,FDPS,ICAM1,IL10,ITGAL,ITGB2,MAPK1,MAPK3,RHOA,SMAD2
conjugated linoleic acid	chemical drug	1.20E-02	DUSP1,FOS,IL10,IL10RB,ITGB2
GNB2	enzyme	1.20E-02	CREM,DUSP1,FOSL2,IL1R2,PTGER4
EGR1	transcription regulator	1.24E-02	BAX,CDKN2D,CREM,FOSL1,FTL,ICAM1,MYC,NFKB1,PTPN1,SF1,SNAI1,SOCS1,UFSP1
Mapk	group	1.24E-02	CEBPB,DBP,FOS,MYC,NR3C1,PRKCZ,RELA,SNAI1,STAT1
MKNK1	kinase	1.24E-02	FOS,LAMB2,MAPK1,MYC,SERPINH1,SMAD2,STRN4,THRA,TM9SF2
Akt	group	1.24E-02	BAX,CDKN1C,CEBPB,COPS6,CTSD,FOS,FOSL1,IL10,IL27,LMNA,MDM2,MYC,NFKB1,PTGER4,RELA,SNAI1
1,2-dithiol-3-thione	chemical reagent	1.25E-02	AGPAT3,ALDOA,CCT3,CTSD,EIF2S1,EIF3C,EIF3G,EIF6,EPHB4,GSPT1,HAX1,IDE,LMNA,PSMD3,RPL18
IFN Beta	group	1.26E-02	CEBPB,CLK2,DUSP1,IFNAR2,IL10,IL15RA,IL27,IRF1,MYC,SOCS1,STAT1
Gsk3	group	1.29E-02	FOS,ICAM1,IL10,MYC,SNAI1,STAT1,TNFAIP3
MAPK3	kinase	1.29E-02	FOS,FOSL1,IL10,ITGB1,MYC,PIAS1,SMAD3
ID2	transcription regulator	1.29E-02	ASCL2,BATF,CEBPB,DUSP1,ICAM1,ICOSLG/LOC102723996,IFNGR1,IFNGR2,IL10,JDP2,MYC,PTPN22,SMAD7
P38 MAPK	group	1.30E-02	ARG2,BAX,CD46,CD55,CEBPB,DUSP1,FOS,ICAM1,IL10,ITGB2,KDELR1,MAP4,MAP4K4,MYC,NFKB1,RAB5A,RARA,SMAD2,SMAD3,SNAI1,STAT1,VDR
Gm-csf	group	1.31E-02	BAX,FOS,ICAM1,IL10,MYC,SF1
DCN	other	1.31E-02	BAX,CDKN1C,DUSP1,ICAM1,ITGB1,SMAD3
hesperidin	chemical drug	1.31E-02	BAX,NR3C1
Integrinα	group	1.31E-02	ITGAL,ITGB2
W146	chemical reagent	1.31E-02	IL10,RELA
Ho	group	1.31E-02	CXCR2,ICAM1
TOX	other	1.31E-02	CDKN1C,ZBTB7B
elocalcitol	chemical drug	1.31E-02	BGLAP,IFNGR1
FLT4	transmembrane receptor	1.31E-02	BGLAP,SOCS1
collagen	group	1.31E-02	IL10,MAPK3
miR-346 (and other miRNAs w/seed GUCUGCC)	mature microrna	1.31E-02	EFEMP2,NRIP1
SH2B2	other	1.31E-02	FOS,MYC
RTKN	other	1.31E-02	FOS,TNFAIP3
HIVEP2	transcription regulator	1.31E-02	FOS,MYC
YY2	other	1.31E-02	FOS,MYC
HDAC8	transcription regulator	1.31E-02	HOXA5,SOCS1
RHOC	enzyme	1.31E-02	CDKN1C,RHOA
tin mesoporphyrin	chemical drug	1.31E-02	ICAM1,SLC25A20
pergolide	chemical drug	1.31E-02	BAX,SLC29A2
RRP1B	other	1.32E-02	CDKN2D,CEBPB,ITGB2,MDM2,PLK1,RARA,RPL37,RPS3,VDR
Hsp27	group	1.34E-02	BAX,BGLAP,FOS,GBA,IL10
miR-27a-3p (and other miRNAs w/seed UCACAGU)	mature microrna	1.34E-02	BAX,EPHB4,PEX7,SMAD3,SMAD5
dibutyl phthalate	chemical toxicant	1.35E-02	FOS,MYC,NFKB1,RELA
miR-200b-3p (and other miRNAs w/seed AAUACUG)	mature microrna	1.35E-02	ERRFI1,HDAC3,PPM1F,RERE
miR-24-3p (and other miRNAs w/seed GGCUCAG)	mature microrna	1.35E-02	BAX,MYC,SMAD3,SMAD5
Ifn	group	1.38E-02	FOS,ICAM1,IFNAR1,IL10,IL15RA,IL1R1,IL27,IRF1,SOCS1,STAT1
Esrra	transcription regulator	1.38E-02	ALDOA,ATP5J2,COX7A2L,ENO1,GYS1,PFKL,PYGM,THRA
trovafloxacin	chemical drug	1.39E-02	ERRFI1,FOS,ICAM1,IRF1,MAP3K8,MDM2,TNFAIP3
methylselenic acid	chemical reagent	1.41E-02	CDKN1C,CDKN2D,CORO1A,IRF1,MANF,MAPK1,MAPK3,MAZ,MCM7,MYC,NFKB1,PLK1,PPM1B,PPP5C,RDH11,TAF6,TNFAIP3
15(S)-HETE	chemical - endogenous mammalian	1.42E-02	FOSL1,MAPK1,MAPK3
PSMB10	peptidase	1.42E-02	IL10,RPS3,TNFAIP3
IL2RB	transmembrane receptor	1.42E-02	FOS,IL10,MYC
3-aminobenzamide	chemical toxicant	1.42E-02	ICAM1,ITGAL,MDM2
pyruvic acid	chemical - endogenous mammalian	1.42E-02	ALDOA,BAX,FOS
myricetin	chemical - endogenous non-mammalian	1.42E-02	IL10,MYC,SLC16A1
IL12B	cytokine	1.43E-02	CDKN2D,ICAM1,IL10,MAP3K8,SOCS1,STAT1
rosiglitazone	chemical drug	1.44E-02	ACAA2,ACSS2,ASCL2,BAX,DGAT2,FOS,FOSL1,GOT1,GPR65,ICAM1,IL10,IRF1,ITGAL,LFNG,LNPEP,MCM7,NR1D1,PFKM,PLA2G15,PTPN1,SKI,SLC25A20,SNAI1,SOCS1,TPM3
JAK2	kinase	1.45E-02	ACTN1,BAX,DHX40,FOS,ICAM1,IRF1,MYC,RARA,SLC11A1,STAT1
TICAM1	other	1.47E-02	DUSP1,ICAM1,ICOSLG/LOC102723996,IKBKE,IL10,IL15RA,IRF1,NFKB1,PILRA,SOCS1,TNFAIP3
RAC1	enzyme	1.48E-02	DUSP1,FOS,ICAM1,IL10,ITGB1,MYC,RHOA,SHC1,STAT1
RARB	ligand-dependent nuclear receptor	1.50E-02	HOXA5,ICAM1,RAB5A,RARA,SATB1,STAT1,UBA7
TLR4	transmembrane receptor	1.51E-02	BATF,CAST,CISH,CXCR2,HHEX,ICAM1,IL10,IL15RA,IL27,IRF1,LRRK2,MYC,NAT6,NFKB1,RELA,RGS14,SOCS1,STAT1,TNFAIP3,USP25
TLR7	transmembrane receptor	1.54E-02	CEBPB,CREB5,ICAM1,IL10,IL1R1,IRF1,NFKB1,SOCS1,STAT1,TNFAIP3,TRPM2
PDGFB	growth factor	1.56E-02	BGLAP,FOS,ICAM1,MYC,S1PR2,SF1
HIST1H1T	other	1.57E-02	CD81,FDPS,FOS,HSPA4,ICOSLG/LOC102723996,MANBA,SGF29,TRPM4
Hist1h1a	other	1.57E-02	CD81,FDPS,FOS,HSPA4,ICOSLG/LOC102723996,MANBA,SGF29,TRPM4
MAPK1	kinase	1.58E-02	ADAR,ARG2,BGLAP,CISH,DNMT1,DUSP1,EHD1,ERAP1,FOS,GDPD3,GLS,HIC2,LIG1,LMNA,MAPK3,MVP,PAQR6,SNAI1,STAT1,TNFRSF9,VDR
IL1A	cytokine	1.59E-02	BAX,FAM89B,FOS,ICAM1,IFNGR1,IFNGR2,IL10,IL1R2,ITGB1,MED1,MYC,NFKB1,NR3C1,RELA,TNFAIP3
salmonella minnesota R595 lipopolysaccharides	chemical - endogenous non-mammalian	1.62E-02	FOS,FOSL1,ICAM1,IKBKE,IL10,IRF1,NFKB1,PILRA,TNFAIP3,TPM3
valsartan	chemical drug	1.66E-02	CAPN1,CTF1,FOS,ICAM1,RELA
PRKCA	kinase	1.67E-02	ARPC2,CD55,DIAPH1,FOS,GBA,ICAM1,MYC,NFKB1,PHLDA2
NUPR1	transcription regulator	1.67E-02	C3orf62,CEBPB,CHTF8,CNPY4,CREB5,DUSP8,ELL2,HNRNPA2B1,IP6K2,KAT5,MYC,NCKIPSD,NEK9,NR1D1,OSGEPL1,PAGR1,PER3,PFKFB3,PFKFB4,PHTF1,PLK1,POLA2,PPP1R15A,SLC25A20,SLC39A8,SRGAP2,TANGO6,TOLLIP,ZFP36L1
Immunoglobulin	complex	1.68E-02	CDKN1C,CHN2,CISH,CXCR2,DUSP1,FOS,HCK,ICAM1,ICOSLG/LOC102723996,IFNGR2,IL10,IL10RB,IRF1,MYC,SLC11A1,STAB1
leukotriene D4	chemical - endogenous mammalian	1.70E-02	CREM,DUSP1,FOSL2,ITGB1,MAP3K8,RELA
PRKCB	kinase	1.70E-02	BAX,FOS,ICAM1,IL10,MYC,PRKCB
romidepsin	biologic drug	1.70E-02	BAX,CDKN2D,DUSP1,FOS,MYC,RHOC
thioctic acid	chemical drug	1.70E-02	BAX,FOS,ICAM1,IL10,MYC,PARK7
CpG ODN 1668	chemical reagent	1.70E-02	ICAM1,IL10,IL27,NFKB1,SOCS1,STAT1
interferon beta-1a	biologic drug	1.70E-02	CCT4,CORO1A,ENO1,FYB,GPR65,IRF1,PIN1,RPL18,STAT1,TREX1
Fcgr3	group	1.73E-02	BAX,ITGAL,ITGB2
PPP1R1B	phosphatase	1.73E-02	FOS,LRRK2,MYC
BCOR	transcription regulator	1.73E-02	BANK1,CD37,LSP1
ADRBK1	kinase	1.73E-02	BAX,CD46,FOS
PDGFRA	kinase	1.73E-02	BGLAP,FOS,MYC
S1PR2	g-protein coupled receptor	1.73E-02	FOS,ICAM1,S1PR2
ITGAL	transmembrane receptor	1.73E-02	IL10,ITGAL,ITGB2
CBX3	transcription regulator	1.73E-02	MYC,PLK1,RSL1D1
ginkgolide B	chemical drug	1.73E-02	BAX,ICAM1,IL10
nimodipine	chemical drug	1.73E-02	BAX,FOS,MYC
bucladesine	chemical toxicant	1.73E-02	BGLAP,CEBPB,CREM,DNM2,DUSP1,ERRFI1,FOS,FOSL2,ICAM1,IL10,ITGB2,MAP3K5,MYC,NFKB1,NPHP4,PTGER4,RELA,SMAD3,VDR
CCL5	cytokine	1.73E-02	CDC37,DUSP1,FOS,MAPK1,MAPK3,PPIF,STAT1
metribolone	chemical reagent	1.74E-02	ACTN1,BAX,ERRFI1,FDPS,FOS,KAT5,KIAA0141,PFKFB2,RDH11,SCAP,SMAD3,SOCS1,SVIL,TM9SF2
HSF1	transcription regulator	1.75E-02	BAX,CBX3,CCT3,CCT4,HSPA4,ICAM1,POLA2,PPP3CA,RAD51B,RELA,SERPINH1,SHC1,SPHK2
Ubiquitin	group	1.76E-02	CDKN2D,FAM89B,HSPA4,RARA
THBS4	other	1.76E-02	ICAM1,MANF,MMP24,SDF2L1
arsenic	chemical toxicant	1.76E-02	BAX,FOS,FTL,KEAP1
ceramide	chemical - endogenous mammalian	1.76E-02	BAX,FOS,ICAM1,MYC
pyrrolidine dithiocarbamate	chemical reagent	1.77E-02	DUSP8,GNAI2,ICAM1,IL10,IRF1,MYC,NFKB1,RELA,SAMSN1
Ras	group	1.79E-02	ARG2,ARHGEF2,FOS,FOSL1,MAPK3,MYC,NFKB1,NPM1,SNAI1,STAT1
LIPE	enzyme	1.79E-02	ACSS2,CEBPB,FOS,MAPKAPK2,MED1,NRIP1,PPM1B,RARA,SART1,SMAD7
FOS	transcription regulator	1.81E-02	AFF4,BGLAP,CAST,DNMT1,ENO1,FOS,FOSL1,GBA,ICAM1,IL10,IL27,ITGB1,KIF5B,LTBP3,MALAT1,MAP4K4,MDM2,MYC,NAT6,NR3C1,NRIP1,NUBP1,PCDHGC3,PIAS1,RARA,RPS24,SMAD5,SMAD7,SNAI1,SNN
PDGF BB	complex	1.81E-02	ADARB1,ANXA11,ARG2,CALM1 (includes others),CEBPB,DUSP1,FOS,FOSL1,GPR183,GSS,ITGB1,LAMB2,LMNA,MYC,PPP1R15A,QARS,S1PR2,SNAI1,TNFAIP3,ZFP36L1
CXCL12	cytokine	1.83E-02	BAX,CCNT1,CDKN1C,FOS,ICAM1,IFNAR2,IFNGR2,ITGAL,ITGB1,MYC,RHOC,RPS6KB1,SOCS1
ICAM1	transmembrane receptor	1.83E-02	FOS,ICAM1,ITGAL,MYC,RHOA
mir-146	microrna	1.83E-02	DUSP1,IL10,MYC,SOCS1,STAT1
BAPTA-AM	chemical reagent	1.83E-02	CISH,FOS,ICAM1,PPP2CA,SOCS1
D-galactosamine	chemical - endogenous mammalian	1.83E-02	BAX,FOS,ICAM1,IL10,MYC
PLN	transporter	1.84E-02	ALDOA,ENO1,GNAI2,ITGB1,PRKCB,VAMP3
CXCL8	cytokine	1.86E-02	BAX,CXCR2,ICAM1,ITGAL,ITGB2,NR3C1,SOCS1
(+)-MK-801	chemical drug	1.86E-02	ALDOA,BGLAP,CREM,FOS,ICAM1,IL10,RHOA
GnRH-A	chemical reagent	1.86E-02	CREM,FOS,FOSL1,MAZ,PPP1R15A,SNN,TMBIM1
HDAC1	transcription regulator	1.87E-02	ASCL2,BAX,FOS,IL10,LAT,LIG1,MAD1L1,MCM7,MDM2,MYC,PFKFB3,PLK1,SATB1,SNAI1,TNNI2,VDR
RB1	transcription regulator	1.87E-02	BAX,BGLAP,DNMT1,DONSON,DYNLRB1,FOS,FOSL1,LIG1,MAPK1,MAPK3,MCM7,MYC,PLK1,RSL1D1,SLC22A18AS,SNTB2,ZNF655
carbon tetrachloride	chemical toxicant	1.88E-02	BAX,DUSP1,FOS,HDGF,ICAM1,ITGB1,MAPK3,MYC,PPP1R15A,S1PR2,SMAD2,SMAD3,SMAD7,SPHK2
VHL	transcription regulator	1.89E-02	CDKN1C,CFL1,CLTC,FTL,GPX1,HNRNPA2B1,HYAL1,LMNA,PFKFB3,UQCRQ
phorbol esters	chemical - other	1.90E-02	DUSP1,FOS,HOXA5,IL10,IL1R1,NFKB1,PRKCB,VDR
garcinol	chemical - endogenous non-mammalian	1.90E-02	BAX,GSPT1,NFKB1,PHTF1,PTTG1IP,SATB1,SKI,TAF6
STAT4	transcription regulator	1.92E-02	ANGPTL6,ERRFI1,FBXL12,FYB,IL10,IRF1,KCNK7,LAMTOR3,LTBP3,MAP3K8,MYC,RASSF1,SH2B1,STAT1,TPP2
adenosine dialdehyde	chemical reagent	1.92E-02	GPX1,ICAM1
SERCA	group	1.92E-02	FOSL1,MYC
WISP3	growth factor	1.92E-02	ICAM1,SNAI1
peptide T	biologic drug	1.92E-02	ICAM1,IL10
GRK5	kinase	1.92E-02	NFKB1,RELA
CXCL5	cytokine	1.92E-02	ITGAL,SNAI1
PDE3A	enzyme	1.92E-02	CREM,DUSP1
PDE4B	enzyme	1.92E-02	DUSP1,ITGB2
RNF111	enzyme	1.92E-02	SKI,SMAD7
TP53INP1	other	1.92E-02	BAX,MDM2
STX2	transporter	1.92E-02	MYC,SMAD7
XPA	other	1.92E-02	FOS,KIN
ZYX	other	1.92E-02	FOS,ITGB1
MIA-459	chemical reagent	1.92E-02	BAX,RELA
MIA-313	chemical reagent	1.92E-02	BAX,RELA
[Ac-His1,D-Phe2,Lys15,Arg16,Leu27]VIP-(3-7)-GRF-(8-27)	chemical reagent	1.92E-02	IL10,RELA
CV 3988	chemical reagent	1.92E-02	ICAM1,ITGB1
remifentanil	chemical drug	1.92E-02	FOS,RELA
ST1926	chemical drug	1.98E-02	ARPC2,CCT3,CEBPB,CFL1,COX7A2L,EIF3G,ENO1,NPM1,PIN1,PSMD3,SSR2,UBL5
KL	enzyme	1.99E-02	BAX,CAST,MYC,VDR
TRADD	other	1.99E-02	DNMT1,ICAM1,IRF1,TNFAIP3
crocidolite asbestos	chemical toxicant	1.99E-02	FOS,FOSL1,FOSL2,MYC
formaldehyde	chemical - endogenous mammalian	1.99E-02	BAX,FOS,FOSL1,FOSL2
Pln	other	1.99E-02	ALDOA,ENO1,GNAI2,ITGB1,PRKCB,VAMP3
methotrexate	chemical drug	2.00E-02	ACAA2,ACSS2,AGPAT3,ALDOA,CXCR2,DGAT2,DUSP1,ICAM1,MAPKAPK2,MDM2,MYC,NR3C1,PEX7,PRKCB,RPS6KB1,ZFP36L1
chloropromazine	chemical drug	2.01E-02	FDPS,FOS,GDPD3,IL10,RDH11
SMURF1	enzyme	2.07E-02	IRF1,SMAD2,SMAD5
MEL T1	chemical - kinase inhibitor	2.07E-02	CFL1,ENO1,HIBCH
EFNB2	other	2.07E-02	BGLAP,MAPK1,MAPK3
IGF2	growth factor	2.07E-02	ARHGEF2,DUSP1,GNAI2,IL10,MCM7,MDM2,MYC,PMS1,SATB1,SKAP2,SLC38A2,THRA
resiquimod	chemical drug	2.07E-02	ATP5C1,BATF,CREB5,GPX1,HHEX,ICAM1,IL10,IL27,LMNA,NFKB1,PARK7,TRPM2
PP2/AG1879 tyrosine kinase inhibitor	chemical - kinase inhibitor	2.13E-02	DUSP1,FOS,ICAM1,IL10,RELA,RHOA,RHOC
F2R	g-protein coupled receptor	2.16E-02	CD55,DUSP1,FOS,ICAM1,RHOA,TNFAIP3
MAPK14	kinase	2.16E-02	ATP5J2,BAX,BGLAP,DUSP1,FDPS,FOS,FOSL2,ICAM1,IL10,PIN1,SHC1,VDR
BRCA1	transcription regulator	2.16E-02	ASCL2,BAX,CTSD,IFNAR1,MDM2,MYC,NR3C1,PIN1,PLK1,RUVBL2,SMAD3,STAT1
miR-30c-5p (and other miRNAs w/seed GUAAACA)	mature microrna	2.20E-02	CHD1,GNAI2,MAP4K4,NUCB1,PPP3CA,RQCD1,SLC38A2,TMED10,TNRC6A
NFATC2	transcription regulator	2.24E-02	BATF,CISH,IL10,IRF1,MDM2,MYC,NAT6,PTPN1,SOCS1,STAT1,USP25
PAK1	kinase	2.25E-02	CTSD,FOSL1,ITGB2,PFKM
mifepristone	chemical drug	2.25E-02	BAX,CEBPB,CISH,CTSD,DUSP1,FOS,HSPA4,ICAM1,IL10,MDM2,MYC,NR3C1,PFKFB3,RARA,RELA,RHOC,SNAI1,VDR
IgG	complex	2.25E-02	CEBPB,CYP27A1,DUSP1,GPX1,HDGF,IL10,MYC,PHLDA2,PPIF,PPP1R15A,STK24,TNFAIP3
TBX2	transcription regulator	2.27E-02	DBP,DNMT1,LIG1,MCM7,MXD3,PAXBP1,PLK1
STAT3	transcription regulator	2.29E-02	ARG2,BATF,CD46,CDKN2D,CEBPB,CTF1,CXCR2,DNMT1,FOS,GIGYF1,ICAM1,IKBKE,IL10,IL1R1,IRF1,ITGB1,ITGB2,KAT2B,MYC,NFKB1,OMP,PFKL,SLC39A10,SNAI1,SOCS1,STAT1,VDR
EBF1	transcription regulator	2.30E-02	GYS1,IRF1,LNPEP,MAPK1,PRKAA1,PRKAR2A,PTPN1,RPS6KB1,SOCS1,STAT1
Sn50 peptide	chemical toxicant	2.33E-02	BAX,GNAI2,ICAM1,IFNGR2,MYC,SNAI1
CLOCK	transcription regulator	2.35E-02	CCNT1,CHTF8,DBP,DUSP8,FAAP20,ICAM1,IKBKE,KAT5,PER3,PPIF,RSL1D1
RELA	transcription regulator	2.36E-02	ASCL2,BAX,CEBPB,DUSP1,ERAP1,ERAP2,FOS,ICAM1,IFNGR2,IKBKE,IL10,IL15RA,IRF1,MDM2,MYC,NFKB1,PI4KA,PLK1,RELA,SMAD7,SNAI1,TNFAIP3
SB203580	chemical - kinase inhibitor	2.36E-02	ATP5J2,BAX,BGLAP,CD55,DUSP1,ENO1,FOS,FYB,GDI2,ICAM1,IL10,MYC,NFKB1,PPP1R15A,RELA,RNF149,SMAD3,SNAI1,STAT1,VDR,ZFYVE26
SRC (family)	group	2.42E-02	CDKN1C,GRK6,ICAM1,IL10,STAT1
luteolin	chemical - endogenous non-mammalian	2.42E-02	BAX,FOS,ICAM1,IL27,MYC
N-acetylsphingosine	chemical reagent	2.42E-02	BAX,CEBPB,FOS,MAP3K5,RARA
RARA	ligand-dependent nuclear receptor	2.43E-02	CEBPB,DUSP1,ELL2,F12,FOS,FOSL2,HOXA4,HOXA5,IDE,IL1R1,IRF1,MYC,RARA,SHROOM1,STAT1,UBA7,YPEL1
N(6)-(3-iodobenzyl)-5'-N-methylcarboxamidoadenosine	chemical drug	2.44E-02	FOS,IL10,MYC
Smad2/3-Smad4	complex	2.44E-02	MYC,SMAD7,SNAI1
Endothelin	group	2.44E-02	FOS,MYC,RELA
SMYD3	enzyme	2.44E-02	CRKL,CTSD,RASSF1
S100B	other	2.44E-02	FOS,MDM2,MYC
GPER1	g-protein coupled receptor	2.44E-02	BAX,FOS,MYC
C5	other	2.44E-02	IL10,ITGB1,ITGB2
pirfenidone	chemical drug	2.44E-02	SMAD2,SMAD3,SNAI1
magnolol	chemical - endogenous non-mammalian	2.44E-02	BAX,FOS,IL10
CSF1	cytokine	2.45E-02	BAX,DUSP1,FOS,IFNGR1,IKBKE,IL10,ITGB1,JDP2,MYC,RHOA,STAB1,STAT1
ARNT2	transcription regulator	2.45E-02	CASC3,CCS,ELL2,ICAM1,KCNQ1,MCM7,NAP1L4,PDLIM4,PTPN22,SMAD3,SNN,TNFRSF9,TYK2,ZFP36L1
MMP9	peptidase	2.50E-02	FOS,ICAM1,ICAM5,IL10,ITGB1,MYC
tosedostat	chemical drug	2.52E-02	CARS,CEBPB,PPP1R15A,SLC38A2
Focal adhesion kinase	group	2.52E-02	CDKN1C,ICAM1,ICAM3,ITGB2
TIRAP	other	2.52E-02	ICAM1,IL10,IRF1,RELA
LCK	kinase	2.52E-02	FOS,IRF1,ITGAL,ITGB2
RPSA	translation regulator	2.52E-02	DUSP1,IL1R1,STAT1,TOLLIP
daunorubicin	chemical drug	2.52E-02	BAX,MDM2,MYC,PFKM
KITLG	growth factor	2.55E-02	CISH,DALRD3,EPHB4,FOS,HCK,IL10,NPM1,NR3C1,PLCL2,PRKCB,SAMSN1,SHC1,SKI,SLC44A2,SOCS1
gefitinib	chemical drug	2.56E-02	BDH2,CDKN2D,CEBPB,FOSL1,GLB1L,HYAL1,IL1R2,MAP4K4,MDM1,PCDH12,STAT1
testosterone	chemical - endogenous mammalian	2.57E-02	ALDOA,ARG2,BAX,BNIP1,CAST,EIF2S1,FAM89B,FOS,FOSL1,FOSL2,GDI2,ITGB1,PPP2CA,PRKCB,PRKCZ,RARA,RELA,SLC39A8,SMAD2,SYT11
imiquimod	chemical drug	2.58E-02	FOS,FOSL1,ICAM1,ICAM3,IL10,ITGB2,STAT1
PRL	cytokine	2.59E-02	ADAR,C19orf66,CISH,CTSD,ENO1,FOS,GNA12,IDE,IRF1,MYC,NFKB1,PDLIM4,SHISA5,SOCS1,STAT1,TPM3,VDR
IFNB1	cytokine	2.59E-02	CARD6,CREM,FOS,ICOSLG/LOC102723996,IFNAR1,IFNGR1,IL10,IL1R1,IL27,IP6K2,IRF1,MYC,RASSF1,SOCS1,STAT1,UBA7,VDR
wortmannin	chemical - kinase inhibitor	2.61E-02	BAX,BGLAP,CDKN2D,FOS,ICAM1,IDE,IL10,IRF1,MYC,NFKB1,NRAS,RHOA,SAMSN1
16,16-dimethylprostaglandin E2	chemical - endogenous mammalian	2.62E-02	FOS,PTGER4
SCGB3A2	other	2.62E-02	CTSD,SMAD7
AKIRIN2	other	2.62E-02	DUSP1,MYC
LATS2	kinase	2.62E-02	PLK1,SNAI1
ENO1	enzyme	2.62E-02	ENO1,MYC
MDM4	other	2.62E-02	BAX,MDM2
RAD9A	enzyme	2.62E-02	ITGB1,SATB1
UBR5	enzyme	2.62E-02	BAX,MDM2
EWSR1	other	2.62E-02	FOS,MAP4K2
R59949	chemical - kinase inhibitor	2.62E-02	FOS,MYC
polyphosphate	chemical - endogenous mammalian	2.62E-02	BGLAP,ICAM1
Collagen(s)	complex	2.64E-02	CD55,CR1L,PPP1R15A,SERPINH1,SNAI1
FMR1	other	2.64E-02	ALDOA,CFL1,DAG1,ENO1,UQCRQ
candesartan	chemical drug	2.64E-02	FOS,FOSL2,ICAM1,MAPK1,RHOA
Pdgf (complex)	complex	2.69E-02	BAX,EIF2S1,ERRFI1,FAM189B,FOS,ICAM1,MCM7,MYC
cigarette smoke	chemical toxicant	2.73E-02	DNMT1,FOS,FOSL1,FTL,HAS3,ICAM1,IL10,NFKB1,NR3C1,PRKCZ,PTPN1,SMAD7,STAT1,USP19
IFNG	cytokine	2.75E-02	AHCY,ARG2,BAX,CARD6,CD55,CEBPB,CISH,CORO1A,CREM,CTSD,CYP27A1,DBP,DUSP1,ERAP1,ERAP2,FOS,FTL,GART,GLS,GNAI2,HAAO,HCK,HOXA4,ICAM1,ICOSLG/LOC102723996,IDE,IFNGR1,IFNGR2,IKBKE,IL10,IL15RA,IL1R1,IL27,IRF1,ITGAL,ITGB1,ITGB2,LAMB2,MAP3K8,MDM2,MED1,MYC,NFE2L3,NFKB1,NR1D1,PPP5C,PTPN1,RELA,RNF114,SEMA4A,SERPINH1,SLC11A1,SMAD3,SMAD7,SOCS1,STAT1,TMEM50B,TNFRSF14,VDR,YLPM1,ZKSCAN1
LMNA	other	2.83E-02	AGPAT3,ATG2A,JAZF1,LMNA,MAP3K8,MAP4K2,PMF1/PMF1-BGLAP,RICTOR,SKAP2,SLC38A2,STAB1,STAT1,UBA7,ZCCHC10
GSK3B	kinase	2.84E-02	BAX,FOS,IL10,KIF3B,MAP4,MAPRE1,MYC,SNAI1
RNF20	enzyme	2.85E-02	FOS,FOSL2,MYC
NPC2	other	2.85E-02	CREB5,PTGER4,STAT1
PTK2B	kinase	2.85E-02	FOS,IL10,SOCS1
MST1R	kinase	2.85E-02	FOS,MYC,SMAD2
THPO	cytokine	2.87E-02	BAX,CISH,FOS,MDM2,MYC
raloxifene	chemical drug	2.87E-02	BGLAP,DUSP1,IL1R1,ITGB1,LAMB2,LITAF,MAP3K11,RHOA,SLC22A5,SMAD3,SMAD7,SOCS1
KIAA1524	other	2.89E-02	GPR183,MYC,PDLIM7,RHOC,SLC22A18,SLC22A4
CTCF	transcription regulator	2.89E-02	BAX,CDKN1C,IL1R1,MYC,PBXIP1,PCDHGC3
IFN alpha/beta	group	2.92E-02	BAX,IL10,IL15RA,IL27,IRF1,SOCS1,STAT1
DYSF	other	2.92E-02	ARPC2,CD55,ERRFI1,FTL,GPR65,ITGB1,TMEM50B
TRIM24	transcription regulator	3.00E-02	IFNGR1,IFNGR2,IRF1,MOV10,SHISA5,SOCS1,STAT1,UBA7
SIM1	transcription regulator	3.03E-02	CASC3,CCS,ELL2,ICAM1,KCNQ1,MCM7,NAP1L4,PDLIM4,PTPN22,SMAD3,SNN,TNFRSF9,TYK2,ZFP36L1
NRG1	growth factor	3.03E-02	ACTN1,ARHGEF2,BDH2,CAPN1,DAG1,DUSP1,ERRFI1,FOS,IL10,MED1,MST1,MYC,PYGM,ZFP36L2
arsenic trioxide	chemical drug	3.04E-02	BAX,DNMT1,FDPS,IRF1,ITGB1,KEAP1,MYC,RELA,RHOA,VDR
morphine	chemical drug	3.04E-02	BAX,FOS,FOSL1,FOSL2,GNAI2,IL10,MAPK1,MAPK3,NR3C1,RELA
TRAF2	enzyme	3.10E-02	ICAM1,IKBKE,ITGB1,NFKB1,PLK1,RELA,TNFAIP3
8-bromo-cAMP	chemical reagent	3.11E-02	ARG2,BGLAP,CEBPB,CREM,CTSD,DUSP1,FAM89B,FOS,GNAI2,MYC,PDE4A,SHC1
PRKCZ	kinase	3.11E-02	BAX,MAPK1,MAPK3,MYC
F7	peptidase	3.11E-02	FOS,FOSL1,MYC,RELA
NDRG1	kinase	3.11E-02	FOS,SMAD2,SMAD3,SNAI1
Am 580	chemical toxicant	3.11E-02	DUSP1,IFNGR1,IRF1,RARA
ADRA1B	g-protein coupled receptor	3.12E-02	CEBPB,CREM,DUSP1,FOS,PPP3CA
CD86	transmembrane receptor	3.12E-02	ICAM1,ICOSLG/LOC102723996,IL10,TNFAIP3,TNFRSF9
Ca2+	chemical - endogenous mammalian	3.17E-02	BGLAP,CEBPB,CREM,DBP,DUSP1,FOS,FOSL1,FOSL2,GLS,ICAM1,ICOSLG/LOC102723996,IL10,IRF1,MEF2D,NR1D1,VDR
methylprednisolone	chemical drug	3.20E-02	AHCY,ATP5C1,CREM,DUSP1,FOS,GNAI2,GOT1,HAAO,HYAL2,IFNGR1,IL10,IL1R1,IRF1,ITGB1,LAMB2,MYC,NPM1,NR3C1,PHLDA2,PPP2CA,PTPN1,SEPHS2,SLC16A1,SMPD3,SNN,STAT1,UBE2G2,VMP1,ZFP36L1
Vegf	group	3.21E-02	BAX,CALM1 (includes others),CD46,CUL2,CXCR2,EIF2B2,FOSL1,ICAM1,IL15RA,IL1R1,IRF1,ITGB1,KIF22,MAP3K8,MAPKAPK2,MAZ,MPC1,MYC,NFKB1,PHLDA2,PLK1,PPAN,PRKAA1,PRKCB,SMAD5,TBC1D8,TNFRSF9
PRKDC	kinase	3.29E-02	MDM2,NR1D1,PLK1
HTATIP2	transcription regulator	3.29E-02	FOS,MYC,SNAI1
SLC29A1	transporter	3.29E-02	BAX,ITGB1,MDM2
TLR1	transmembrane receptor	3.29E-02	IL15RA,TNFAIP3,VDR
EPOR	transmembrane receptor	3.29E-02	CISH,MYC,SOCS1
DPP-23	chemical reagent	3.29E-02	BAX,PPP1R15A,SYVN1
PS-1145	chemical - kinase inhibitor	3.29E-02	ICAM1,IRF1,TNFAIP3
lead	chemical toxicant	3.29E-02	BGLAP,PPP2CA,PPP5C
mir-8	microrna	3.31E-02	ERRFI1,HDAC3,HOXA5,ITGB1,PPM1F,SNAI1
mibolerone	chemical drug	3.31E-02	CLTB,CLTC,EIF2S1,FDPS,FOSL2,IFNGR1,MYC,SCAP,SLC22A5,TAX1BP1
bisindolylmaleimide I	chemical - kinase inhibitor	3.33E-02	BGLAP,CD55,FOS,ICAM1,MAPK1,MAPK3,SAMSN1,SNAI1
LY294002	chemical - kinase inhibitor	3.36E-02	ACSS2,BAX,CDKN2D,CEBPB,CREM,DUSP1,FOS,FOSL1,GPR183,ICAM1,IDE,IFRD2,IL10,IL1R2,IRF1,LMNA,MAP3K8,MDM2,MYC,NRAS,RELA,SATB1,SNAI1,SNTB2,TNFAIP3,TOP3B,ZFP36L2
LGALS1	other	3.38E-02	FIS1,IFNGR1,IFNGR2,IL10,LAT
sphingosylphosphocholine	chemical - endogenous non-mammalian	3.41E-02	FOS,ICAM1
L-cysteine	chemical - endogenous mammalian	3.41E-02	FOS,MYC
CCAR2	peptidase	3.41E-02	NR1D1,RAD50
MELK	kinase	3.41E-02	BAX,MDM2
TCF/LEF	group	3.41E-02	ITGB1,MYC
MFN2	enzyme	3.41E-02	BAX,PPP1R15A
IL26	cytokine	3.41E-02	ICAM1,IL10
tryptase	group	3.41E-02	BAX,TNFAIP3
CSNK2B	kinase	3.41E-02	MYC,SNAI1
PPM1D	phosphatase	3.41E-02	CDKN2D,RELA
HSPB1	other	3.41E-02	IL10,RELA
MED14	transcription regulator	3.41E-02	DUSP1,NR3C1
DCLK1	kinase	3.41E-02	MYC,SNAI1
CAV3	enzyme	3.41E-02	DAG1,PFKM
LPA	other	3.41E-02	ICAM1,NR3C1
PLP2	transporter	3.41E-02	EPHB4,ICAM1
PCBP2	other	3.41E-02	MYC,STAT1
HSPA8	enzyme	3.41E-02	MANF,MEF2D
MPL	transmembrane receptor	3.41E-02	FOS,MYC
CCL7	cytokine	3.41E-02	ICAM1,IL10
proteasome inhibitor	chemical drug	3.41E-02	BAX,MYC
allyl isothiocyanate	chemical toxicant	3.41E-02	BAX,FOS
venlafaxine	chemical drug	3.41E-02	BAX,FOS
tangeretin	chemical - endogenous non-mammalian	3.41E-02	BAX,RELA
HLX	transcription regulator	3.44E-02	CDKN1C,ICAM1,MYC,UIMC1
C3AR1	g-protein coupled receptor	3.44E-02	CD46,CD55,DYRK2,IL10
S-adenosylmethionine	chemical - endogenous mammalian	3.44E-02	FOS,IL10,ITGAL,SMAD3
tributyrin	chemical drug	3.54E-02	CD46,CD55,DAPP1,DUSP1,HDAC3,TNFAIP3
12-(3-adamantan-1-yl-ureido) dodecanoic acid	chemical reagent	3.54E-02	BAX,BNIP1,CARD6,IL10,NFKB1,SPHK2
ZFP36	transcription regulator	3.65E-02	FOS,FOSL1,ICAM1,IL10,SOCS1
RGS10	other	3.65E-02	IL10,IL10RB,IL1R2,ITGB2,TOLLIP
CaMKII	complex	3.77E-02	IL10,IRF1,PRKCZ
Ras homolog	group	3.77E-02	FOS,ITGB1,MYC
peoniflorin	chemical - endogenous non-mammalian	3.77E-02	ENO1,HIBADH,PPIF
ZMPSTE24	peptidase	3.77E-02	CISH,LMNA,SOCS1
EZR	other	3.77E-02	BAX,HNRNPA2B1,RPS6KB1
miR-23a-3p (and other miRNAs w/seed UCACAUU)	mature microrna	3.77E-02	C21orf33/LOC102724023,SMAD3,SMAD5
PKM	kinase	3.77E-02	ENO1,ITGB1,MYC
LOX	enzyme	3.77E-02	MYC,RELA,SNAI1
ZBTB17	transcription regulator	3.77E-02	CD46,CDKN1C,SOCS1
2-mercaptoacetate	chemical - endogenous non-mammalian	3.77E-02	ENO1,ICAM1,IL10
pifithrin alpha	chemical reagent	3.77E-02	BAX,MDM2,RELA
indomethacin	chemical drug	3.77E-02	BAX,CD55,CEBPB,CTSD,EFEMP2,FOS,GBA,IL10,IL1R1,MANF,MYC,PTGER4,RFTN1,STRN4,VDR
chondroitin sulfate proteoglycan	chemical reagent	3.77E-02	RHOA
aucubin	chemical - endogenous non-mammalian	3.77E-02	BAX
cortivazol	chemical reagent	3.77E-02	NR3C1
DIXDC1	other	3.77E-02	SNAI1
peptide YY 3-36	biologic drug	3.77E-02	FOS
RhoGap	group	3.77E-02	RHOA
G protein alpha	group	3.77E-02	FOS
Cofilin	group	3.77E-02	MYC
Plc beta	group	3.77E-02	NFKB1
MSK1/2	group	3.77E-02	FOS
growth factor receptor	group	3.77E-02	FOS
Ahr-aryl hydrocarbon	complex	3.77E-02	MDM2
PYDC2	other	3.77E-02	RELA
Ahr-aryl hydrocarbon-RelA	complex	3.77E-02	MYC
Aspp	group	3.77E-02	BAX
GSK 189254	chemical drug	3.77E-02	FOS
PMM2	enzyme	3.77E-02	ICAM1
CYP2R1	enzyme	3.77E-02	VDR
ZBTB2	other	3.77E-02	RELA
EGFLAM	other	3.77E-02	DAG1
ABCA12	transporter	3.77E-02	GBA
OVGP1	enzyme	3.77E-02	MAPKAPK2
pridopidine	chemical drug	3.77E-02	FOS
AEOL 10113	chemical drug	3.77E-02	BAX
RHOBTB2	enzyme	3.77E-02	BRMS1
NLRP2	other	3.77E-02	ICAM1
LOC299282	other	3.77E-02	CYP27A1
SRF-ELK1	complex	3.77E-02	FOS
WFDC1	other	3.77E-02	ICAM1
DEPDC1	transcription regulator	3.77E-02	TNFAIP3
RDH11	enzyme	3.77E-02	NR3C1
Lamin b	group	3.77E-02	LMNA
NACC2	transcription regulator	3.77E-02	MDM2
MYADM	other	3.77E-02	ICAM1
exendin(9-39) amide	biologic drug	3.77E-02	FOS
CCM2	other	3.77E-02	RHOA
USP36	peptidase	3.77E-02	MYC
FERMT3	enzyme	3.77E-02	ITGAL
FGF14	growth factor	3.77E-02	FOS
FAM73B	other	3.77E-02	H2AFY
LCMT1	enzyme	3.77E-02	PPP2CA
Psg18 (includes others)	other	3.77E-02	IL10
TCF4-CTNNβ	complex	3.77E-02	MYC
MTX2	transporter	3.77E-02	MTX1
VTRNA2-1	other	3.77E-02	BAX
vasopressins	biologic drug	3.77E-02	FOS
GLIPR1	other	3.77E-02	MYC
NDNL2	other	3.77E-02	MYC
ARHGEF17	other	3.77E-02	FOS
PTRF	transcription regulator	3.77E-02	MYC
NDUFV1	enzyme	3.77E-02	PTPN1
dabrafenib	chemical drug	3.77E-02	IL10
MPRIP	other	3.77E-02	RHOA
PFDN5	transcription regulator	3.77E-02	BAX
RBMS1	other	3.77E-02	MYC
NTHL1	enzyme	3.77E-02	IL10
ARHGAP26	other	3.77E-02	RHOA
PSMD9	transcription regulator	3.77E-02	SMAD2
SRSF9	enzyme	3.77E-02	NR3C1
EHD4	enzyme	3.77E-02	EHD1
AP2S1	transporter	3.77E-02	ATP6V0E1
EHD1	other	3.77E-02	ITGB1
HOMER3	other	3.77E-02	CEBPB
KIFAP3	other	3.77E-02	FOS
TMED10	transporter	3.77E-02	TMED9
TNIP2	other	3.77E-02	MAP3K8
MED7	transcription regulator	3.77E-02	TNFAIP3
PPY	other	3.77E-02	FOS
CDC45	other	3.77E-02	MYC
MARK1	kinase	3.77E-02	SNAI1
SLC52A1	other	3.77E-02	ICAM1
AFAP1	other	3.77E-02	ITGB1
C1QTNF6	other	3.77E-02	IL10
RGS5	other	3.77E-02	BAX
miR-185-3p (and other miRNAs w/seed GGGGCUG)	mature microrna	3.77E-02	MYC
miR-466l-3p (miRNAs w/seed AUAAAUA)	mature microrna	3.77E-02	IL10
mir-335	microrna	3.77E-02	HDAC3
miR-370-3p (and other miRNAs w/seed CCUGCUG)	mature microrna	3.77E-02	MAP3K8
miR-133a-5p (and other miRNAs w/seed CUGGUAA)	mature microrna	3.77E-02	RHOA
mir-384	microrna	3.77E-02	HDAC3
mir-198	microrna	3.77E-02	CCNT1
mir-497	microrna	3.77E-02	MAPK3
miR-602 (miRNAs w/seed ACACGGG)	mature microrna	3.77E-02	RASSF1
mir-602	microrna	3.77E-02	RASSF1
MARK4	kinase	3.77E-02	SNAI1
LLGL1	other	3.77E-02	CD46
MK 1775	chemical drug	3.77E-02	IL10
Nisch	other	3.77E-02	FOS
HUNK	kinase	3.77E-02	MYC
ATP5A1	transporter	3.77E-02	H2AFY
SLC1A2	transporter	3.77E-02	FOS
SCN7A	ion channel	3.77E-02	FOS
CSL-HIF1A-MAML1-NICD	complex	3.77E-02	SNAI1
ANKS1A	other	3.77E-02	FOS
PDE1A	enzyme	3.77E-02	DNMT1
CCT036477	chemical reagent	3.77E-02	ASCL2
ATP6V0A2	transporter	3.77E-02	IL10
NUP153	transporter	3.77E-02	SENP1
RHPN2	other	3.77E-02	RHOA
HOXA4	transcription regulator	3.77E-02	ITGB1
SEC23B	transporter	3.77E-02	BAX
MED21	transcription regulator	3.77E-02	TNFAIP3
Sin3b	transcription regulator	3.77E-02	MYC
EPGN	growth factor	3.77E-02	FOS
PAGR1	other	3.77E-02	NR3C1
TAX1BP3	transcription regulator	3.77E-02	FOS
TRNAU1AP	other	3.77E-02	GPX1
RAMP3	transporter	3.77E-02	FOS
VPS18	transporter	3.77E-02	ITGB1
BTG1	transcription regulator	3.77E-02	NR3C1
PRDM2	transcription regulator	3.77E-02	MYC
RAB5B	enzyme	3.77E-02	FOS
ITIH4	other	3.77E-02	VDR
cytarabine/filgrastim/fludarabine phosphate	biologic drug	3.77E-02	FOS
RASSF1-AS1	other	3.77E-02	RASSF1
phenanthroline-(2H,7H)-diacetate	chemical reagent	3.77E-02	PIN1
ADM2	other	3.77E-02	FOS
ShK-186 peptide	biologic drug	3.77E-02	IL10
EXOSC10	kinase	3.77E-02	FOS
ZBTB14	transcription regulator	3.77E-02	MYC
RPS20	other	3.77E-02	MYC
SYNCRIP	other	3.77E-02	RHOA
TPM2	other	3.77E-02	RHOA
FUS	transcription regulator	3.77E-02	ICAM1
OPRL1	g-protein coupled receptor	3.77E-02	PPP3CA
HG-9-88-01	chemical reagent	3.77E-02	IL10
HG-10-7-01	chemical reagent	3.77E-02	IL10
HG-10-11-01	chemical reagent	3.77E-02	IL10
HG-9-148-01	chemical reagent	3.77E-02	IL10
HG-9-150-01	chemical reagent	3.77E-02	IL10
RPL21	other	3.77E-02	MYC
nardostachys chinensis extract	chemical reagent	3.77E-02	PRKCB
pubchem compound 1117216	chemical reagent	3.77E-02	IL10
3-mercaptopicolinic acid	chemical - kinase inhibitor	3.77E-02	NR3C1
RO0281675	chemical reagent	3.77E-02	BAX
guanfacine	chemical drug	3.77E-02	FOS
mitoguazone	chemical drug	3.77E-02	ITGAL
carnitine	chemical - endogenous mammalian	3.77E-02	CAPN1
ondansetron	chemical drug	3.77E-02	FOS
dimethyl sulfate	chemical toxicant	3.77E-02	DNMT1
SU6657	chemical - kinase inhibitor	3.77E-02	MYC
flurothyl	chemical drug	3.77E-02	FOS
SC-19220	chemical reagent	3.77E-02	ICAM1
cicletanine	chemical drug	3.77E-02	PRKCB
selfotel	chemical drug	3.77E-02	FOS
(R)-5-(2-azetidnylmethoxy)-2-chloropyridine	chemical drug	3.77E-02	FOS
GYKI 52466	chemical drug	3.77E-02	FOS
ONO-8711	chemical drug	3.77E-02	FOS
procaterol	chemical drug	3.77E-02	ICAM1
BMS200261	chemical reagent	3.77E-02	CD55
Ac-DEVD-CHO	chemical reagent	3.77E-02	FOS
ibutamoren	chemical drug	3.77E-02	FOS
3-methoxyapigenin	chemical - endogenous non-mammalian	3.77E-02	MYC
theobromine	chemical drug	3.77E-02	FAM89B
LY 354740	chemical drug	3.77E-02	FOS
droxidopa	chemical drug	3.77E-02	FOS
S(-)-carbidopa	chemical drug	3.77E-02	FOS
10-hydroxydecanoic acid	chemical - endogenous non-mammalian	3.77E-02	IRF1
2'-fucosyllactose	chemical - endogenous mammalian	3.77E-02	ICAM1
sarcosine	chemical - endogenous mammalian	3.77E-02	FOS
pectin	chemical - endogenous non-mammalian	3.77E-02	SMAD3
dihydroxyacetone	chemical - endogenous mammalian	3.77E-02	NR3C1
methylmercury	chemical toxicant	3.77E-02	BAX,MAPKAPK2,MDM2,NFKB1,PDCL3,SLC16A1
TSLP	cytokine	3.79E-02	CISH,ICAM1,IL10,MYC
TSC22D3	transcription regulator	3.79E-02	BGLAP,DUSP1,ICAM1,NFKB1
IGFBP3	other	3.79E-02	BAX,ICAM1,SMAD2,STAT1
FOSB	transcription regulator	3.79E-02	CEBPB,FOS,FOSL1,SMAD3
TGFB3	growth factor	3.88E-02	CD46,FOS,FOSL2,PLK1,SMAD2,SMAD7,SNAI1,TSPAN2
cyclosporin A	biologic drug	3.92E-02	BATF,BAX,CD55,CYP27A1,DEXI,EFEMP2,EIF6,ELL2,FOS,GNPDA1,ICAM1,IFNGR1,IL10,ITGAL,LAT,MYC,NFKB1,NR3C1,PPIL2,RFTN1,SERPINH1,SNRNP70,SOCS1,TAF7
trichostatin A	chemical drug	3.96E-02	BAX,BRMS1,CAST,CDKN1C,CDKN2D,CISH,CREM,DAG1,DNMT1,DUSP1,EPC1,FOS,FOSL2,GNAI2,HDAC3,ICAM1,IL10,IRF1,LAT,MAD1L1,MAP4,MYC,PLK1,RARA,RASSF1,RBM5,RELA,SATB1,SHC1,SOCS1
miR-16-5p (and other miRNAs w/seed AGCAGCA)	mature microrna	4.00E-02	ATG9A,EIF2B2,LAMTOR3,MAPK3,OSGEPL1,PLK1,PMS1,PPIF,SKAP2,TMEM189-UBE2V1,TPM3,UGP2,VTI1B
TLR3	transmembrane receptor	4.00E-02	ARG2,CAST,DUSP1,FOS,IFNAR1,IL10,IL1R2,IL27,IRF1,MAP3K8,NFE2L3,NFKB1,PFKFB3,PROCR,STAT1
PRKCE	kinase	4.02E-02	BAX,CD55,CEBPB,FOS,MYC,NFKB1
dihydrotestosterone	chemical - endogenous mammalian	4.11E-02	ALDOA,BAX,CCT3,CST6,CYTH2,DCTPP1,ENO1,FAM89B,FOS,FTL,GRWD1,HOXA5,IL10,ITGB1,MDM2,MYC,NR3C1,NUCB1,PTGER4,RAD50,RELA,RPS24,SHC1,SLC7A6,SMAD3,SNAI1,SRGAP2,TP53INP2
MYD88	other	4.13E-02	BATF,CISH,DUSP1,FOS,ICAM1,IKBKE,IL10,IL27,IRF1,MYC,NFKB1,PILRA,RELA,SOCS1,TNFAIP3
RICTOR	other	4.14E-02	ATP5C1,ATP5J2,ATP6V1D,BAX,COX15,COX7A2L,FAU,NDUFAB1,PRKCB,PSMD3,RPL17,RPL18,RPS24,RPS3,UQCRC1,UQCRQ
CD80	transmembrane receptor	4.15E-02	BAX,ICAM1,IL10,TNFRSF9
PTGS1	enzyme	4.15E-02	CEBPB,PTGER4,TNFRSF9,TNNI2
FASLG	cytokine	4.15E-02	FOS,IL10,NFKB1,RELA
paricalcitol	chemical drug	4.15E-02	BGLAP,ICAM1,PTGER4,VDR
androgen	chemical drug	4.15E-02	FOS,FOSL1,KAT5,MYC,PARK7,PRKCB,PTPN1,SMAD2,SMAD3,SOCS1,VMP1
H2AFB3 (includes others)	other	4.23E-02	CDKN1C,FOS,ICAM5,MMEL1,TNFRSF9
vitamin D	chemical drug	4.23E-02	BAX,BGLAP,IL10,S1PR2,VDR
resveratrol	chemical drug	4.25E-02	BAX,BGLAP,FOS,FOSL1,FOSL2,GPX1,HDGF,ICAM1,ITGAL,LITAF,MALAT1,MYC,NRIP1,PPP1R15A,RELA,RICTOR,VDR
2-amino-5-phosphonovaleric acid	chemical - other	4.25E-02	AAGAB,CCDC28A,DUSP1,FOS,ICOSLG/LOC102723996,NAB1,NHSL1,RIT1,TNFAIP3,ZC3H7A
Il3	cytokine	4.27E-02	CISH,FOS,MDM2,MYC,SOCS1,ZNF346
Collagen type IV	complex	4.27E-02	ITGB1,MYC,RELA
NCL	other	4.27E-02	ILF3,MDM2,MYC
AZGP1	transporter	4.27E-02	CEBPB,GYS1,MYC
mangiferin	chemical - endogenous non-mammalian	4.27E-02	BAX,DGAT2,ICAM1
acetaldehyde	chemical - endogenous mammalian	4.27E-02	CEBPB,FOS,MYC
tosylphenylalanyl chloromethyl ketone	chemical - protease inhibitor	4.27E-02	ICAM1,MYC,SMAD7
geneticin	chemical toxicant	4.28E-02	BAX,MDM2
ganglioside GD3	chemical - endogenous mammalian	4.28E-02	ICAM1,IL10
Ck2	complex	4.28E-02	FOS,MYC
salinosporamide A	chemical drug	4.28E-02	BAX,SNAI1
DGCR8	enzyme	4.28E-02	FOS,MYC
HTR7	g-protein coupled receptor	4.28E-02	FOS,STAB1
FBXO42	other	4.28E-02	ICAM1,STAT1
STK17A	kinase	4.28E-02	CCS,NUDT1
N(2)-(gamma-D-glutamyl)-meso-2,2'-diaminopimelic acid	chemical reagent	4.28E-02	ICAM1,ITGB2
IL10RB	transmembrane receptor	4.28E-02	ICAM1,IL10
TOLLIP	other	4.28E-02	IL10,NFKB1
CD53	other	4.28E-02	BAX,GLS
TNFRSF17	transmembrane receptor	4.28E-02	BAX,ICAM1
DUSP4	phosphatase	4.28E-02	DUSP1,SMAD2
PLCB1	enzyme	4.28E-02	MAPK1,MAPK3
PTGES3	enzyme	4.28E-02	CTSD,MYC
di-spiropyrrolizidino oxindole andrographolide derivative CY2	chemical reagent	4.28E-02	BAX,RELA
RFX2	transcription regulator	4.28E-02	LMNA,MYC
S100P	other	4.28E-02	CFL1,CTSD
bupivacaine	chemical drug	4.28E-02	FOSL1,FOSL2
domoic acid	chemical toxicant	4.28E-02	CEBPB,FOS
rhodioloside	chemical - endogenous non-mammalian	4.28E-02	BAX,BGLAP
iodine	chemical - endogenous mammalian	4.28E-02	BAX,ICAM1
Sos	group	4.28E-02	AFF4,CAST,FOS,GBA,ITGB1,KIF5B,LTBP3,MAP4K4,NAT6,NRIP1,PIAS1,SMAD7,SNN
JUN	transcription regulator	4.29E-02	BAX,BGLAP,DNMT1,DUSP1,FOS,FOSL1,GOT1,HNRNPA2B1,ICAM1,IL10,ITGB1,LMNA,MAPK3,MDM2,MYC,PPP2CA,RARA,SLC38A2,SMAD7,SNRNP70,STAT1,SVIL,VDR
HDAC2	transcription regulator	4.30E-02	ASCL2,LAT,LIG1,MCM7,MDM2,MYC,NR3C1,SATB1,TNNI2
geldanamycin	chemical - endogenous non-mammalian	4.43E-02	BAX,CCNT1,EIF1AD,IRF1,MAP3K11,MDM2,MYC,NR3C1,SFMBT2,STAT1
nicotine	chemical drug	4.47E-02	ALDOA,ENO1,FOS,ICAM1,IKBKE,IL10,LITAF,NFKB1,RBBP6,RELA,STAT1,TREX1
PLAUR	transmembrane receptor	4.54E-02	ITGB1,MYC,SNAI1,SOCS1
CARM1	transcription regulator	4.54E-02	FOS,FTL,ICAM1,MYC
OGT	enzyme	4.54E-02	DLST,FOS,MTX1,MYC
cilostazol	chemical drug	4.54E-02	BAX,ICAM1,IL10,RELA
TRAF6	enzyme	4.54E-02	ICAM1,IL10,NFKB1,RELA,TNFAIP3
GATA1	transcription regulator	4.57E-02	ACTN1,CDKN2D,FYB,GART,HHEX,MAP3K5,MYC,NHP2,PBXIP1,RIMBP3 (includes others),SKI,SLC50A1,USP25
okadaic acid	chemical toxicant	4.58E-02	BGLAP,FAM89B,FOS,FOSL2,GNAI2,MAP3K8,MYC
poly rI:rC-RNA	biologic drug	4.58E-02	ADAR,ASB13,BAX,CEBPB,DUSP1,FOS,ICAM1,IFNGR1,IL10,IL15RA,IL27,IRF1,MYC,NFKB1,PPP1R15A,RELA,RNF114,SOCS1,STAB1,STAT1,TNFAIP3,TOLLIP,USP25
EGR2	transcription regulator	4.60E-02	BGLAP,CAST,FOS,IL10,IL1R2,PCDHGC3,PPP2CA,SART1,SLC16A1,SOCS1
phenethyl isothiocyanate	chemical drug	4.69E-02	ATP6V0E1,BAX,C21orf33/LOC102724023,CCT4,DUSP8,GSS,KAT2B,RBBP6
Lh	complex	4.78E-02	ACTN1,CAPZA1,CD55,CDKN1C,DUSP1,FOS,MAP3K5,MAP4K4,PRKAR2A,PSMD3,PTPN1,RAB5A,STAT1,STK24,TNFAIP3
SREBF1	transcription regulator	4.78E-02	ACSS2,BAX,BGLAP,CEBPB,FAM189B,FDPS,HSPA13,IL10,IL1R2,RDH11,RPS24,TM7SF2
pregna-4,17-diene-3,16-dione	chemical - endogenous non-mammalian	4.81E-02	BAX,MYC,NFKB1
p70 S6k	group	4.81E-02	BAX,ICOSLG/LOC102723996,SNAI1
cis-urocanic acid	chemical drug	4.81E-02	CD55,PPIF,TNFAIP3
LTBP1	other	4.81E-02	SMAD2,SMAD3,SMAD7
IND S1	chemical - kinase inhibitor	4.81E-02	CFL1,ENO1,HIBCH
benzyl isothiocyanate	chemical - endogenous non-mammalian	4.81E-02	BAX,FOS,ICAM1
Sch-23390	chemical drug	4.81E-02	FOS,FOSL1,PPP3CA
Ro41-5253	chemical reagent	4.81E-02	IFNGR1,IRF1,RARA
agmatine	chemical - endogenous mammalian	4.81E-02	ICAM1,SLC22A4,SLC22A5
SCAP	other	4.87E-02	ACAA2,ACSS2,FDPS,RDH11,TM7SF2
IL12A	cytokine	4.87E-02	ICAM1,IL10,IL27,SOCS1,STAT1
dimethyl sulfoxide	chemical drug	4.88E-02	BGLAP,CEBPB,FOS,ITGB2,KAT2B,MYC,P2RY11,PBXIP1,SMPD3
CpG oligonucleotide	chemical drug	4.88E-02	BAX,CEBPB,ICAM1,ICOSLG/LOC102723996,IL10,MYC,PLAGL2,RELA,SAMSN1
AGTR1	g-protein coupled receptor	4.94E-02	DUSP1,FOS,MAPK1,RHOA

## Sheet: Lympho
Upstream Regulator	Molecule Type	p-value of overlap	Target molecules in dataset
IL4	cytokine	2.34E-09	ALAS1,ARG2,B4GALT7,BAX,BCAT2,BCL2L1,CBX3,CCDC86,CCR6,CCR7,CCT3,CD5,CD6,CDKN1B,CELF2,CISH,CITED2,CXCL2,CXCL8,CXCR5,EIF2S1,EIF3G,EPHB4,GBAP1,GPX4,HCK,ICAM1,ICOSLG/LOC102723996,IDE,IFNAR1,IFNAR2,IFNGR2,IL10RA,IL15RA,IL2RA,IL4,IRF1,ITGB2,KIF3A,LFNG,LMAN2,LRRC32,LSP1,MAPK1,MAPKAPK3,MED1,MOV10,MUC1,MYC,NABP1,NFKB1,NR3C1,PFKL,PIN1,PPP5C,PTGDR2,RAD50,RHOA,RIN1,S100A10,SDF2L1,SEMA4A,SOCS1,SPHK2,SSSCA1,STA…
HNF4A	transcription regulator	2.49E-09	ABCC2,ACAA2,ACLY,ACTN1,ACY1,AMT,AP4B1,APEH,ARG2,ATG4D,ATP6V1D,BCL2L1,BCS1L,BNIP1,BUD31,C11orf68,C11orf71,C19orf66,C21orf33/LOC102724023,C21orf59,CBX3,CCNT1,CDC42EP2,CDCA5,CDK12,CDKN1B,CEBPB,CENPO,CLYBL,COASY,COX7A2L,CREBL2,CRYZL1,CUL2,CUTC,CYB561D2,CYTH2,DAG1,DBP,DCLRE1B,DCTN4,DCTN5,DDX41,DDX47,DPAGT1,DUSP16,DYNC2LI1,EIF1AD,F12,FDPS,FOSL2,GHITM,GOT1,GPX1,GRWD1,GSS,HAAO,HYAL3,IFNAR1,IFNGR1,IL10RA,…
CD40LG	cytokine	2.15E-08	ACY1,BAX,BCAT2,BCL2L1,CBX3,CCR7,CDKN1B,CELF2,CXCL2,CXCL8,DAPP1,DUSP1,EIF2S1,FOSL2,GBAP1,GPR183,ICAM1,ICOSLG/LOC102723996,IL10RA,IL2RA,IRF1,LMAN2,MED1,MYC,NET1,NFKB1,PPIL2,PTPN1,RAD50,RELA,SPHK2,SSSCA1,STAT1,STAT3,STAT4,STAT5A,SYMPK,TANK,TM7SF2,TNFAIP3,TNFRSF17,TRAF2,UVRAG,ZFP36L1,ZNF195
TP53	transcription regulator	3.46E-08	ABCC2,ACAA2,ACLY,ACTN1,AREG,ARHGEF2,ASXL1,ATP1A1,ATP5C1,BAP1,BAX,BCAS3,BCL2L1,CARD11,CARS,CDKN1B,CDKN2D,CEBPB,CHST12,CITED2,CNN2,CTDSP1,CTIF,CTSD,CTSW,CXCL8,DBP,DICER1,DNM2,DNMT1,DUSP1,EFNA1,ERBB2,FDPS,FIGNL1,FOSL1,GART,GPX1,H2AFX,H2AFY,H2AFZ,HDAC3,HNRNPA2B1,HYAL1,ICAM1,IL10RA,IL2RA,IL4,LMAN2,LSP1,MAD1L1,MAP4,MAPK1,MCAM,MCM7,MST1,MYC,NAP1L4,NFKB1,NLRX1,NOTCH1,NPM1,PARD6B,PARK7,PCBP4,PDRG1,PERP,PF…
TCR	complex	8.83E-08	BCL2L1,CBL,CCR6,CCR7,CD5,CD6,CDKN1B,CISH,CXCL8,CXCR5,DHX58,GNPDA1,IFNAR1,IFNGR1,IL2RA,IL4,IRF1,LCP2,MAP3K7,MAPK1,MYC,NFE2L3,NFKB1,NHP2,NR3C1,POMC,PRELID1,RELA,SMAD7,SOCS1,STAT1,STAT3,STAT4,STAT5A,TNFAIP3,TRAF2,VDR
ESR1	ligand-dependent nuclear receptor	2.34E-07	AP1S1,AP2S1,AP4M1,AREG,ARHGEF2,BAX,BCAS3,BCL2L1,CASP8AP2,CBL,CDC42EP2,CDC42SE1,CDC42SE2,CDKN1B,CDKN1C,CEBPB,CEP250,CTSD,CXCL8,DIAPH1,DLG5,DNM2,EFNA1,ENO1,ERBB2,F12,FGFR1OP,FIBP,FIS1,FOSL1,FOSL2,GGA2,GNA12,HAX1,HEBP1,HYAL1,ICAM1,ICOSLG/LOC102723996,IL2RA,IMPDH2,INCENP,IRF1,KIF3B,KISS1R,LHB,MAP2K5,MAPK1,MIB2,MPC1,MST1,MTA3,MYC,NCOA1,NFE2L3,NFKB1,NOTCH1,NR1D1,NSD1,NUCB1,PDE4A,PIAS1,POLR3A,PPM1B,PPP5…
GnRH analog	biologic drug	5.83E-07	ACAA2,ACTN1,ANXA11,BRE,C21orf33/LOC102724023,CACNB1,DUSP1,GDI2,HEBP2,HYAL2,ICAM3,MAPK1,MED24,MTX1,NADK,NCOA6,NME6,POLR2E,PSMB3,PSMB4,PSMC3IP,RAB5C,RARA,RELA,RER1,SF1,SKAP2,SLC25A44,SMARCE1,SMG5,SRRT,THRA,TRAF2,TYK2,UBAC1,UBE2D3,UBE2V1,YIF1A
IL2	cytokine	7.05E-07	ADCY3,AMICA1,BAX,BCL2L1,CARD9,CCR6,CCR7,CD5,CDKN1B,CDKN1C,CISH,CTSW,CXCL8,CXCR5,GART,GPSM1,HCK,ICAM1,IFNGR1,IFNGR2,IL10RA,IL2RA,IL4,IP6K2,IRF1,LCP2,LRRC32,MAPKAPK3,MYC,NEAT1,NFKB1,PDE4A,PLK1,PRKD2,PSMB1,PTRH2,RFTN1,RORC,SATB1,SIPA1,SOCS1,STAT3,STAT4,STAT5B,TNFAIP8,TNFRSF17,TNFRSF9,TRAF2,UPP1,VDAC1
SOCS1	other	1.17E-06	BAX,BCL2L1,CCR6,CCR7,CISH,CXCL2,CXCL8,DUSP1,ICAM1,IFNAR1,IL4,IRF1,MAP3K5,MUC1,RELA,SNAI1,SOCS1,STAT1,STAT3,STAT5A
camptothecin	chemical drug	2.88E-06	ABCC2,APPBP2,BAX,BCL2L1,C11orf68,CDC42EP2,CXCL2,CXCL8,CXCR5,CYTH2,DPAGT1,EHBP1,GNAI2,GRB10,H2AFX,HUS1,ICAM1,IL10RA,IL15RA,IL2RA,IRF1,KIF3B,LITAF,MAD1L1,MAP2K5,MAP3K11,MEPCE,MYC,NFKB1,NR3C1,PCBP4,PDLIM7,PERP,PGLYRP1,PLCL2,PPIF,PPP3CA,PRUNE,PTGER4,PTPN1,PTPRK,RARA,RASGRP2,RGS14,RRAGD,SIPA1,SMG8,SOCS1,STAT5B,TNFAIP3,TRAF2,TRAIP,TWF2,TYK2,ZFP36L1
seocalcitol	chemical drug	3.31E-06	AREG,BCL2L1,BGLAP,CDKN1B,FOSL1,G3BP1,MAP3K11,MST1,PDLIM7,RHOA,STAT3,UVRAG,VDR
ERK	group	4.80E-06	ACTN1,AREG,ARG2,ARPC2,BAX,BCL2L1,BGLAP,CDKN1B,CXCL2,CXCL8,DNMT3B,DUSP1,FOSL1,FOSL2,GOT1,ICAM1,ICAM3,IFNAR1,IFNAR2,ITGB2,MCAM,MUC1,MYC,RORC,STAT1,STK11,TNFAIP8,ZFP36L1
CD28	transmembrane receptor	5.31E-06	ATP5C1,BCL2L1,CBL,CD3E,CDKN1B,CISH,CREM,CXCL2,CXCL8,FDPS,FYB,GYS1,H2AFY,HAX1,IFNGR1,IFRD2,IL10RA,IL10RB,IL15RA,IL2RA,IL4,IRF1,LSP1,MBD1,MYC,NFKB1,PDE4A,PTGER4,RELA,RHOC,RORC,SOCS1,STAT3,SUSD6,TNFAIP3,UBE4A
tretinoin	chemical - endogenous mammalian	1.15E-05	ACSS2,ADAR,ALAS1,AMICA1,AREG,ASB2,BGLAP,CALM1 (includes others),CDKN1B,CDKN2D,CEBPB,CITED2,CLTC,CREM,CTSD,CXCL8,CXCR5,DAP3,DHX58,DLL1,DNMT1,DUSP1,EHD1,EIF3B,EIF6,ERRFI1,ETV6,FAM153A/FAM153B,FGFR4,FOSL1,FOSL2,GNA12,GPX1,GRB10,HDGF,HOXA5,HSD17B1,HUS1,ICAM1,ICAM3,IDE,IFNGR1,IKZF1,IL10RA,ILF3,IMPDH2,IRF1,ITGB2,KIF11,LRRC32,LRRK2,LSP1,MAD1L1,MAP2K5,MAP3K11,MDN1,MST1,MYC,NFKB1,NKX2-3,NOTCH1,NPM1,NR3C1,…
ID3	transcription regulator	1.44E-05	ASCL2,BCL2L1,CCR10,CCR7,CDKN1B,CEBPB,CXCL8,CXCR5,DUSP1,ICAM1,ICOSLG/LOC102723996,IFNGR1,IFNGR2,IKZF3,IL10RA,IL4,MYC,NOTCH1,PPAN,PTPN22,RPS6KA2,SMAD7,STAT4
NFE2L2	transcription regulator	1.62E-05	ABCC2,AGPAT3,ALAS1,APPBP2,ATP1A1,BCL2L1,BGLAP,CA11,CCT3,CTSD,CXCL2,CXCL8,EIF2S1,EIF3G,EPHB4,ETV6,FTL,GNAI2,GNG3,GPX1,GSS,HAX1,HMBS,IDE,IFNGR2,IL4,KEAP1,LMNA,NFE2L3,PRKCB,PSMB1,PSMB3,PSMB4,PSMD3,PTPN1,RELA,RPL18,S100A13,SLC3A1
CD3	complex	1.73E-05	ALAS1,ATP5C1,BCL2L1,CALM1 (includes others),CBL,CCR6,CD3E,CD5,CDKN1B,CISH,CREM,CTSW,CXCL8,FDPS,FTL,FYB,GDI2,GYS1,H2AFY,HAX1,HNRNPA2B1,ICAM1,IFNGR1,IFRD2,IL10RB,IL15RA,IL2RA,IL4,IRF1,LSP1,MAPK1,MBD1,MST1,MYC,NFKB1,NPM1,NUDT1,PDE4A,PPIL2,PTGER4,PTPN22,RHOC,RORC,S100A11,SF1,SOCS1,STAT1,SUSD6,TNFAIP3,TNFRSF9,TRAF2,UBE2V1,UBE4A,ZFP36L1,ZKSCAN1
NOTCH1	transcription regulator	2.40E-05	ASB2,BCL2L1,BGLAP,C21orf33/LOC102724023,CDKN1B,CDKN1C,CEBPB,CXCL8,DLL1,ERBB2,FOSL1,GLS,ICAM1,IL2RA,IRF1,LFNG,MCAM,MYC,NFKB1,NOTCH1,PIN1,PTPRK,RELA,RORC,S100A1,SOCS1
MAP3K11	kinase	2.66E-05	CXCL8,IL4,MAP3K11,MYC,RELA
PTEN	phosphatase	3.29E-05	ACAA2,BAX,CCR7,CDKN1B,CDKN2D,CEBPB,CITED2,CXCL2,CXCL8,DRAP1,DUSP1,EZH1,FAM134C,FGFR4,G3BP1,GTF2A1,GYS1,H2AFY,IFNGR2,KAT2A,KIF3A,KIF3B,LZTR1,MAPKAPK3,MYC,NFKB1,NUDT1,PF4,PFKFB3,PFKL,PLK1,PRKCB,PTPRK,RAD51B,RBBP6,RPS6KB1,STAT3,STAT5A,STAT5B,TNFRSF14,TNFRSF9
PTPN6	phosphatase	3.70E-05	BAX,CCR7,CD5,CDKN1B,CXCL8,IRF1,ITGB2,MYC,POMC
STAT5B	transcription regulator	4.20E-05	AGPAT2,BAX,BCL2L1,CISH,DGAT2,FOSL2,IL2RA,IL4,IRF1,MYC,NUCB1,RELA,SOCS1,STAT5A,STAT5B,TANK,TCAP,TNFRSF14,TNNC1,TRAF2,TULP2
butyric acid	chemical - endogenous mammalian	4.22E-05	ABCC2,BAX,BCL2L1,CALM1 (includes others),CAMP,CD81,CDKN1B,CDKN1C,CXCL8,DAG1,DUSP1,GNAI2,H2AFZ,HDGF,HSD17B1,ICAM1,IFNAR2,IFNGR2,INPP5E,IRF1,ITSN2,MAD1L1,MUC1,MYC,NFKB1,NPM1,NRAS,NUCB1,PFKL,PRKAR2A,PRKCB,PTPN1,RELA,RHOA,SIPA1,STAT3,STAT5B,THRA,UQCRQ,ZFP36L1
R5020	chemical reagent	4.42E-05	AREG,BCL2L1,CEBPB,CTSD,ERBB2,FAM89B,MYC,NCOA1,STAT1,STAT3,STAT5A,STAT5B
CD 437	chemical drug	4.52E-05	AP2S1,ARL2,ARPC2,ATP5C1,ATP5L,BANF1,BAX,CCT3,CEBPB,COX7A2L,EIF3G,ENO1,ERH,FTL,KIF3A,MYC,NPM1,PIN1,PSMB1,PSMD3,RPL19,SKP1,SSR2,UBL5
beta-estradiol	chemical - endogenous mammalian	5.11E-05	ACAA2,AREG,ASB2,ATP5F1,BAX,BCAS3,BCL2L1,BGLAP,CACNB1,CALM1 (includes others),CBL,CDKN1B,CDKN1C,CEBPB,CITED2,CLYBL,CNN2,CNP,CREM,CTSD,CXCL2,CXCL8,DBN1,DUSP1,EFNA1,EIF2S1,EIF3B,EIF3G,ENO1,ERBB2,ERH,F12,FAM134C,FOSL1,FOSL2,GART,GDI2,GPX1,GRB10,H6PD,HCRT,HDGF,HSD17B1,HSPA4,ICAM1,IDE,IFNGR2,IFRD2,IL4,ILF3,IMPDH2,IP6K1,IRF1,ITGB2,LHB,LITAF,LMNA,MCM7,MPC1,MUC1,MYC,MYO1B,NCOA1,NET1,NFE2L3,NHP2,NPM1,NR3C1…
doxorubicin	chemical drug	6.79E-05	ABCA7,AREG,BAX,BCL2L1,CREM,CTSD,CXCL8,DNMT1,DNMT3A,DPAGT1,DUSP1,EFEMP2,ERBB2,GSS,H2AFX,IL4,IRF1,MAP4,MYC,NFKB1,PERP,PFKM,PLK1,PRKAA1,RELA,S100A10,S100A11,SLC22A5,SMAD3,SMAD7,SNAI1,STAT1,STAT3,TRAF2,UBE2B,UPP1
PTPRR	phosphatase	7.22E-05	DNMT1,DNMT3A,DNMT3B,FOSL1
phorbol myristate acetate	chemical drug	7.94E-05	ABCA7,ADAM15,ALAS1,AREG,BAX,BCL2L1,BGLAP,CA11,CCNT1,CCR7,CDKN1B,CDKN2D,CREM,CTSD,CXCL8,DBP,DNMT1,DUSP1,DUSP8,EDF1,EIF6,ERBB2,ERRFI1,FBXW11,FOSL1,FOSL2,GLS,GNAI2,GON4L,GPC2,GPHA2,HMBS,HOXA5,HSD17B1,HSPA4,ICAM1,IFNGR1,IFNGR2,IKZF3,IL2RA,IL4,ILF3,IRF1,ITGB2,LHB,MAD1L1,MYC,NFKB1,NPM1,PF4,POMC,PPBP,PRKCB,PRKCQ,PRKCZ,PTGER4,RARA,RELA,RORC,RPL19,RUVBL2,S100A10,SKI,SLC11A1,SLC16A1,SMAD3,SMG8,SNAI1,STAT1,…
NR3C1	ligand-dependent nuclear receptor	8.05E-05	ACTN1,AMIGO2,ARPC2,BAX,BCL2L1,BGLAP,BRE,CDKN1C,CLK2,CPEB4,CXCL2,CXCL8,DAG1,DGAT2,DPF2,DUSP1,DUSP16,EFNA1,ERRFI1,FAM89B,GPR65,GPX1,H6PD,ICAM1,IL15RA,IRF1,ITGB2,KAT5,LHB,MAGI3,MAP3K7,MAPK1,MYC,NFKB1,NR3C1,POMC,PPP1R15A,PPP2CA,PPP3CA,PRKCB,PTRH2,RELA,RERE,SCAP,SLC38A1,SON,STAT3,STAT5A,TNFAIP3,TNFAIP8,TNFRSF9,VDR,WDR6,ZNF346
HIF1A	transcription regulator	8.73E-05	ADAM15,ARPC2,BCL2L1,CARS,CCNT1,CCR7,CDKN1B,CITED2,CTSD,CXCL2,CXCL8,ENO1,ERBB2,ERGIC1,H2AFX,HDAC3,HSPA4,ITGB2,MANF,MUC1,MYC,NOTCH1,NPM1,NUDCD2,PFKFB3,PFKL,QKI,RAPGEF6,RASSF1,RELA,RORC,SMAD7,SNAI1,STAT3,TMEM79
ELF4	transcription regulator	1.00E-04	CCR7,CREM,CXCL2,CXCL8,DUSP1,MANF,MAPKAPK3,TAF7
AGN194204	chemical drug	1.06E-04	ACAA2,ANXA11,ATP1A1,CD3E,CD5,CD6,DUSP1,FDPS,GNB2,GPR65,H2AFX,H2AFZ,IL2RA,IL4,IRF1,ITGB2,LMNA,MYC,PLK1,STAT5B
6-dimethylaminopurine	chemical - endogenous mammalian	1.09E-04	EFNA1,ICAM1,MAPK1
BRCA1	transcription regulator	1.15E-04	AREG,ASCL2,ATRIP,BAX,BCL2L1,CDKN1B,CTSD,H2AFX,IFNAR1,MYC,NR3C1,PERP,PIN1,PLK1,RUVBL2,SMAD3,STAT1,STAT5A,STAT5B,TBP
IL3	cytokine	1.34E-04	AREG,BCL2L1,CDKN1B,CISH,CITED2,CREM,CXCL8,EIF3G,FGFR4,FOSL2,GART,GPX1,HDGF,HNRNPA2B1,HUS1,ICAM1,IL2RA,IL4,IMPDH2,MYC,NKX2-3,NOTCH1,ORMDL3,PFKL,PSMB3,PTPN22,SOCS1,STAT4,TAX1BP1,TNFRSF9,TYK2,ZSCAN21
TP63	transcription regulator	1.42E-04	AREG,BAX,BCL2L1,CCNT1,CDKN1B,CDKN1C,CITED2,CTSD,CXCL8,DAP3,DICER1,DLL1,DNM2,DNMT1,EFNA4,MED1,MYC,NOTCH1,PERP,PPBP,PPP2CA,PRKCZ,RBBP6,RELA,RIN1,SNAI1,STK11,TNFAIP8,TRAF2,UVRAG,VDR,VMP1
L-dopa	chemical - endogenous mammalian	1.44E-04	ABCA7,ABHD14B,ACY1,ADAR,AGFG2,AMIGO2,ARG2,BANF1,BAX,C2CD2L,CDC42EP2,CTNNBIP1,DBP,DGAT2,DUSP1,EGFL7,EIF6,FCHSD1,FDPS,FGFR1OP,FNIP1,FOSL1,FTL,GRB10,H2AFX,HDAC7,IFNAR2,LMNA,MIEN1,MRPL33,MYO1B,NAGLU,PARM1,PDE4DIP,PSMC3IP,PTBP1,RAPGEFL1,RBM6,RGS14,S100A10,S1PR2,SATB1,SLC22A18,SLC25A44,SLC38A2,SLC44A2,TBP,TDRKH,TMEM106C,UBQLN4,UFSP1,VDAC1,VMP1,VTI1B
MTOR	kinase	1.45E-04	ACLY,ATP5F1,BCL2L1,CCR7,CEBPB,CITED2,CLTC,CNP,EFNA1,ENO1,FDPS,IP6K2,IRF1,MUC1,MYC,PDE4A,PIAS1,PPP2CA,PRKAR2A,PRKCZ,PTBP1,RBM5,RHOA,RORC,STAT1,STAT3,UBE2B
FADD	other	1.50E-04	ASB13,CDKN1B,CXCL2,CXCL8,DHX58,ICAM1,MYC,NFKB1,PPP1R15A,RNF114,SOCS1,STAT1,TNFAIP3
geldanamycin	chemical - endogenous non-mammalian	1.67E-04	BAX,BCL2L1,CCNT1,CELF2,CNP,COX18,CXCL8,EIF1AD,ERBB2,H2AFX,IRF1,MAP3K11,MYC,NR3C1,RPS6KA2,SFMBT2,STAT1,TRAF2
PGR	ligand-dependent nuclear receptor	1.87E-04	ADARB1,AREG,BCL2L1,CDKN1B,CDKN1C,CEBPB,CTSD,ERBB2,FAM89B,GLS,GOT1,GRB10,HSD17B1,ICAM1,MYC,NET1,NOP16,PFKFB3,PPIF,RASGRP2,RHOC,SLC39A8,STAT1,STAT3,STAT5A,STAT5B,VDR
FAS	transmembrane receptor	1.90E-04	APPBP2,BAX,BCL2L1,CDC42EP2,CDKN1B,CXCL2,CXCL8,CYTH2,EFNA1,GNAI2,ICAM1,IL10RA,IL15RA,IRF1,KIF3B,MAP2K5,NR3C1,PDLIM7,PGLYRP1,PLCL2,PPP1R15A,PRKCB,PRUNE,PTGER4,PTPN1,RARA,RASGRP2,RELA,RGS14,RRAGD,SIPA1,TNFAIP3,TWF2,TYK2
TGFB1	growth factor	1.98E-04	ABCC2,ACAA2,ACLY,ACTN1,ANXA11,AREG,ARHGAP35,ARPC2,B4GAT1,BAX,BCL2L1,BGLAP,BUD31,C21orf33/LOC102724023,CALM1 (includes others),CAMP,CARS,CCDC28A,CCDC85B,CCR10,CCR6,CCR7,CDC42SE1,CDKN1B,CDKN1C,CEBPB,CELF2,CFL1,CITED2,CLK2,CNN2,CTSD,CXCL2,CXCL8,CXCR5,DNMT1,DNMT3A,DNMT3B,DUSP1,FOSL2,FTL,GNAI2,GPR19,H6PD,HDGF,HEBP1,ICAM1,IL10RA,IL2RA,IL4,IRF1,ITGB2,LITAF,LTBP3,MAD1L1,MALAT1,MAP3K11,MAP4,MAPK1,MBD1,MXD…
ID2	transcription regulator	2.05E-04	ASCL2,BCL2L1,CCR10,CCR7,CEBPB,CXCR5,DUSP1,ICAM1,ICOSLG/LOC102723996,IFNGR1,IFNGR2,IKZF3,IL10RA,IL4,MYC,NOTCH1,PTPN22,RPS6KA2,SMAD7,STAT4
cocaine	chemical drug	2.21E-04	CDKN1B,CXCL2,CXCL8,DDB1,DNMT3A,DNMT3B,DUSP1,FOSL1,GNAI2,GPR19,GPSM1,HSPA4,ICAM1,MAPK1,MBD1,MIDN,NFKB1,POMC,SEC24A,STAT1
miR-124-3p (and other miRNAs w/seed AAGGCAC)	mature microrna	2.24E-04	ACAA2,ATP6V0E1,CTDSP1,DNM2,ERH,G3BP1,HEBP2,HYAL3,IFRD2,LITAF,PDLIM7,PLOD3,PTBP1,PTTG1IP,RELA,SLC16A1,SLC22A5,STAT3,TMBIM1,TMEM109,TSC22D4,VAMP3,VPS37C,ZFP36L2
RNA polymerase II	complex	2.26E-04	AGPAT2,ALAS1,ATP6V0A1,BGLAP,CD3E,CXCL2,CXCL8,CXCR5,DUSP1,ENO1,ERBB2,FOSL1,FOSL2,GOT1,ICAM1,IFNGR1,IL2RA,KMT2A,MAPK1,MYC,NBPF15 (includes others),POMC,PRUNE,RAD50,RORC,SLC9A8
STAT	group	2.44E-04	BCL2L1,CISH,IL2RA,IRF1,PIAS1,POMC,SMAD7,SOCS1
ELAVL1	other	2.46E-04	ANXA11,ARG2,CALM1 (includes others),DNMT3A,DUSP1,GSS,IL4,MYC,PCOLCE,PSMB4,QARS,STAT3
RHOA	enzyme	2.46E-04	BAX,CDKN1B,CEBPB,CTSD,CXCL8,DIAPH1,ERBB2,ICAM1,NFKB1,RHOA,RHOC,STAT3
PKM	kinase	2.56E-04	ACLY,BCL2L1,ENO1,MAP2K5,MYC,STAT3
ST1926	chemical drug	2.82E-04	AP2S1,ARPC2,CCT3,CEBPB,CFL1,COX7A2L,EIF3G,ENO1,H2AFZ,KIF3A,NPM1,PIN1,PSMB1,PSMD3,RPL19,RPL29,SKP1,SSR2,UBL5
EGFR	kinase	3.03E-04	AREG,BAX,BCL2L1,CDKN1B,CEBPB,CXCL8,DAG1,DUSP1,EIF6,ERBB2,FOSL1,FOSL2,HNRNPA2B1,ICAM1,IRF1,MUC1,MYC,NOTCH1,PLK1,PRKCZ,PSMB1,PSMB3,PSMB4,PTGER4,SDF2L1,STAT3,TNNT3,TUBG1,VDR
RP 73401	chemical toxicant	3.12E-04	CEBPB,CXCL2,RARA,STAT1
KRAS	enzyme	3.15E-04	AREG,BCL2L1,CDKN1B,CEBPB,CXCL8,DBN1,DNMT1,DNMT3A,EFNA1,EPHB4,FOSL1,GBA,HYOU1,IP6K2,IRF1,KAT5,MCAM,MYC,NR3C1,NRAS,PCOLCE,RBM7,RHOA,RHOC,SNAI1,STAT1,STAT3,STAT5A,TMEM109,UPP1,VMP1,ZFP36L1
IL15	cytokine	3.15E-04	BCL2L1,CALM1 (includes others),CD5,CDKN1B,CISH,CTSW,CXCL2,CXCL8,FYB,GDI2,H2AFY,HNRNPA2B1,IL15RA,IL2RA,IL4,IRF1,LSP1,MAPK1,MAPKAPK3,MST1,MYC,NUDT1,S100A11,SF1,SMAD3,SMAD7,SOCS1,TNFRSF17,TNFRSF9,TNNI2,UPP1,VDR,ZFP36L1
genistein	chemical drug	3.27E-04	ALAS1,APEH,ATP6V0A1,BAX,BCL2L1,CHST12,CITED2,CTSD,CXCL2,CXCL8,DNMT1,DUSP1,ERBB2,GALC,GBA,GGA2,GLMP,GRK6,HDAC3,HYAL3,ICAM1,ITGB2,LCP2,MANBA,MYC,NAGLU,NR3C1,PLK1,POMC,RELA,SLC11A1,SLC26A6,SOCS1,VDR,VPS11
MAPK8	kinase	3.30E-04	ADARB1,CDKN1B,CEBPB,CXCL8,DNMT1,DUSP1,FOSL1,FOSL2,IL2RA,IL4,LHB,MAP3K11,MYC,RARA,RELA,TBP,TNFAIP3,VDR
MAP4K4	kinase	3.51E-04	ACAA2,ACLY,AGPAT3,ATP6V0E1,BCAT2,CEBPB,GOT1,GYS1,H6PD,HYAL2,NDUFAB1,PFKM,PRKAR2A,RPS6KB1,UQCRC1
LDL	complex	3.77E-04	ARG2,BCL2L1,CAPN1,CCR7,CREM,CXCL2,CXCL8,DNMT1,DUSP1,ERBB2,FDPS,GPR183,GPX1,HYOU1,ICAM1,IL10RA,NFKB1,RARA,SIPA1,SMAD3,SOCS1,TANK,TNFAIP3,TNFAIP8L2
26s Proteasome	complex	3.81E-04	BAX,CDKN1B,CXCL8,FOSL1,H2AFX,ICAM1,NFKB1,NOTCH1,PPP2CA,SKI,SNAI1,STAT1,STAT5A
4-hydroxytamoxifen	chemical drug	4.18E-04	AP4M1,AREG,BAX,BCL2L1,CDKN1B,CEBPB,CTSD,FOSL2,HDGF,HEBP1,IL4,MPC1,MYC,NCOA1,RARA,SLC39A8,VDR
1,2-dithiol-3-thione	chemical reagent	4.25E-04	AGPAT3,ALAS1,ATP1A1,CA11,CCT3,CTSD,EIF2S1,EIF3G,EIF6,EPHB4,ETV6,HAX1,HMBS,IDE,LMNA,PSMB1,PSMB3,PSMB4,PSMD3,PSMD4,RPL18,S100A13
hydroxyurea	chemical drug	4.45E-04	BAX,CDKN1B,GPX1,H2AFX,MCAM,MUS81,MYC,PDE4A,POLA2,STAT1
Sn50 peptide	chemical toxicant	4.45E-04	BAX,BCL2L1,CXCL2,CXCL8,GNAI2,ICAM1,IFNGR2,IL4,MYC,SNAI1
IL5	cytokine	4.51E-04	ACAA2,AREG,BCL2L1,CCR7,CHST12,CISH,CITED2,CXCL8,ENO1,FOSL2,ICAM1,IL2RA,IL4,LCP2,LFNG,MANF,MYC,NABP1,PPIF,PSMB4,RASGRP2,SDF2L1,SEMA4A,SLC39A8,SOCS1,TNFRSF9,UPP1
GFI1	transcription regulator	4.73E-04	BAX,CDKN1B,CXCL8,ICAM1,IRF1,MYC,NFKB1,RELA,SMAD3,STAT1,TOLLIP,TRAF2,VDR
trastuzumab	biologic drug	4.98E-04	BCL2L1,CEBPB,CXCL8,ERBB2,MYC
Igm	complex	5.12E-04	BCL2L1,CD5,CDKN1B,CXCL8,GPSM1,IL2RA,MYC,NFKB1,TNFRSF14,ZFP36L1
carrageenan	chemical - endogenous non-mammalian	5.23E-04	CXCL2,CXCL8,FOSL1,FOSL2,GRB10,ICAM1,NR3C1,TRPM2
PLP1	other	5.37E-04	CCR6,CDKN1B,CXCL2,IL4,NOTCH1,PRKCQ,SEPT8
SHC1	kinase	5.37E-04	BAX,BCL2L1,CCR7,CDKN1B,FTL,ICAM1,S1PR2
PNPT1	enzyme	5.40E-04	BCL2L1,CDKN1B,CXCL8,MYC
SP1	transcription regulator	5.63E-04	ABCD2,BAX,BGLAP,CAMP,CDKN1B,CDKN2D,CEBPB,CIRBP,CITED2,CREM,CTSD,CXCL8,DNMT3A,FGFR4,FOSL1,GNAI2,GPX4,GSS,HDAC3,HSD17B1,ICAM1,IFNGR1,IRF1,LHB,LTBP3,MYC,PRKCB,PROCR,PTGER4,PTPN1,RARA,RASGRP2,RELA,SF1,SLC11A1,SLC39A8,SMAD3,SMAD7,SOCS1,STAT1,TNFAIP3,TNNC1,VDR
lipoarabinomannan	chemical - endogenous non-mammalian	5.90E-04	CAMP,CXCL2,CXCL8,ICAM1,IRF1,STAT1
testosterone	chemical - endogenous mammalian	6.04E-04	ARG2,ATP5F1,BAX,BNIP1,CDKN1B,DNMT3A,EIF2S1,ERBB2,FAM89B,FOSL1,FOSL2,GDI2,GPX4,HSD17B1,KISS1R,LCN8,LHB,PDAP1,POMC,PPP2CA,PRKCB,PRKCZ,PSMB1,RARA,RELA,SLC39A8,STAT3,STK11,SYT11,UBE2B
lipopolysaccharide	chemical drug	6.56E-04	ABCC2,ACLY,ADAR,AREG,ARG2,ATP1A1,BAX,BCL2L1,CALM1 (includes others),CAMP,CCR6,CCR7,CD3E,CDC42EP2,CEBPB,CISH,CREM,CXCL2,CXCL8,CXCR5,DAG1,DDX6,DHX58,DNMT1,DUSP1,DUSP16,DUSP8,EHD1,ENO1,ETV6,FYB,GDI2,GLS,GPR183,GPSM1,HCK,HDGF,HHEX,HYOU1,ICAM1,ICOSLG/LOC102723996,IFNGR2,IL10RA,IL10RB,IL15RA,IL2RA,IL4,IRF1,ITGB2,LCP2,LHB,LITAF,LRRK2,MED1,MYC,NCOA1,NDFIP1,NFKB1,NOTCH1,NR3C1,PARK7,PCOLCE,PERP,PF4,PFKFB3,…
dexamethasone	chemical drug	6.59E-04	ABCC2,ACSS2,ADAM15,AGPAT3,ALAS1,AMIGO2,AREG,ARG2,ARHGEF2,ATP1A1,BAX,BCAT2,BCL2L1,BGLAP,BNIPL,CAMP,CAPN1,CARS,CD3E,CDKN1B,CDKN1C,CEBPB,CELF2,CENPO,CFL1,CISH,CPEB4,CTSD,CXCL2,CXCL8,DALRD3,DAP3,DUSP1,DUSP16,EFNA1,EIF6,ERRFI1,FAM89B,FOSL1,FOSL2,FTL,GNAI2,GOT1,GPR65,GPX1,H6PD,HSD17B1,ICAM1,ICAM3,ICOSLG/LOC102723996,IDE,IFNAR2,IFNGR1,IFNGR2,IL10RA,IL2RA,IL4,ILF3,IRF1,KAT2A,LHB,LITAF,LRRK2,LSP1,MAP3K5,M…
TLR2	transmembrane receptor	6.78E-04	CEBPB,CISH,CXCL2,CXCL8,DUSP1,ICAM1,IL15RA,IL2RA,IL4,IRF1,LHB,NFKB1,POMC,RELA,SOCS1,TNFAIP8L2,VDR
PHB2	transcription regulator	6.96E-04	AREG,CDKN1C,RORC,SOCS1,STAT3
CFLAR	other	6.96E-04	BCL2L1,CXCL8,IL2RA,IL4,NFKB1
Ras	group	7.92E-04	ARG2,ARHGEF2,BCL2L1,CDKN1B,CXCL8,FOSL1,IL4,LHB,MYC,NFKB1,NPM1,SNAI1,STAT1,TBP,UPP1
HLX	transcription regulator	8.03E-04	AREG,CDKN1C,CXCL8,ICAM1,MYC,SEMA3G,UIMC1
CD5	transmembrane receptor	8.40E-04	CCR7,CEBPB,ICAM1,IL10RB,RARA,RORC,SIPA1,STAT1,STAT3
EIF4E	translation regulator	8.66E-04	BCL2L1,CEBPB,CUL2,FOSL1,IL15RA,MYC,NHP2,NRAS,PIN1,POP7,PPBP,TRIP6,TUSC2,UBA7,UBE4A,UPP1
RICTOR	other	8.85E-04	ATP5C1,ATP5D,ATP5F1,ATP5L,ATP6V0A1,ATP6V1D,BAX,BCL2L1,COX15,COX7A2L,FAU,NDUFAB1,PRKCB,PSMB1,PSMB3,PSMB4,PSMD3,PSMD4,RORC,RPL17,RPL18,RPL23,RPS24,UQCRC1,UQCRQ
COPS5	transcription regulator	9.47E-04	BAX,CDKN1B,H2AFX,IFNAR1,STAT3
PPP2R5C	other	9.47E-04	BCL2L1,CXCL8,NFKB1,TNFAIP3,TRAF2
RRP1B	other	9.53E-04	AREG,CDKN2D,CEBPB,ITGB2,KIF11,NCOA1,PERP,PLK1,RARA,RPL19,RPL37,TUBG1,VDR
miR-200b-3p (and other miRNAs w/seed AAUACUG)	mature microrna	9.54E-04	BAP1,CDKN1B,ERRFI1,HDAC3,PPM1F,RERE
CSF3	cytokine	9.55E-04	BCL2L1,CCR7,CDKN1B,CEBPB,CISH,CTSD,CXCL8,GPR183,ICAM1,IL4,ITGB2,MYC,PRKCB,RARA,RORC,SOCS1,STAT3,TNFAIP3
sirolimus	chemical drug	9.62E-04	ATP1A1,ATP5C1,BAX,BCL2L1,BGLAP,CCR7,CDKN1B,CEBPB,EIF2S1,ENO1,ERBB2,HSPA4,ICAM1,IL2RA,IL4,LMNA,MYC,NPM1,NR3C1,NUDT1,PSMB1,PSMB3,PSMB4,RBM6,RELA,RHOA,RORC,RPL18,RPL19,RPL23,RPL29,RPL37,RPS24,RPS6KB1,STAT1,VMP1
CD14	transmembrane receptor	9.65E-04	CISH,CXCL2,CXCL8,IL10RA,IL2RA,IL4,NFKB1,SOCS1,TNFAIP3
TSLP	cytokine	9.70E-04	CCR7,CISH,CXCL8,ICAM1,IL2RA,IL4,MYC
CXCL12	cytokine	9.75E-04	BAX,BCL2L1,CCNT1,CDKN1C,CXCL8,DMPK,DOCK9,ERBB2,ICAM1,IFNAR2,IFNGR2,IL2RA,LCP2,MYC,RBM14,RHOC,RPS6KB1,SOCS1,TNNC1
hesperidin	chemical drug	1.01E-03	BAX,BCL2L1,NR3C1
PUF60	other	1.01E-03	CDKN1B,H2AFX,MYC
miR-431-3p (miRNAs w/seed AGGUCGU)	mature microrna	1.01E-03	CD5,CD81,DICER1
COL18A1	other	1.07E-03	BCL2L1,EFNA1,EPHB4,F12,ICAM1,ITGB2,MAPK1,MYC,RELA,STAT1,STAT3,VDAC1
EGF	growth factor	1.09E-03	ACTN1,AREG,ARHGEF2,BCL2L1,CDKN1B,CEBPB,CISH,CREM,CTSD,CXCL8,DUSP1,ERBB2,ERRFI1,EZH1,FAM89B,FOSL1,HSD17B1,ICAM1,MAD1L1,MAPK1,MST1,MUC1,MYC,NOTCH1,PFKM,PSMB1,PSMB3,PSMB4,RHOA,S100A10,S100A11,SMAD3,SNAI1,STAT1,TBP,TNFRSF9,TRAF2,VDR,ZFP36L2
calcitriol	chemical drug	1.09E-03	APITD1/APITD1-CORT,AREG,BAX,BCL2L1,BGLAP,CA11,CAMP,CDCA5,CDKN1B,CEBPB,CELSR3,CISH,CXCL2,CXCL8,DUSP1,ERBB2,ERRFI1,FIGNL1,GNAI2,H2AFZ,IL10RA,IL2RA,IL4,INCENP,MCM7,MYC,NFKB1,RAD50,RELA,RORC,S1PR2,SMAD7,THEM4,THRA,TNFAIP3,TPX2,VDR
CCND1	transcription regulator	1.10E-03	AREG,ATP6V0E1,CD6,CDKN1B,CTNNBIP1,DNMT1,DONSON,ERBB2,HECTD2,KIF11,MAP3K5,MCM7,MFSD6,MTFR2,MYC,PLK1,PSMC3IP,QKI,RMI2,SATB1,SELENBP1,SLC9B2,TM7SF2,TPX2,TRAIP
CD40	transmembrane receptor	1.10E-03	BAX,BCL2L1,CDKN1B,CXCL8,DAPP1,DUSP1,ICAM1,ICOSLG/LOC102723996,IL10RA,IL15RA,IL2RA,IL4,IRF1,ITGB2,MYC,NFKB1,RELA,SMAD7,TNFAIP3,TNFRSF9,TRAF2
MAP3K14	kinase	1.11E-03	BCL2L1,CDC37,CXCL2,CXCL8,ICAM1,ICOSLG/LOC102723996,IL4,NFKB1,RELA,TNFAIP3
diazoxide	chemical drug	1.19E-03	BAX,BCL2L1,HYOU1,MYC,POMC,SLC39A8
budesonide	chemical drug	1.30E-03	CDKN1B,CXCL2,CXCL8,GNAI2,IL4,MXD3,NR3C1,NRAS,PRKCQ,REPS1,RHOC
EGR1	transcription regulator	1.35E-03	BAX,CDKN2D,CREM,CXCL2,CXCL8,FOSL1,FTL,ICAM1,IL4,LHB,MYC,NFKB1,PF4,PTPN1,SF1,SNAI1,SOCS1,UFSP1
ionomycin	chemical reagent	1.35E-03	BCL2L1,CXCL8,DNMT1,DUSP1,HSPA4,ICAM1,IKZF1,IL2RA,IL4,ITGB2,MYC,PRKCZ,PTPN1,PTPRK,RELA,RORC,STAT3,STAT5B
NFkB (complex)	complex	1.40E-03	BAX,BCL2L1,CAMP,CCR7,CEBPB,CREM,CXCL2,CXCL8,DBP,EFNA1,ERBB2,HDGF,ICAM1,ICOSLG/LOC102723996,IFNAR2,IL10RA,IL15RA,IL2RA,IL4,IRF1,LITAF,LSP1,MYC,NFKB1,NOTCH1,NR1D1,PIP5K1A,PLK1,PPIF,RELA,RFTN1,SENP1,SLC37A4,SLC3A1,SMAD3,SMAD7,SOCS1,STAT4,STAT5A,STK10,TNFAIP3,TNFAIP8,TNFRSF9,TOLLIP,TRAF2
vorinostat	chemical drug	1.52E-03	ABCD2,BAX,BCL2L1,CDKN1B,CISH,CTSD,DUSP1,ERBB2,FIS1,HDAC7,ICAM1,IRF1,MYC,RAD50,RELA,SOCS1,TRAF2
gentamicin	chemical drug	1.56E-03	ABCC2,ATP6V1D,BAX,CAPZA1,CEBPB,CTSD,CUL2,EIF3B,H2AFX,HYOU1,ICAM1,IRF1,LITAF,LOC102724828/MRPL23,MAPKAPK3,MYC,NPM1,NR1D1,PTBP1,PTPN1,S100A1,SLC22A5,ZFP36L1
FOXO1	transcription regulator	1.57E-03	ACLY,ALAS1,ATP6V0A1,ATP6V1D,BACH2,BANK1,BAX,BGLAP,CCR7,CDKN1B,CDKN1C,CITED2,CXCL8,FDPS,HUS1,ICAM1,IKZF1,KIF11,LHB,MRPS30,MYC,POMC,PPP1R15A,RELA,RICTOR,STAT5B,TNFRSF9,TNNC1,TRAF2
CSF2	cytokine	1.61E-03	BAX,BCL2L1,CARD11,CASC3,CCR7,CDCA5,CDKN1B,CISH,CXCL2,CXCL8,EFEMP2,FIGNL1,FOSL1,HDAC3,ICAM1,ICOSLG/LOC102723996,IL2RA,IL4,ILF3,KIF11,MYC,NET1,NFKB1,PLAGL2,PLK1,PPIF,PPP1R15A,PTGER4,RARA,RELA,SOCS1,TNFAIP3,TNFRSF9,TPX2,UPP1,VDR
EPOR	transmembrane receptor	1.64E-03	BCL2L1,CDKN1B,CISH,MYC,SOCS1
TRADD	other	1.80E-03	CXCL2,CXCL8,DNMT1,ICAM1,IRF1,TNFAIP3
cyclosporin A	biologic drug	1.81E-03	ABCC2,ALAS1,ATP1A1,BAX,BCL2L1,CAMP,CCR7,CD6,CDKN1B,CXCL8,DEXI,EFEMP2,EIF6,GNPDA1,H2AFX,ICAM1,IFNGR1,IL2RA,IL4,MYC,NFKB1,NR3C1,PERP,PPIL2,RFTN1,RPS6KA2,S100A10,S100A11,SERPINH1,SNRNP70,SOCS1,STAT5A,TAF7,TANK,UPP1
triptolide	chemical drug	1.84E-03	BAX,CDKN1B,CXCL8,DUSP1,ERBB2,ICAM1,MYC,NFKB1,SENP1
androgen	chemical drug	1.86E-03	CDKN1B,DNMT3A,DNMT3B,EZH1,FOSL1,KAT5,MYC,PARK7,PF4,PRKCB,PTPN1,PTPRK,SMAD3,SOCS1,STAT3,TNFAIP8,VMP1
PIM2	kinase	1.89E-03	CDKN1C,MYC,SOCS1,STAT4
androstenediol	chemical - endogenous mammalian	1.89E-03	BAX,DDB1,NFKB1,RELA
DNAJA3	other	1.96E-03	CXCL8,ERBB2,STAT5B
CAMP	other	1.96E-03	BAX,BCL2L1,CAMP,CCR7,CXCL8,ICAM1,IL4,ITGB2,NFKB1,SNAI1,TNFAIP3
GSK3B	kinase	2.07E-03	BAX,BCL2L1,CDKN1B,DLL1,H2AFX,KIF3A,KIF3B,MAP4,MAPRE1,MYC,NCOA1,SNAI1
CDK9	kinase	2.10E-03	ALAS1,BGLAP,CXCL2,CXCL8,CXCR5,MYC,PTBP1,TNFAIP3
RGS10	other	2.10E-03	CCR6,CXCL2,IL10RA,IL10RB,IL4,ITGB2,PF4,TOLLIP
ZMPSTE24	peptidase	2.11E-03	CISH,FGFR4,LMNA,SOCS1,STAT5B
C5	cytokine	2.11E-03	CXCL2,CXCL8,DAG1,ICAM1,IFNGR2,IL4,ITGB2,NFKB1,PPP1R15A,PRKRIR,SF1,SMAD7,TNFAIP3
STAT5a/b	group	2.16E-03	BCL2L1,CISH,DUSP1,IL2RA,IL4,IRF1,LCP2,MYC,RARA,RFTN1,SOCS1
TNFSF11	cytokine	2.24E-03	BCL2L1,CDKN1B,CREBRF,CXCL8,DMPK,DUSP1,DUSP16,EHD1,FOSL1,GRB10,HCK,ICAM1,IL15RA,ILF3,KEAP1,MYC,NFKB1,NME6,PLK1,PTGER4,SOCS1,STAT1,TRAIP
MAPK9	kinase	2.25E-03	ACLY,BAX,CDKN1B,CEBPB,CXCL8,FOSL1,FOSL2,IL15RA,IL4,LMNA,MYC,PPP1R15A,TBP,THRA,TNFAIP3,VDR
MEOX2	transcription regulator	2.25E-03	CDKN1C,CDKN2D,CXCL2,CXCL8,EFNA1,ICAM1,TNFAIP3
CSDE1	enzyme	2.28E-03	CSDE1,MYC
Usp17la (includes others)	peptidase	2.28E-03	CISH,MYC
nexrutine	chemical drug	2.28E-03	RELA,STAT3
4-nitrophenol	chemical - endogenous mammalian	2.28E-03	BAX,BCL2L1
epigallocatechin-gallate	chemical drug	2.33E-03	BAX,BCL2L1,CDKN1B,CEBPB,CXCL8,DNMT1,ERBB2,FOSL1,FOSL2,ICAM1,IRF1,MAP3K5,MTA3,MYC,NOTCH1,RELA,SLC16A1,SNAI1,SOCS1,STAT1,TOLLIP
KIT	transmembrane receptor	2.37E-03	BCL2L1,CDKN1B,CISH,ICAM1,IL15RA,IL2RA,IL4,MYC,PRKCQ,SOCS1,STAT1
nocodazole	chemical reagent	2.37E-03	CHTOP,MAPK1,PF4,PLK1,PPBP,PPP2CA,PPP5C,PRKCB,PRKCZ,PTPN1,RPS6KB1
TNFSF13B	cytokine	2.39E-03	ARCN1,BAX,BCL2L1,CXCL8,ICAM1,ICOSLG/LOC102723996,MYC,PLK1
BCL6	transcription regulator	2.54E-03	BACH2,BAX,BCL2L1,CCR6,CCR7,CDKN1B,CXCR5,IL2RA,IL4,LITAF,MYC,NFKB1,RAD50,RORC,TNFRSF14
mifepristone	chemical drug	2.56E-03	ABCC2,ALAS1,AREG,BAX,BCL2L1,CDKN1B,CEBPB,CISH,CTSD,DUSP1,H6PD,HSPA4,ICAM1,MUC1,MYC,NCOA1,NR3C1,PFKFB3,PGLYRP1,RARA,RELA,RHOC,SNAI1,STAT5A,VDR
spermine nitric oxide complex	chemical toxicant	2.63E-03	BCL2L1,CXCL8,ICAM1,S100A10
AZGP1	transporter	2.66E-03	BCL2L1,CDKN1B,CEBPB,GYS1,MYC
tosylphenylalanyl chloromethyl ketone	chemical - protease inhibitor	2.66E-03	CXCL2,CXCL8,ICAM1,MYC,SMAD7
tanespimycin	chemical drug	2.69E-03	BCL2L1,CALM1 (includes others),CAPN1,CDKN1B,CXCL8,ERBB2,HNRNPA2B1,MAP3K7,MYC,NRAS,SERPINH1,STAT3,TNFAIP3
CpG oligonucleotide	chemical drug	2.84E-03	BAX,CEBPB,CXCL2,CXCL8,DICER1,ICAM1,ICOSLG/LOC102723996,IL2RA,IL4,MYC,NOTCH1,PLAGL2,RELA,TNFRSF17
medroxyprogesterone acetate	chemical drug	2.84E-03	BAX,BCL2L1,CDKN1B,CDKN1C,DNMT3B,ERBB2,ICAM1,IL2RA,IL4,ITGB2,KIF11,LMNA,MYC,POMC
IL6	cytokine	2.84E-03	ABCC2,ALAS1,AREG,BAX,BCL2L1,CCR6,CCR7,CDKN1B,CDKN2D,CEBPB,CISH,CXCL2,CXCL8,DNMT1,DPP3,DUSP1,DUSP16,F12,ICAM1,ICAM3,ICOSLG/LOC102723996,IL4,IRF1,KIF11,MUC1,MYC,NFKB1,NOTCH1,NR3C1,NRAS,POMC,PPBP,PPP1R15A,PTGER4,RORC,SBNO2,SEMA4A,SMAD7,SNAI1,SNX10,SOCS1,SRA1,STAT1,STAT3,STAT4,TFR2,TNFRSF17,TRAIP,TYK2,ZW10
IL12 (family)	group	2.86E-03	BCL2L1,CCR6,CXCR5,DICER1,IL2RA,IL4,IRF1,MAPK1,RORC,STAT1,STAT4
fulvestrant	chemical drug	3.03E-03	AREG,BAX,BGLAP,CDKN1B,FOSL2,H2AFX,ICAM1,IRF1,KIF11,MANF,MAP3K11,MAPK1,MCM7,MUC1,MYC,MYO1B,NUDT1,POLA2,RBM14,SLC22A5,STAT3,TBP,USP19
Gm-csf	group	3.08E-03	BAX,BCL2L1,CD5,CXCL8,ICAM1,IL4,MYC,SF1
sodium arsenite	chemical drug	3.08E-03	ABCC2,BAX,CDKN1B,CISH,GSS,HSPA4,LITAF,SOCS1
TNF	cytokine	3.19E-03	ABCC2,ABCD2,AGFG2,ANXA11,ATP1A1,BAX,BCL2L1,BGLAP,C21orf33/LOC102724023,CCR6,CCR7,CD3E,CD5,CEBPB,CISH,CITED2,CNP,CREM,CXCL2,CXCL8,CXCR5,DAG1,DNMT1,DUSP1,DUSP16,EFNA1,EHD1,ERBB2,FDPS,FOSL1,FOSL2,GLS,GNAI2,GPX1,GPX4,HCN3,HSPA4,HUS1,ICAM1,ICOSLG/LOC102723996,IDE,IFNAR2,IFNGR1,IFNGR2,IL10RA,IL15RA,IL2RA,IL4,IRF1,ITGB2,LITAF,MAN1A2,MAP3K7,MAPK1,MCAM,MPC1,MST1,MTHFD2L,MUC1,MYC,NAGLU,NCOA1,NET1,NFKB1,NOT…
benzyloxycarbonyl-Leu-Leu-Leu aldehyde	chemical - protease inhibitor	3.22E-03	ATP1A1,BAX,BCL2L1,CDKN1B,CDKN1C,CEBPB,CFL1,CISH,CXCL2,CXCL8,DAG1,DUSP1,DUSP8,HNRNPA2B1,HSPA4,ICAM1,KISS1R,MAD1L1,MYC,NR3C1,PIN1,PSMB3,RPS6KB1,STAT1,VDR
ENO1	enzyme	3.30E-03	BCL2L1,ENO1,MYC
MS4A1	other	3.30E-03	BAX,MYC,ZFP36L1
RBCK1	transcription regulator	3.30E-03	ICAM1,MYC,TNFAIP3
Ikb	group	3.30E-03	BCL2L1,HHEX,ICAM1,NFKB1,TNFAIP3
kainic acid	chemical toxicant	3.34E-03	BAX,BCL2L1,CAPN1,CEBPB,CLTC,CREM,DUSP1,ERRFI1,FOSL1,FOSL2,GPR19,HYOU1,NR3C1,PPP1R15A,SLC16A1
CD38	enzyme	3.34E-03	B4GALT7,CHST12,CISH,CITED2,ICAM1,IL2RA,LFNG,MANF,NABP1,PFKL,PPP3CA,RASGRP2,SDF2L1,SEMA4A,SLC39A8,SOCS1
IL1A	cytokine	3.36E-03	ABCC2,BAX,BCL2L1,CCR6,CXCL2,CXCL8,FAM89B,ICAM1,IFNGR1,IFNGR2,IL2RA,IL4,MCAM,MED1,MYC,NFKB1,NR3C1,POMC,RELA,TNFAIP3
garcinol	chemical - endogenous non-mammalian	3.42E-03	ARHGAP35,BAX,HINFP,NFKB1,PERP,PHTF1,PTTG1IP,SATB1,SKI,TAF6,ZNF195
PIM1	kinase	3.48E-03	BCL2L1,CDKN1B,ERBB2,FOSL1,IL2RA,MYC,SOCS1,STAT4
IL12B	cytokine	3.48E-03	CDKN2D,CXCL8,ICAM1,IL4,SOCS1,STAT1,STAT3,STAT4
MTA1	transcription regulator	3.49E-03	BCAS3,BCL2L1,CDKN1C,MTA3,MYC,SNAI1,STAT3
N-formyl-Met-Leu-Phe	chemical reagent	3.49E-03	ACTN1,CXCL8,DIAPH1,IL4,ITGB2,KIF11,SOCS1
miR-16-5p (and other miRNAs w/seed AGCAGCA)	mature microrna	3.50E-03	ARL2,C1orf56,CREBL2,ECHDC1,GRB10,HYAL3,LAMTOR3,MRPL20,PLK1,PPIF,PWWP2A,SEC24A,SKAP2,SLC38A1,SNX15,TMEM109,TMEM189-UBE2V1,UBE4A,VTI1B
raloxifene	chemical drug	3.51E-03	AREG,BGLAP,DBN1,DUSP1,ERBB2,LITAF,MAP3K11,MUC1,MYO1B,NCOA1,RHOA,SELENBP1,SLC22A5,SMAD3,SMAD7,SOCS1,TBP
NSD1	transcription regulator	3.54E-03	CTSD,KRTAP5-1,KRTAP5-2,ZFP36L1
TNFSF9	cytokine	3.54E-03	CCR7,CXCL8,ICAM1,IL4
deguelin	chemical drug	3.54E-03	BAX,CDKN1B,CXCL8,SNAI1
PTGS2	enzyme	3.56E-03	AREG,BAX,BCL2L1,CCR7,CDKN1B,CTSD,CXCL8,DUSP1,ERBB2,HDAC3,ICAM1,MYC,PTGER4,RHOA,SNAI1,VPS72
Gm15807/Hmgn5	other	3.67E-03	EAPP,HNRNPA2B1,POMC,TANK,TNNI2,TNNT3
CpG ODN 2006	chemical reagent	3.92E-03	BCL2L1,CDKN1B,CXCL8,ICAM1,IL2RA,RELA,STAT1,TNFRSF17
SRC	kinase	3.94E-03	BCL2L1,CBL,CXCL8,DUSP1,ENO1,ERBB2,FOSL1,ICAM1,LHB,MYC,NFKB1,PLK1,STAT3
CD24	other	4.05E-03	CXCL8,ICAM1,LRPPRC,MCAM,PHF10,PPP1R15A,RAD50,RBBP6,RNF25,RSBN1,SCAF11,TUFT1
WNT5A	cytokine	4.05E-03	AREG,CAPN1,CXCL2,CXCL8,DLL1,ERBB2,IRF1,MYC,NFKB1,SNAI1,STAT1,STAT3
PD98059	chemical - kinase inhibitor	4.28E-03	ABCC2,AREG,BAX,BCL2L1,BGLAP,CAMP,CDKN1B,CEBPB,CREM,CXCL2,CXCL8,DNMT1,DUSP1,ENO1,ERBB2,ERRFI1,FOSL1,HNRNPA2B1,HYOU1,ICAM1,IL2RA,IL4,ITGB2,LHB,MAPK1,MUC1,MYC,POMC,PPP1R15A,RELA,S100A10,SELENBP1,SLC38A2,SMAD3,SNAI1,STAT3,STAT5A,VDR,ZFP36L1,ZFP36L2
YY1	transcription regulator	4.29E-03	BCL2L1,BGLAP,CBX3,DMPK,DNMT3A,ERBB2,FDPS,GTF2A1,H2AFX,IL4,INCENP,KIF11,MCM7,MXD3,MYC,NR3C1,PERP,PIAS1,PLK1,PPP1R15A,SFXN1,TNNC1
STAT4	transcription regulator	4.36E-03	ANGPTL6,BCL2L1,CCNL2,CDKN1B,CXCL2,ERRFI1,FBXL12,FYB,IL10RA,IL2RA,IRF1,KCNK7,LAMTOR3,LTBP3,MYC,RASSF1,RRAGD,SELENBP1,STAT1,VDAC1
VIP	other	4.38E-03	BAX,CDKN1B,CEBPB,CXCL2,CXCL8,IL2RA,IL4,IRF1,MYC,POMC,PTGDR2,RELA
romidepsin	biologic drug	4.40E-03	BAX,BCL2L1,CDKN1B,CDKN2D,DUSP1,ERBB2,MYC,RHOC
TLR4	transmembrane receptor	4.44E-03	AREG,BCL2L1,CISH,CITED2,CXCL2,CXCL8,DNMT3A,EFNA1,HHEX,ICAM1,IL15RA,IL2RA,IL4,IRF1,LHB,LRRK2,MYC,NAT6,NFKB1,RELA,RGS14,SOCS1,STAT1,STAT5A,TNFAIP3,TNFAIP8L2
PRKCE	kinase	4.47E-03	BAX,BCL2L1,CEBPB,CXCL8,IL2RA,MYC,NFKB1,POMC,STAT3
tyrphostin AG 1478	chemical - kinase inhibitor	4.47E-03	AREG,BCL2L1,CDKN1B,CXCL8,ICAM1,MUC1,RELA,S100A10,TBP
BCR (complex)	complex	4.56E-03	BCL2L1,CCR6,CCR7,CD5,CDC37,CDKN1B,CXCR5,ICOSLG/LOC102723996,IL2RA,MYC,PTPN22,RELA,S100A10
JAK2	kinase	4.56E-03	ACTN1,BAX,BCL2L1,CDKN1B,CXCL8,DHX40,ICAM1,IRF1,MYC,RARA,SLC11A1,STAT1,STAT3
IFNA2	cytokine	4.58E-03	BAX,C19orf66,CDKN1B,CISH,CNP,GOT1,IFNAR2,IL10RB,IL2RA,IL4,IRF1,MYC,NPDC1,RASSF1,SLC15A3,SOCS1,STAT1,STAT4,TREX1,UBA7
PADI2	enzyme	4.65E-03	CXCL2,CXCL8,RELA,SNAI1
PPP1R1B	phosphatase	4.65E-03	BCL2L1,ERBB2,LRRK2,MYC
RPS6KA5	kinase	4.65E-03	CCR7,DUSP1,MYC,SNAI1
BCL10	transcription regulator	4.65E-03	CXCL2,CXCL8,IL2RA,TNFAIP3
DDX5	enzyme	4.65E-03	BAX,FOSL1,MYC,NET1
CBX3	transcription regulator	4.65E-03	BCL2L1,MYC,PLK1,STAT5A
Interferon alpha	group	4.66E-03	ADAR,BCL2L1,CCR7,CD81,CDKN1B,CDKN2D,CISH,CXCL2,CXCL8,DAG1,DHX58,GLS,ICAM1,IFNAR1,IFNAR2,IL10RA,IL15RA,IL2RA,IRF1,MYC,NFE2L3,POMC,PTBP1,RELA,SOCS1,STAT1,STAT3,STAT4
Stat3-Stat3	complex	4.92E-03	BCL2L1,FTL,ICAM1,MYC,POMC
mir-150	microrna	4.92E-03	CCR6,CXCL2,IKZF1,IL2RA,SOCS1
epoxomicin	chemical - protease inhibitor	4.92E-03	CXCL8,H2AFZ,PSMB1,PSMB3,PSMB4
CREM	transcription regulator	4.93E-03	C7orf31,CAMP,CEBPB,CREM,CXCL8,DUSP1,ERRFI1,GPR19,HSPA4,IL4,MIDN,NOTCH1,OAZ3,PPP1R15A,SLC16A1
arsenic trioxide	chemical drug	4.96E-03	BAX,BCL2L1,CXCL8,DNMT1,DNMT3A,FDPS,H2AFX,IRF1,KEAP1,MYC,RELA,RHOA,VDAC1,VDR
TSC22D3	transcription regulator	5.02E-03	BGLAP,CXCL8,DUSP1,ICAM1,IL2RA,NFKB1
lactacystin	chemical - protease inhibitor	5.06E-03	ATP1A1,ATP6V0A1,BGLAP,CBL,CDKN1B,CFL1,CTSD,CXCL8,DUSP1,FOSL1,FTL,GNAI2,HNRNPA2B1,NR3C1,PIN1,PPP5C,VDR,ZFP36L2
PPM1D	phosphatase	5.10E-03	BCL2L1,CDKN2D,RELA
DCLK1	kinase	5.10E-03	MYC,NOTCH1,SNAI1
CXCR1	g-protein coupled receptor	5.10E-03	BAX,BCL2L1,CXCL8
LPA	other	5.10E-03	CXCL8,ICAM1,NR3C1
AQP7	transporter	5.10E-03	BAX,MYC,PRKCB
aplidine	biologic drug	5.10E-03	DUSP1,FOSL1,RELA
TGFA	growth factor	5.18E-03	AREG,BCL2L1,CEBPB,CXCL2,CXCL8,ERRFI1,FOSL2,HSD17B1,ICAM1,S100A10
ITK	kinase	5.18E-03	ARAP3,BAX,CCR10,IFNGR1,IL10RA,IL4,MYC,PRKCB,SAMD3,STAT4
gefitinib	chemical drug	5.25E-03	AREG,BDH2,CDKN1B,CDKN2D,CEBPB,CXCL8,EFNA1,FOSL1,HYAL1,HYAL3,KIF11,NOTCH1,PCDH12,PF4,STAT1
interferon beta-1a	biologic drug	5.63E-03	ATP5L,CCT4,ENO1,FYB,GPR65,IRF1,MRPL20,NOTCH1,PIN1,RPL18,RPL19,STAT1,TREX1
HRAS	enzyme	5.63E-03	ADARB1,AREG,BCL2L1,CD81,CDKN1B,CDKN2D,CEBPB,CHST12,CISH,CNN2,CXCL2,CXCL8,DLL1,DNMT1,DNMT3B,DUSP1,FAM213A,FBXW11,FOSL1,FOSL2,HNRNPA2B1,ICAM1,LSP1,MAPK1,MCAM,MYC,NOTCH1,PIN1,PIP5K1A,PLK1,PRELID1,PRKCB,RELA,RHOA,RPL37,RPS6KA2,SMAD3,SNAI1,STAT3,STK10,TBP
CTNNB1	transcription regulator	5.78E-03	ABCD2,ASCL2,ATP6V0A1,BCL2L1,CALM1 (includes others),CAPN1,CDKN1B,CDKN2D,CNN2,CPSF4,CXCL8,EHD1,EPHB4,FOSL1,GALC,GNA12,HDAC3,HDGF,HHEX,HOXA5,IL2RA,IL4,ILF3,IMPDH2,ITGB2,LFNG,LHB,LMNA,LSP1,MAP3K11,MAP3K5,MAP4,MYC,NOTCH1,PDAP1,PLK1,POLR2E,PPP2CA,PPP3CA,SCAP,SMAD7,SNAI1,SNRNP70,STAT3,STAT5A,STAT5B,UBQLN4
trichostatin A	chemical drug	5.80E-03	APPBP2,BAX,BCL2L1,BRMS1,CA6,CAMP,CCR7,CDKN1B,CDKN1C,CDKN2D,CISH,CREM,CXCL8,DAG1,DNMT1,DNMT3B,DUSP1,DUSP16,ERBB2,FGFR4,FOSL2,GNAI2,HDAC3,ICAM1,IKZF1,IL10RA,IL2RA,IRF1,MAD1L1,MAP4,MYC,NOTCH1,PLK1,RARA,RASSF1,RBM5,RELA,S100A10,SATB1,SOCS1,STAG3
CD80	transmembrane receptor	5.82E-03	BAX,BCL2L1,ICAM1,IL2RA,IL4,TNFRSF9
THPO	cytokine	5.87E-03	BAX,BCL2L1,CISH,KMT2A,MYC,PF4,VPS72
POLG	enzyme	5.92E-03	COX7A2L,POMC,RPL23,RPS24,RPS25
ELF1	transcription regulator	5.92E-03	CITED2,ERBB2,IL2RA,IL4,PF4
IKK (complex)	complex	5.97E-03	BCL2L1,CXCL8,ICAM1,MYC
sulforafan	chemical drug	6.03E-03	ABCC2,BAX,BCL2L1,CDKN1B,CXCL8,DNMT1,FTL,GPX1,HTR3A,ICAM1,IL4,KEAP1,RELA
IGF1R	transmembrane receptor	6.11E-03	ATP5D,ATP5L,BAX,BCL2L1,CDKN1B,CEBPB,CTSD,GRB10,IFNGR2,MYC,RHOA,SFMBT2,SLC25A20,SNAI1,STAT3,UQCRC1
TGM2	enzyme	6.16E-03	ACSS2,AMICA1,CXCL8,CXCR5,EHD1,HDAC3,ICAM3,IL10RA,LRRK2,LSP1,MDN1,MYC,PNRC1,RARA,SLC16A1,SLC25A20,SLC9B2,STAT1,TSPAN14,UBA7
poly rI:rC-RNA	biologic drug	6.22E-03	ADAR,ASB13,BAX,CCR7,CEBPB,CNP,CXCL2,CXCL8,DHX58,DLL1,DNMT3A,DUSP1,ICAM1,IFNGR1,IL10RA,IL15RA,IL2RA,IRF1,MYC,NFKB1,NOTCH1,PI4KB,PPP1R15A,PRKCQ,RELA,RNF114,SOCS1,STAT1,TANK,TNFAIP3,TNFAIP8L2,TOLLIP
RELA	transcription regulator	6.27E-03	ASCL2,BAX,BCL2L1,CAMP,CCR7,CDKN1B,CEBPB,CXCL2,CXCL8,DUSP1,ERBB2,ICAM1,IFNGR2,IL15RA,IL2RA,IL4,IRF1,MUC1,MYC,NFKB1,NOTCH1,PLK1,RELA,RORC,SMAD7,SNAI1,STAT5A,TANK,TNFAIP3
ERK1/2	group	6.30E-03	AREG,BAX,BCL2L1,CCR7,CDKN1B,CEBPB,CXCL8,DUSP1,ENO1,FOSL1,ICAM1,IL2RA,IL4,MAP3K11,MAPK1,MED1,MYC,PRKCZ,PTGER4,RHOC,SNAI1,SYVN1,TBP
MYCN	transcription regulator	6.34E-03	BAX,CCNT1,CDKN1B,CITED2,EZH1,FAU,MAP4,NPM1,NUCB1,RPL17,RPL18,RPL19,RPL23,RPL29,RPL37,RPS24,RPS25,S100A10,SLC38A2,TMED9,TMEM109
VHL	transcription regulator	6.45E-03	BCL2L1,CDKN1B,CDKN1C,CFL1,CLTC,FTL,GPX1,HNRNPA2B1,HSD17B1,HYAL1,LMNA,PFKFB3,UQCRQ
Akt	group	6.46E-03	BAX,BCL2L1,CCR7,CDKN1B,CDKN1C,CEBPB,COPS6,CTSD,CXCL8,FOSL1,IL4,LMNA,MCAM,MUC1,MYC,NFKB1,NOTCH1,PTGER4,RELA,SNAI1
NRG1	growth factor	6.54E-03	ACTN1,ARHGEF2,BDH2,CAPN1,CDKN1B,CXCL8,DAG1,DUSP1,ERBB2,ERRFI1,EZH1,G3BP1,MED1,MST1,MYC,NOTCH1,PYGM,ZFP36L2,ZNF33B
bee venom	chemical - endogenous non-mammalian	6.60E-03	AREG,CREM,CXCL8,DDX6,EHD1,FYB,ICAM1,IRF1,LCP2,PPP1R15A,TNFAIP3
ADRA1D	g-protein coupled receptor	6.62E-03	CDKN1B,CEBPB,CREM,DUSP1,POLA2,PPP3CA,STAT3
EBI3	cytokine	6.62E-03	CCR6,ICAM1,IL4,IRF1,MYC,RORC,STAT1
Rsk	group	6.64E-03	CXCL2,CXCL8
PTPMT1	phosphatase	6.64E-03	CDKN1B,CDKN2D
Hdac1l	enzyme	6.64E-03	ABCD2,DUSP1
ZNF300	other	6.64E-03	CXCL8,MYC
LAMTOR2	other	6.64E-03	LAMTOR3,LAMTOR4
GLRX	enzyme	6.64E-03	CXCL2,ICAM1
NAB1	transcription regulator	6.64E-03	IFNGR1,LHB
miR-331-3p (miRNAs w/seed CCCCUGG)	mature microrna	6.64E-03	CDCA5,ERBB2
HSPB3	other	6.64E-03	CXCL8,ICAM1
RGS3	other	6.64E-03	MYC,SNAI1
MAP1S	enzyme	6.64E-03	BCL2L1,CDKN1B
IL20RA	transmembrane receptor	6.64E-03	CXCL8,ICAM1
AHCY	enzyme	6.64E-03	GPX1,ICAM1
TOP2A	enzyme	6.64E-03	KMT2A,MYC
nordihydrocapsiate	chemical reagent	6.64E-03	ICAM1,IL2RA
2,2-dimethylbutyric acid	chemical drug	6.64E-03	CISH,MYC
vapreotide	biologic drug	6.64E-03	CDKN1B,CXCL8
REL	transcription regulator	6.77E-03	ACSS2,BCL2L1,CCNY,CREM,CXCL8,DCLRE1B,ICAM1,IL2RA,IL4,MYC,NFKB1,PCBP4,PFKM,PPP1R15A,RELA,RORC,SNAI1,STAT3,STAT5B,TNFAIP3
PRKCQ	kinase	7.04E-03	BCL2L1,FOSL1,IL2RA,IL4,STAT3
CXCL8	cytokine	7.20E-03	BAX,BCL2L1,CXCL2,CXCL8,ICAM1,IL2RA,ITGB2,NR3C1,SOCS1
thapsigargin	chemical toxicant	7.23E-03	BCL2L1,CAMP,CEBPB,CREM,CXCL2,CXCL8,ERBB2,ERRFI1,ICAM1,ITGB2,LMAN2,MYC,PPP1R15A,PPP2CA,SNAI1,SYVN1
IL21	cytokine	7.35E-03	ARG2,BCL2L1,CCR10,CCR7,CDKN1B,CXCL8,CXCR5,IL2RA,IL4,RORC,SOCS1,STAT3,STAT4
cholesterol sulfate	chemical - endogenous mammalian	7.37E-03	FOSL1,FOSL2,NR1D1
MSGN1	transcription regulator	7.37E-03	DLL1,LFNG,NOTCH1
salinosporamide A	chemical drug	7.37E-03	BAX,BCL2L1,SNAI1
FBXO42	other	7.37E-03	CXCL8,ICAM1,STAT1
MEMO1	other	7.37E-03	CTSD,MYC,SNAI1
CD53	other	7.37E-03	BAX,BCL2L1,GLS
TNFRSF17	transmembrane receptor	7.37E-03	BAX,BCL2L1,ICAM1
EPHX2	enzyme	7.37E-03	DLL1,ICAM1,NOTCH1
RB1CC1	other	7.37E-03	MYC,SKI,SMAD7
TRAF1	other	7.37E-03	BCL2L1,IL4,TRAF2
Smad2/3-Smad4	complex	7.51E-03	CDKN1B,MYC,SMAD7,SNAI1
KCNIP3	transcription regulator	7.51E-03	CREM,FOSL2,IL4,TNFAIP3
C5	other	7.51E-03	BCL2L1,CXCL2,ITGB2,STAT3
Mapk	group	7.67E-03	BCL2L1,CDKN1B,CEBPB,CXCL8,DBP,MYC,NR3C1,PRKCZ,RELA,SNAI1,STAT1
TNFRSF1B	transmembrane receptor	7.87E-03	BCL2L1,CXCL8,EFNA1,HCRT,ICAM1,IL2RA,NFKB1,TNFAIP3,TRAF2
IRAK4	kinase	7.87E-03	CXCL2,CXCL8,ERRFI1,IDE,IFNGR1,IL4,IRF1,SOCS1,TNFAIP3
HIST1H1T	other	7.89E-03	CD81,DUSP16,FDPS,HSPA4,ICOSLG/LOC102723996,MANBA,PCBP4,PRKCQ,SMARCE1,ZC3H4
Hist1h1a	other	7.89E-03	CD81,DUSP16,FDPS,HSPA4,ICOSLG/LOC102723996,MANBA,PCBP4,PRKCQ,SMARCE1,ZC3H4
IL12 (complex)	complex	8.04E-03	BCL2L1,CCR6,CCR7,CISH,CXCL8,DDB1,ICAM1,IFNGR1,IFNGR2,IL2RA,IL4,IRF1,ITGB2,MYC,SMAD3,SOCS1,STAT4,TNFRSF9
STAT5A	transcription regulator	8.11E-03	ASCL2,BAX,BCL2L1,CDKN1B,CEBPB,CISH,FOSL2,GALC,ICAM1,IL2RA,IL4,IRF1,MYC,S1PR5,SELENBP1,SOCS1,STAT5A,STAT5B,TANK,TNFRSF14,TNFRSF9,TNNC1,TRAF2
KLF2	transcription regulator	8.20E-03	ADAM15,CCR7,CNP,CXCL2,CXCL8,CXCR5,DLL1,EFNA1,HYAL2,ICOSLG/LOC102723996,IL4,MAP3K5,MYC,STAT1
ATP	chemical - endogenous mammalian	8.26E-03	BAX,CCR7,CDKN1B,CXCL2,CXCL8,DUSP1,FZD8,H2AFX,ICAM1,IL2RA,MYC
caffeic acid phenethyl ester	chemical toxicant	8.26E-03	ABCD2,BAX,BCL2L1,CDKN1B,CXCL8,FTL,GNAI2,ICAM1,NFKB1,RARA,STAT3
TNFRSF8	transmembrane receptor	8.28E-03	CCR7,CXCL8,IL4,LCP2,MYC,PFKM,RELA,TRAF2
curcumin	chemical drug	8.28E-03	BAX,BCL2L1,CAMP,CD81,CDKN1B,CEBPB,CXCL8,DNMT1,ERBB2,FOSL1,FOSL2,FTL,GRK6,ICAM1,IL10RB,LSP1,MYC,NFKB1,NOTCH1,QARS,RELA,SLC37A4,SMAD7,SOCS1,STAT3,UBA7,YPEL1
Ubiquitin	group	8.31E-03	CDKN2D,FAM89B,HSPA4,IL4,RARA
PDPK1	kinase	8.31E-03	CCR7,CXCL8,IL4,MYC,SNAI1
THBS4	other	8.31E-03	HYOU1,ICAM1,MANF,MMP24,SDF2L1
IRF8	transcription regulator	8.36E-03	BANK1,BAX,BCL2L1,CBL,CCR6,CCR7,CREM,ETV6,ICAM1,IL4,LSP1,MYC,STAT1
bucladesine	chemical toxicant	8.45E-03	BGLAP,CAMP,CEBPB,CNP,CREM,CXCL8,DNM2,DUSP1,ERBB2,ERRFI1,FOSL2,ICAM1,IL4,ITGB2,MAP3K5,MCAM,MYC,NFKB1,POMC,PTGER4,RELA,SMAD3,TRAF2,VDR
PP2/AG1879 tyrosine kinase inhibitor	chemical - kinase inhibitor	8.59E-03	CBL,CDKN1B,CXCL8,DUSP1,ICAM1,IL2RA,RELA,RHOA,RHOC
CP-55940	chemical reagent	8.77E-03	BCL2L1,CXCL8,ERBB2,MYC,PRKCB,TNFAIP3
miR-27a-3p (and other miRNAs w/seed UCACAGU)	mature microrna	8.77E-03	BAX,CTNNBIP1,EPHB4,NOTCH1,PEX7,SMAD3
forskolin	chemical toxicant	9.23E-03	ACTN1,AREG,BGLAP,CALM1 (includes others),CAMP,CCDC85B,CDC42SE1,CDKN1B,CDKN1C,CEBPB,CNP,CREBL2,CREM,DUSP1,FOSL1,FOSL2,HOXA5,HSD17B1,ICAM1,IL2RA,IL4,LHB,LITAF,MAP3K5,MAPK1,MYC,POMC,PPM1F,PPP2CA,PRKAR2A,PSMD3,PTPN1,RAB5C,S100A10,SMAD3,SMAD7,STAT1,STAT3,STK11,STK24,TMBIM1,TNFAIP3,TRAF2,UPP1,VDR
mir-122	microrna	9.23E-03	BCAT2,FOSL2,GNPDA1,GYS1,MAP4,MAPRE1,PPP2CA,PTPN1,SCAF11,VAMP3
RUNX3	transcription regulator	9.29E-03	ABCC2,BAX,BGLAP,CCR7,CXCL8,IL4,MYC
ADRA1A	g-protein coupled receptor	9.29E-03	CDKN1B,CEBPB,CREM,DUSP1,POLA2,PPP3CA,STAT3
gemcitabine	chemical drug	9.29E-03	AREG,BCL2L1,CDKN1B,ERBB2,FOSL1,MYC,VMP1
anisomycin	chemical - endogenous non-mammalian	9.29E-03	BCL2L1,CXCL8,DUSP1,DUSP8,IRF1,PPP2CA,SKI
leukotriene B4	chemical - endogenous mammalian	9.29E-03	CAMP,CXCL8,PTPN1,SOCS1
MGAT5	enzyme	9.29E-03	ASCL2,IL4,MYC,SNAI1
NPC2	other	9.29E-03	PTGER4,STAT1,STAT3,STAT4
dichlororibofuranosylbenzimidazole	chemical toxicant	9.29E-03	CDKN1B,CTSD,CXCL8,MYC
EPO	cytokine	9.53E-03	BAX,BCL2L1,CDKN1B,CISH,DALRD3,GBA,H2AFY,H2AFZ,KMT2A,MYC,NMNAT1,NPM1,NR3C1,PLCL2,PRKCB,PRKCQ,PRKCZ,RELA,RHOA,SLC44A2,SOCS1,SON,STAT3
BTK	kinase	9.54E-03	BCL2L1,CBL,CCR7,CISH,CXCL8,IL10RA,IL2RA,IRF1,PSMD3,RELA,STAT1
TNFSF15	cytokine	9.73E-03	CCR7,CXCL2,CXCL8,IL2RA,IL4
E. coli B5 lipopolysaccharide	chemical - endogenous non-mammalian	9.86E-03	CCR10,CCR6,CCR7,CDKN1B,CXCL2,CXCL8,DUSP1,ERRFI1,GPX1,ICAM1,ICOSLG/LOC102723996,IL15RA,IL2RA,IL4,IRF1,PF4,RELA,SELENBP1,STAT3,TNFAIP3,TOLLIP
MYC	transcription regulator	9.88E-03	ACTN1,ADARB1,ANKRD17,B4GALT7,BAX,BCL2L1,CCT3,CDKN1B,CNP,COX7A2L,CSDE1,CTDSP1,CTSD,CXCL8,CYTH2,DBN1,DNMT1,DUSP1,EIF2S1,EIF3G,ENO1,ERBB2,EZH1,FOSL1,GART,GDI2,GLS,GOT1,H2AFZ,HNRNPA2B1,ICAM1,IKZF1,MAP4,MCM7,MTFR2,MYC,MYO1B,NPM1,NUCB1,PDLIM7,PERP,PFKFB3,PFKL,PFKM,PIAS1,PLK1,PPP2CA,PTBP1,RARA,RHOA,RPL19,RPL23,RUVBL2,S100A10,SAE1,SEMA4A,SERPINH1,SFXN1,SLC11A1,SLC16A1,SLC38A1,SUMO3,TNNT3,VAMP3,ZFP36L1
tetraethylammonium	chemical drug	9.95E-03	BCL2L1,CBX3,CDKN1B,PARK7,PSMB4,RHOA
Ifn gamma	complex	9.97E-03	ADAR,BCL2L1,BGLAP,CXCL8,ICAM1,MAPK1,MYC,SOCS1,STAT1,TNFRSF9
6-mercaptopurine	chemical drug	1.02E-02	CCR7,CDKN1B,CXCL8
JUP	other	1.02E-02	DPAGT1,MYC,SATB1
Igkv1-117	other	1.02E-02	CDKN1B,FOSL2,MYC
delphinidin	chemical - endogenous non-mammalian	1.02E-02	BAX,CDKN1B,ICAM1
ZBTB16	transcription regulator	1.02E-02	BGLAP,CCR6,CD3E,CD81,IL4,MYC,PF4,RORC,SATB1
GAST	other	1.02E-02	ABCC2,ARCN1,AREG,CREM,IMPDH2,MAPK1,POMC,RHOA,STAT3
fluoxetine	chemical drug	1.02E-02	ADARB1,BAX,IL4,MAPK1,MBD1,MYC,NR3C1,PDE4A,POMC
NFKB1	transcription regulator	1.02E-02	BAX,BCL2L1,CXCL2,CXCL8,CXCR5,DICER1,DUSP1,ICAM1,ICOSLG/LOC102723996,IFNGR2,IL2RA,IRF1,MYC,NFKB1,RELA,RPS6KB1,STAT1,TANK,TNFAIP3,TRAF2
NFATC2	transcription regulator	1.04E-02	CISH,CITED2,IKZF1,IL2RA,IL4,IRF1,MYC,NAT6,PTPN1,PTPRK,RORC,SOCS1,STAT1,STAT5A
desmopressin	biologic drug	1.07E-02	ADCY3,ATP1A1,CTSD,ENO1,LMNA,RBM14,RHOA,RPL23,S100A11,VDAC1
MAP2K1/2	group	1.10E-02	ARG2,CDKN1B,DUSP1,FOSL1,H2AFX,IL2RA,MYC,NFKB1
mir-8	microrna	1.10E-02	CBL,CITED2,ERRFI1,HDAC3,HOXA5,PPM1F,SNAI1,STAT4
BBI608	chemical drug	1.10E-02	CXCL8,DNMT1,ERBB2,MUC1,MYC,NFKB1,NOTCH1,STAT3
entinostat	chemical drug	1.10E-02	ASCL2,BAX,BCL2L1,CDKN1B,DUSP1,ERBB2,H2AFX,RORC
cerivastatin	chemical drug	1.11E-02	CNP,CXCL8,ETV6,FDPS,GPX1,ICAM1,ITGB2,MYC,NET1
SQSTM1	transcription regulator	1.12E-02	CITED2,CXCL2,IL15RA,IRF1,KEAP1,RELA
SMAD1	transcription regulator	1.12E-02	BCL2L1,CXCL2,HHEX,IRF1,MYC,SMAD7
RUVBL1	transcription regulator	1.12E-02	ADAM15,CARS,CCNT1,ERGIC1,NUDCD2,QKI
ketoconazole	chemical drug	1.13E-02	ABCC2,CAMP,CXCL8,IL4,VDR
TNFRSF18	transmembrane receptor	1.13E-02	BCL2L1,CXCL8,ICAM1,TNFRSF9
TLR1	transmembrane receptor	1.13E-02	CXCL8,IL15RA,TNFAIP3,VDR
KLF13	transcription regulator	1.13E-02	ALAS1,BCL2L1,HMBS,IL4
PS-1145	chemical - kinase inhibitor	1.13E-02	CXCL8,ICAM1,IRF1,TNFAIP3
7-ketocholesterol	chemical - endogenous mammalian	1.13E-02	BAX,CXCL8,FDPS,ICAM1
lead	chemical toxicant	1.13E-02	BGLAP,CXCL8,PPP2CA,PPP5C
NUPR1	transcription regulator	1.14E-02	AREG,ATP6V0A1,C3orf62,CDKN1B,CEBPB,CITED2,CNIH2,CNPY4,CXCL8,DNMT3B,DUSP8,ETV6,FZD8,HNRNPA2B1,IP6K2,KAT5,KIF11,MTFR2,MYC,NCKIPSD,NR1D1,PER3,PFKFB3,PHTF1,PLK1,PMPCA,POLA2,PPP1R15A,RBM14,RFX5,SLC25A20,SLC39A8,TDRKH,TOLLIP,UPP1,ZFP36L1
CCL11	cytokine	1.15E-02	BCL2L1,CXCL2,CXCL8,ICAM1,IL4,ORMDL3,PPBP
DCN	other	1.15E-02	BAX,CDKN1B,CDKN1C,DUSP1,ERBB2,ICAM1,SMAD3
phosphate	chemical - endogenous mammalian	1.16E-02	BGLAP,CHST12,FOSL1,NCOA1,NPM1,PRKRIR,RHOC,SDF2L1,ZFP36L2,ZNF346
prostaglandin E2	chemical - endogenous mammalian	1.16E-02	AREG,BAX,BCL2L1,CAMP,CCR6,CCR7,CEBPB,CREM,CXCL8,DUSP1,ERBB2,FOSL1,FOSL2,ICAM1,IL15RA,IL2RA,LMNA,MYC,PDE4A,PPBP,PTGER4,RIN1,RORC
HSF1	transcription regulator	1.16E-02	BAX,BCL2L1,CBX3,CCT3,CCT4,HSPA4,ICAM1,LOC100996763/NOTCH2NL,POLA2,PPP3CA,RAB5C,RAD51B,RELA,SERPINH1,SPHK2,STAG3
HTT	transcription regulator	1.21E-02	AP1S1,ATP1A1,ATP6V0E1,B3GNT2,B4GAT1,CCR6,CEBPB,CITED2,COX15,CTDSP1,CTSD,CXCR5,DBP,DLL1,FDPS,FOSL1,GSS,HCRT,KAT2A,LMTK3,MCAM,MED1,PFKM,PLOD3,PPP3CA,PPP5C,PRKCB,PSMB4,PSMD3,PTBP1,PTPN22,RARA,RASGRP2,RELA,RGS14,SART1,SATB1,SERPINH1,SNN,STRN4,SYVN1,THRA,TNNI2,TNNT3,UBE2G2,VAMP3,VTI1B
MAPK14	kinase	1.23E-02	AREG,BAX,BGLAP,CCR7,CXCL8,DLL1,DNMT3A,DUSP1,EFNA1,FDPS,FOSL2,ICAM1,IL4,PIN1,VDR
phenethyl isothiocyanate	chemical drug	1.25E-02	ATP6V0E1,BAX,BCL2L1,C21orf33/LOC102724023,CCT4,DUSP8,ERBB2,GSS,H2AFZ,PSMB3,RBBP6
emodin	chemical drug	1.27E-02	BAX,CXCL8,ERBB2,ICAM1,MAP3K5,TRAF2
adenosine	chemical - endogenous mammalian	1.27E-02	BCL2L1,CXCL8,ICAM1,IL2RA,ITGB2,NR3C1,RELA
SCAP	other	1.27E-02	ACAA2,ACLY,ACSS2,FDPS,HSD17B1,RDH11,TM7SF2
KLF5	transcription regulator	1.27E-02	BRE,CDKN1B,DUSP1,GPSM1,MYC,NOTCH1,PIAS1
IL7	cytokine	1.28E-02	BAX,BCL2L1,CDKN1B,CISH,IL2RA,IL4,MAPKAPK3,MYC,RORC,SMAD7,SOCS1,TNFRSF9,UPP1
PD 180970	chemical - kinase inhibitor	1.29E-02	BCL2L1,MYC
1,2-dipalmitoylphosphatidylcholine	chemical - endogenous mammalian	1.29E-02	CXCL8,ICAM1
2-(3-hydroxypropoxy)calcitriol	chemical drug	1.29E-02	BGLAP,S1PR2
lupeol	chemical drug	1.29E-02	NFKB1,RELA
OSGIN1	growth factor	1.29E-02	BCL2L1,CDKN1B
NPSR1	g-protein coupled receptor	1.29E-02	MYC,NFKB1
miR-202-3p (and other miRNAs w/seed GAGGUAU)	mature microrna	1.29E-02	CPEB4,HECTD2
mir-326	microrna	1.29E-02	HDAC3,NOTCH1
OTUD7B	peptidase	1.29E-02	CXCL8,ICAM1
HSPB6	other	1.29E-02	CXCL8,ICAM1
KPNA1	transporter	1.29E-02	SNAI1,STAT1
IRAK1BP1	other	1.29E-02	NFKB1,RELA
PELI2	other	1.29E-02	CXCL2,CXCL8
SLC9A3R2	transporter	1.29E-02	CDKN1B,MYC
MAD1L1	other	1.29E-02	MXD3,MYC
bilobalide	chemical - endogenous non-mammalian	1.29E-02	BAX,MYC
moxifloxacin	chemical drug	1.29E-02	RELA,SMAD7
pyocyanin	chemical reagent	1.29E-02	CXCL8,ICAM1
SMAD4	transcription regulator	1.29E-02	AREG,BGLAP,CDKN1B,CELF2,CITED2,CTSD,ERBB2,HEBP1,HHEX,ICAM1,MBD1,MYC,PILRA,RASSF1,SAE1,SMAD3,SMAD7,SNAI1
NCOR1	transcription regulator	1.30E-02	CDKN1B,CREM,DUSP1,MRPL49,NR1D1,RARA,RELA,SCAP,UQCRQ
tosedostat	chemical drug	1.30E-02	CARS,CEBPB,CXCL8,PPP1R15A,SLC38A2
TIRAP	other	1.30E-02	CXCL2,CXCL8,ICAM1,IRF1,RELA
BSG	transporter	1.30E-02	ABCC2,CDKN1B,CXCL8,IL2RA,PLK1
ANXA1	enzyme	1.30E-02	CCR10,IL2RA,ITGB2,POMC,RORC
daunorubicin	chemical drug	1.30E-02	ABCA7,BAX,BCL2L1,MYC,PFKM
INSR	kinase	1.31E-02	ACAA2,AREG,ARHGEF2,ATP5D,ATP5L,CFL1,DAG1,DCTN4,DUSP1,EZH1,FDPS,GRB10,IFNAR2,MBD1,MCM7,MED1,MYC,PRKCQ,PRKRIR,RUVBL2,SATB1,SFMBT2,SKAP2,SLC25A20,THRA,TRAIP,UQCRC1
CD3E	transmembrane receptor	1.31E-02	CD3E,IL2RA,IL4,LCP2,MYC,NFKB1,NRAS,SOCS1
actinomycin D	chemical drug	1.35E-02	ABCC2,ATP1A1,BAX,CDKN1B,CXCL8,DUSP1,ERRFI1,FOSL2,IFNGR1,IRF1,MYC,NPM1,PERP,PFKFB3,SMAD7,THRA,UBE2B,VDR
sorbitol	chemical - endogenous mammalian	1.35E-02	BCL2L1,ERRFI1,MAP3K11
Ciap	group	1.35E-02	BCL2L1,CXCL2,MYC
astragalin	chemical - endogenous non-mammalian	1.35E-02	ICAM1,RELA,STAT3
CCNT1	transcription regulator	1.35E-02	CDKN1B,CXCL8,MYC
DDX17	enzyme	1.35E-02	FOSL1,MYC,NET1
NDFIP1	other	1.35E-02	CBL,IL2RA,IL4
CELF1	translation regulator	1.35E-02	CDKN1B,CEBPB,DMPK
monensin	chemical - endogenous non-mammalian	1.35E-02	CXCL8,KISS1R,TRPM2
let-7	microrna	1.35E-02	ARID3A,BCL2L1,CCR7,CDCA5,DICER1,FOSL1,MCM7,MYC,NFKB1,NRAS,PLAGL2,RELA,STAT3
prednisolone	chemical drug	1.36E-02	ATG4D,BAX,BCL2L1,CDKN1B,DUSP1,NFKB1,NR3C1,PARK7,POMC,PRKAA1,RAB24,RHOA,RPS6KB1,SOCS1,SPHK2,STAT1,TNFAIP3,UVRAG,ZFP36L2
peoniflorin	chemical - endogenous non-mammalian	1.36E-02	ENO1,HIBADH,PPIF,SAR1B
EZR	other	1.36E-02	BAX,BCL2L1,HNRNPA2B1,RPS6KB1
F10	peptidase	1.36E-02	CXCL8,DUSP16,ICAM1,TNFAIP3
2-mercaptoacetate	chemical - endogenous non-mammalian	1.36E-02	CXCL2,ENO1,ICAM1,S100A10
PDGFB	growth factor	1.40E-02	BGLAP,CXCL8,ICAM1,MYC,S1PR2,SF1,STAT3
N-acetylmuramyl-L-alanyl-D-isoglutamine	chemical - endogenous non-mammalian	1.40E-02	CARD9,CXCL2,CXCL8,ICAM1,IL2RA,ITGB2,SNAI1
3,3'-diindolylmethane	chemical drug	1.40E-02	BAX,BCL2L1,CDKN1B,CDKN1C,DNMT1,ERBB2,IFNGR1
TRAF2	enzyme	1.40E-02	CXCL8,EFNA1,ICAM1,IL4,NFKB1,PLK1,RELA,TNFAIP3,TRAF2
BCL3	transcription regulator	1.42E-02	AP1S1,CAMP,CXCL8,ICAM1,IL4,IRF1
phenacetin	chemical drug	1.42E-02	ABCC2,MYC,RFTN1,S100A10,S100A11,UPP1
ATP-gamma-S	chemical reagent	1.43E-02	AREG,CCR7,CREM,CXCL2,CXCL8,IL15RA,IL2RA,PPBP
TICAM1	other	1.43E-02	CCNL2,CXCL2,CXCL8,DUSP1,ICAM1,ICOSLG/LOC102723996,IL15RA,IL4,IRF1,NFKB1,PILRA,SOCS1,TNFAIP3
miR-155-5p (miRNAs w/seed UAAUGCU)	mature microrna	1.44E-02	AMIGO2,ARID2,ARL10,CEBPB,CXCL2,CXCL8,DHX40,PPP5C,RAB5C,RHOA,SATB1,SOCS1,UBE2J1,VAMP3
LIPE	enzyme	1.48E-02	ACSS2,CEBPB,CITED2,DMPK,GRB10,MED1,NET1,PPM1B,RARA,SART1,SMAD7,TWF2
fisetin	chemical toxicant	1.49E-02	BAX,BCL2L1,ICAM1,IL4,MYC
CNTF	cytokine	1.51E-02	CISH,CXCL8,IRF1,NOTCH1,POMC,SLC16A1,SOCS1,STAT1,STAT3
TLR7	transmembrane receptor	1.51E-02	CCR7,CDKN1B,CEBPB,CXCL2,CXCL8,ICAM1,IL10RA,IRF1,NFKB1,SOCS1,STAT1,TNFAIP3,TRPM2
leukotriene D4	chemical - endogenous mammalian	1.54E-02	CREM,CXCL2,CXCL8,DUSP1,FOSL2,IL4,RELA
alefacept	biologic drug	1.54E-02	CXCL8,DLG5,IL2RA,MLLT11,SOCS1,STAT1,STAT4
MAVS	other	1.54E-02	ADAR,CXCL2,CXCL8,DHX58,NFKB1,SOCS1,STAT1
NR4A2	ligand-dependent nuclear receptor	1.54E-02	AREG,BGLAP,CXCL8,DDX6,PLCH2,SLC39A8,SMAD3
IFNA1/IFNA13	cytokine	1.54E-02	DHX58,IFNAR1,IRF1,MYC,SOCS1,STAT1,STAT4
etoposide	chemical drug	1.60E-02	BAX,BCL2L1,CDKN1B,CTSD,CXCL8,DNMT1,DUSP1,H2AFX,IRF1,PFKL,PFKM,SENP1,TAF6,TNFAIP3
CRTC2	other	1.62E-02	BACH2,GOT1,MTA3,MYC
NOTCH4	transcription regulator	1.62E-02	C21orf33/LOC102724023,CDKN1B,IL2RA,NOTCH1
NCL	other	1.62E-02	DICER1,ILF3,MYC,UBE4A
FOXC1	transcription regulator	1.62E-02	DLL1,LFNG,NOTCH1,PIN1
SMARCE1	transcription regulator	1.62E-02	BGLAP,CTSD,MYC,SMARCE1
mangiferin	chemical - endogenous non-mammalian	1.62E-02	BAX,BCL2L1,DGAT2,ICAM1
AG490	chemical - kinase inhibitor	1.63E-02	BAX,BCL2L1,CXCL8,ICAM1,IL4,IRF1,MYC,S100A10,STAT1
XBP1	transcription regulator	1.66E-02	ARCN1,CXCL2,CXCL8,EDEM2,HDAC3,HYOU1,ICAM1,LMAN2,MYC,ORMDL3,RELA,SDF2L1,SSR2,SYVN1,TXNDC11,YIF1A,YIPF5
simvastatin	chemical drug	1.66E-02	ARHGEF2,BAX,BCL2L1,CD81,CDKN1B,CXCL2,CXCL8,ICAM1,IL4,IRF1,ITGB2,MYC,PGLYRP1,RELA,RORC,STAT1,STAT4
IFNG	cytokine	1.66E-02	ACLY,ARG2,ATP1A1,BAX,BCL2L1,CCR6,CDKN1B,CEBPB,CIRBP,CISH,CREM,CTSD,CXCL2,CXCL8,DBP,DDB1,DLL1,DMWD,DUSP1,ERBB2,FTL,GART,GLS,GNAI2,GPR19,H6PD,HAAO,HCK,ICAM1,ICOSLG/LOC102723996,IDE,IFNGR1,IFNGR2,IL10RA,IL15RA,IL2RA,IL4,IRF1,ITGB2,LCP2,MED1,MUC1,MYC,NFE2L3,NFKB1,NOTCH1,NR1D1,PF4,PI4KB,POMC,PPP5C,PRKCQ,PTPN1,RELA,RFX5,RNF114,RORC,RRAGD,S100A10,SBNO2,SEMA4A,SERPINH1,SLC11A1,SLC15A3,SLC37A4,SLC3A1,SMAD…
CDKN2A	transcription regulator	1.66E-02	BAX,CCR6,CCR7,CDCA5,CDKN1B,CDKN2D,CEBPB,CITED2,CXCR5,DCTN4,DONSON,DUSP1,EFNA1,H2AFX,KAT5,MCM7,MYC,NPM1,NR3C1,PLK1,SAE1
RARB	ligand-dependent nuclear receptor	1.69E-02	CXCL2,CXCL8,HOXA5,ICAM1,RARA,SATB1,STAT1,UBA7
MAP2K3	kinase	1.69E-02	ARG2,BAX,CDKN1B,CXCL8,ICAM1,IL4,RELA,STAT1
PRKCZ	kinase	1.70E-02	BAX,CXCL8,IL4,MAPK1,MYC
ACVRL1	kinase	1.70E-02	CXCL8,EFNA1,MYC,SMAD7,STAT1
F7	peptidase	1.70E-02	CXCL2,CXCL8,FOSL1,MYC,RELA
Am 580	chemical toxicant	1.70E-02	CXCR5,DUSP1,IFNGR1,IRF1,RARA
L-histidine	chemical - endogenous mammalian	1.73E-02	CEBPB,PPP1R15A,SLC38A2
NFkB (family)	group	1.73E-02	CXCL8,RELA,TNFAIP3
Il8r	group	1.73E-02	BAX,BCL2L1,CXCL8
KLF10	transcription regulator	1.73E-02	BGLAP,POMC,SMAD7
SIRPA	phosphatase	1.73E-02	BCL2L1,CXCL8,IL4
methylselenic acid	chemical reagent	1.74E-02	CDKN1C,CDKN2D,IRF1,KIF11,MANF,MAP2K5,MAPK1,MCM7,MYC,NCOA1,NFKB1,PLK1,PPM1B,PPP5C,RDH11,SMARCE1,TAF6,TNFAIP3,UBE2B,WDR82
niacinamide	chemical - endogenous mammalian	1.76E-02	BAX,CAMP,H2AFZ,ICAM1,IRF1,MYC
N-acetylsphingosine	chemical reagent	1.76E-02	BAX,CEBPB,CXCL2,CXCL8,MAP3K5,RARA
IKBKB	kinase	1.81E-02	BAX,BCL2L1,CCR7,CEBPB,CXCL2,CXCL8,H2AFX,ICAM1,IL4,IRF1,MYC,NAGLU,NFKB1,PLK1,RELA,SNAI1,SOCS1,STAT3,TNFRSF9,TRAF2
Immunoglobulin	complex	1.82E-02	BCL2L1,CCR6,CDKN1C,CISH,CXCL2,CXCL8,DUSP1,GPSM1,HCK,ICAM1,ICOSLG/LOC102723996,IFNGR2,IL10RA,IL10RB,IL2RA,IL4,IRF1,MYC,SLC11A1
bromobenzene	chemical toxicant	1.83E-02	ABCC2,CAPN1,FDPS,GOT1,MYC,NFKB1,PPP1R15A,RPS6KB1
STAT1	transcription regulator	1.86E-02	BAX,BCL2L1,CCR6,CCR7,CDKN1B,CREM,CXCL8,ICAM1,IL15RA,IL4,IRF1,MYC,PF4,POMC,RORC,S100A10,SMAD3,SMAD7,SOCS1,STAT1,TRAF2
IFNB1	cytokine	1.86E-02	BCL2L1,CREM,CXCL2,CXCL8,DHX58,DICER1,DLL1,ICOSLG/LOC102723996,IFNAR1,IFNGR1,IL4,IP6K2,IRF1,MYC,NOTCH1,RASSF1,SOCS1,STAT1,STAT4,UBA7,VDR
wortmannin	chemical - kinase inhibitor	1.87E-02	BAX,BCL2L1,BGLAP,CDKN1B,CDKN2D,CXCL8,G3BP1,ICAM1,IDE,IL2RA,IL4,IRF1,MYC,NFKB1,NRAS,RHOA
IKZF1	transcription regulator	1.87E-02	BCL2L1,CDKN1B,DOCK9,FGFR4,KMT2A,MYC,MYO1B,NOTCH1,POMC,PRKCQ,SERPINH1,TNFAIP8L2
GATA1	transcription regulator	1.89E-02	ACTN1,BCL2L1,CDKN1B,CDKN2D,DICER1,FYB,GART,HHEX,IKZF1,IL4,MAP3K5,MYC,NHP2,PF4,RIMBP3 (includes others),SKI,TFR2
PDGF BB	complex	1.89E-02	ADARB1,ANXA11,AREG,ARG2,CALM1 (includes others),CDKN1B,CEBPB,CXCL2,CXCL8,DUSP1,FOSL1,GPR183,GSS,LMNA,MYC,PCOLCE,PPP1R15A,PSMB4,QARS,S1PR2,SNAI1,STAT3,TNFAIP3,ZFP36L1
resveratrol	chemical drug	1.90E-02	BAX,BCL2L1,BGLAP,CDKN1B,CXCL2,CXCL8,FOSL1,FOSL2,GPX1,HDGF,ICAM1,IL2RA,IL4,LITAF,MALAT1,MYC,NOTCH1,PPP1R15A,RELA,RICTOR,TRAF2,VDR
CD81	other	1.91E-02	IL2RA,IL4,SMAD7,TFR2
RIPK1	kinase	1.91E-02	CDKN1B,CXCL2,CXCL8,NFKB1
Ro41-5253	chemical reagent	1.91E-02	HSD17B1,IFNGR1,IRF1,RARA
HGF	growth factor	1.91E-02	BCL2L1,CALM1 (includes others),CDKN1B,CUL2,CXCL2,CXCL8,ERRFI1,FOSL1,GBA,GRB10,HDGF,ICAM1,IL15RA,IL4,KIF11,KMT2A,MPC1,MYC,NFKB1,PLK1,PNRC1,PPAN,PRKAA1,PSMC3IP,RAD50,RIN1,SNAI1,SNRNP70,STK10,TNFAIP3,TPX2,TRAF2,TRAIP,VDR
8-bromo-cAMP	chemical reagent	1.92E-02	ARG2,BGLAP,CAMP,CDKN1B,CEBPB,CREM,CTSD,DUSP1,FAM89B,GNAI2,HSD17B1,LHB,MYC,PDE4A,POMC
dihydrotestosterone	chemical - endogenous mammalian	1.92E-02	ACLY,ALAS1,AREG,BAX,BCL2L1,CCT3,CDKN1B,CYTH2,DNMT3A,EFNA1,ENO1,ERBB2,FAM89B,FTL,GPX4,GRWD1,HECTD2,HOXA5,LHB,MCAM,MUC1,MYC,NOTCH1,NR3C1,NUCB1,POMC,PTGER4,RAD50,RELA,RMI2,RPL19,RPS24,SELENBP1,SMAD3,SNAI1,STAT5A
FSH	complex	1.93E-02	ACTN1,AREG,ARHGAP35,CAPZA1,CDKN1C,CREBL2,CREM,DUSP1,EFNA1,FOSL1,FOSL2,GOT1,HSD17B1,LRRC32,LZTR1,MAP3K5,MAP3K7,MYC,PSMD3,PTPN1,RAB5C,RARA,SMAD7,STAT1,STK24,TNFAIP3,UBE2L3,UPP1
Tlr	group	1.95E-02	CCR7,CISH,CXCL8,DUSP1,ICAM1,IRF1,NOTCH1,RGS14,SOCS1,STAT1,TNFAIP3
RBM5	other	1.95E-02	ICAM1,MYO1B,PRKRIR,SCAF11,SERPINH1,STAT5B
PRKACA	kinase	1.95E-02	ALAS1,CDKN1B,CEBPB,CREM,IL4,MYC
chloroquine	chemical drug	1.95E-02	ATP1A1,CTSD,CXCL8,RORC,SOCS1,STAT4
CCL5	cytokine	1.98E-02	CDC37,CXCL2,CXCL8,DUSP1,MAPK1,PPIF,STAT1,STAT3
IL1B	cytokine	2.00E-02	ABCC2,ATP1A1,BAX,BCL2L1,BGLAP,CCR6,CCR7,CEBPB,CISH,CREM,CXCL2,CXCL8,DBP,DNMT1,DNMT3A,DUSP1,EFNA1,ERBB2,ERRFI1,FOSL1,GYS1,ICAM1,ICOSLG/LOC102723996,IFNGR1,IL10RA,IL15RA,IL2RA,IRF1,LHB,MUC1,MYC,NFKB1,NR1D1,PELI3,POMC,RARA,RELA,RORC,S100A10,SERPINH1,SLC37A4,SLC3A1,SMAD7,SOCS1,STAT1,STAT3,STAT4,STAT5A,SYVN1,TBP,TNFAIP3,TNFRSF9,TRAF2,VDR
ITGB1	transmembrane receptor	2.02E-02	CDKN1B,CXCL8,DAG1,ERBB2,ICAM1,MYC,RORC,SNAI1,TNFAIP3
L-alpha-lysophosphatidylcholine, palmitoyl	chemical - endogenous mammalian	2.07E-02	CXCL8,ICAM1
dienogest	chemical drug	2.07E-02	CXCL8,HSD17B1
MNK1/2	group	2.07E-02	IL4,MYC
W146	chemical reagent	2.07E-02	IL4,RELA
ZMIZ1	other	2.07E-02	IL2RA,MYC
TOX	other	2.07E-02	CDKN1B,CDKN1C
ETHE1	enzyme	2.07E-02	BAX,PERP
elocalcitol	chemical drug	2.07E-02	BGLAP,IFNGR1
BPI	transporter	2.07E-02	CXCL8,ICAM1
FLT4	transmembrane receptor	2.07E-02	BGLAP,SOCS1
SPIC	transcription regulator	2.07E-02	IL2RA,NFKB1
GPR68	g-protein coupled receptor	2.07E-02	CCR7,DUSP1
TAF9	transcription regulator	2.07E-02	CXCL8,IRF1
GRAP2	other	2.07E-02	IL2RA,MYC
ZBTB46	other	2.07E-02	PHF7,STAT3
miR-148a-3p (and other miRNAs w/seed CAGUGCA)	mature microrna	2.07E-02	DNMT1,DNMT3B
AMBN	growth factor	2.07E-02	CDKN1B,RHOA
RHOH	enzyme	2.07E-02	CDKN1B,ITGB2
CCL15	cytokine	2.07E-02	CXCL8,ICAM1
SENP6	peptidase	2.07E-02	CXCL8,ICAM1
RTKN	other	2.07E-02	BCL2L1,TNFAIP3
HDAC8	transcription regulator	2.07E-02	HOXA5,SOCS1
STK17B	kinase	2.07E-02	BCL2L1,IL4
RHOC	enzyme	2.07E-02	CDKN1C,RHOA
famotidine	chemical drug	2.07E-02	CXCL2,ICAM1
ranitidine	chemical drug	2.07E-02	CXCL2,IL4
tin mesoporphyrin	chemical drug	2.07E-02	ICAM1,SLC25A20
Z-IETD-FMK	chemical - protease inhibitor	2.07E-02	BAX,CXCL8
lactose	chemical - endogenous mammalian	2.07E-02	CAMP,VDR
indomethacin	chemical drug	2.13E-02	BAX,BCL2L1,CDKN1B,CEBPB,CTSD,EFEMP2,GBA,IL4,MANF,MYC,POMC,PTGDR2,PTGER4,RFTN1,S100A10,S100A11,STRN4,UPP1,VDR
cholesterol	chemical - endogenous mammalian	2.13E-02	ABCA7,ACLY,ACSS2,CXCL2,CXCL8,FDPS,GBA,ICAM1,IL10RA,IL10RB,LEAP2,MANF,PTGIR,RDH11,RHOA,TM7SF2
Notch	group	2.13E-02	DUSP1,IL4,MYC,NET1,NOTCH1,RELA,S100A11,SMAD3
FLT1	kinase	2.13E-02	G3BP1,GDI2,ICAM1,MAP3K7,NOTCH1,PTBP1,UBE2B,VDAC1
methamphetamine	chemical drug	2.13E-02	BAX,BCL2L1,CREM,FOSL2,GPX4,ICAM1,MYC,PPP3CA
herbimycin	chemical - kinase inhibitor	2.16E-02	BCL2L1,CDKN1B,CXCL8,DUSP1,ICAM1,IL2RA
amphetamine	chemical drug	2.16E-02	BAX,BCL2L1,CCNT1,FOSL1,FOSL2,HSPA4,ICAM1,STAT4,TNFAIP3
Laminin1	complex	2.18E-02	CDKN1B,DAG1,DNMT1
NOD1	other	2.18E-02	CXCL2,CXCL8,DUSP1
XRCC6	enzyme	2.18E-02	HSPA4,NFKB1,SLC38A2
PER2	transcription regulator	2.18E-02	ALAS1,DBP,PER3
NOX1	ion channel	2.18E-02	DIAPH1,NFKB1,SMAD7
SERPINB5	other	2.18E-02	BAX,CDKN1B,IL4
EFNA1	other	2.18E-02	IL2RA,IL4,NRAS
PTGER1	g-protein coupled receptor	2.18E-02	CXCL8,ICAM1,POMC
HAVCR1	other	2.18E-02	CDKN1B,IL2RA,IL4
RHOB	enzyme	2.18E-02	ITGB2,NFKB1,RHOA
prazosin	chemical drug	2.18E-02	CDKN1B,DUSP1,MYC
phencyclidine	chemical drug	2.18E-02	BAX,BCL2L1,CREM
aphidicolin	chemical toxicant	2.18E-02	BAX,CHTOP,STAT1
formoterol	chemical drug	2.18E-02	CDKN1C,FOSL1,UBE2B
icatibant	biologic drug	2.18E-02	ICAM1,NOTCH1,STAT3
PP1	chemical - kinase inhibitor	2.18E-02	BCL2L1,CXCL8,ERBB2,LHB,MYC
IGFBP3	other	2.18E-02	BAX,BCL2L1,ICAM1,IL4,STAT1
honokiol	chemical - endogenous non-mammalian	2.18E-02	BAX,BCL2L1,CDKN1B,ICAM1,SNAI1
IRF4	transcription regulator	2.19E-02	IL15RA,IL4,IRF1,MANF,MAP2K5,MAPRE1,MYC,PRKCQ,RHOA,RORC,STAT1,TNFRSF9,ZFP36L1
zidovudine	chemical drug	2.23E-02	CDKN1B,CXCL8,MYC,STAT1
TNFRSF4	transmembrane receptor	2.23E-02	BCL2L1,CXCR5,IL4,SOCS1
sorafenib	chemical drug	2.23E-02	BCL2L1,CXCL8,IL2RA,PPP1R15A
evodiamine	chemical - endogenous non-mammalian	2.23E-02	BCL2L1,CXCL8,ICAM1,MYC
Pkc(s)	group	2.23E-02	ARG2,BCL2L1,CDKN1B,CXCL8,DBP,DUSP1,FOSL1,LHB,MAD1L1,MAP3K5,MAPK1,NFKB1,NR1D1,PPP1R15A,RARA,S100A1,VDR
peptidoglycan	chemical - endogenous non-mammalian	2.27E-02	CXCL2,CXCL8,DUSP1,ICAM1,ICAM3,IL4,IRF1,ITGB2,RELA,VDR
U0126	chemical - kinase inhibitor	2.27E-02	AREG,ARG2,ARHGEF2,BAX,BCL2L1,BGLAP,CAMP,CDKN1B,CEBPB,CXCL2,CXCL8,DBP,DUSP1,ERRFI1,FOSL1,ICAM1,IL4,IRF1,LHB,MAPK1,MUC1,MYC,PRKCB,RFTN1,RORC,SLC25A20,SMAD3,SNAI1,SOCS1,STAT3,TBP,TOP3B,TSC22D4
4-phenylbutyric acid	chemical - endogenous mammalian	2.30E-02	ABCD2,CAMP,CNP,CXCL8,HSPA4,PARK7,STK10,TAF7
MED1	transcription regulator	2.30E-02	BAX,BCL2L1,EDF1,ERBB2,FAM89B,HDAC7,IKZF1,MAD1L1,MYC,NR3C1,PLK1,TNNC1,VDR
cigarette smoke	chemical toxicant	2.33E-02	AREG,CXCL2,CXCL8,DICER1,DNMT1,FOSL1,FTL,ICAM1,IL4,MUC1,NFKB1,NR3C1,PRKCZ,PTPN1,SMAD7,STAT1,USP19
ERBB2	kinase	2.37E-02	ACAA2,ALAS1,AREG,BCAT2,BCL2L1,CDC42SE1,CDKN1B,CEBPB,CNTD1,CXCL8,DAG1,DLL1,EIF6,ERBB2,ETV6,G3BP1,GLS,H6PD,LITAF,LTBP3,MAP4,MUC1,MXD3,MYC,NDUFAB1,NET1,NFKB1,NOTCH1,PFKFB3,PIN1,PTPN1,PTPRK,QKI,RPL17,SKP1,SMAD3,SMAD7,SNAI1,STAT3,TNNT3,VDR,ZFP36L2
CD86	transmembrane receptor	2.38E-02	BCL2L1,ICAM1,ICOSLG/LOC102723996,IL4,TNFAIP3,TNFRSF9
Fcer1	complex	2.39E-02	CXCL8,EIF6,IL4,NFKB1,RELA,S1PR2,TNFRSF9
INSIG1	other	2.41E-02	ACLY,ACSS2,CCR6,CCR7,CXCL2,FDPS,SCAP,STAT4,STAT5A,TM7SF2
EGR3	transcription regulator	2.44E-02	BCL2L1,IL2RA,NOTCH1,RORC,SOCS1
ILK	kinase	2.44E-02	ERBB2,MAPK1,NOTCH1,RICTOR,SNAI1
FASLG	cytokine	2.44E-02	CXCL8,IL4,NFKB1,RELA,STAT4
paricalcitol	chemical drug	2.44E-02	BCL2L1,BGLAP,ICAM1,PTGER4,VDR
trans-hydroxytamoxifen	chemical drug	2.45E-02	AREG,DBN1,DUSP1,EFNA1,ERBB2,LITAF,MUC1,MYO1B,SELENBP1,SLC22A5,SMAD3
Pam3-Cys-Ser-Lys4	chemical reagent	2.45E-02	CARD9,CCR7,CXCL2,CXCL8,ICAM1,ICOSLG/LOC102723996,IL2RA,IL4,IRF1,NFKB1,STAT1
BRD4	kinase	2.47E-02	BCL2L1,CXCL2,CXCR5,FOSL2,IL2RA,KAT2A,KAT5,MYC,PTPN22
CBFB	transcription regulator	2.47E-02	CCR6,ICAM1,IKZF3,IL2RA,IL4,PTGER4,STAT4,TNFAIP8L2
KITLG	growth factor	2.51E-02	BCL2L1,CDKN1B,CISH,CXCL8,DALRD3,EPHB4,HCK,IL4,NMNAT1,NPM1,NR3C1,PLCL2,PRKCB,PRKCQ,SKI,SLC44A2,SOCS1,STAT3
SIX5	transcription regulator	2.57E-02	ATP1A1,DMPK,FZD8,HTR3A
geranylgeranyl pyrophosphate	chemical - endogenous mammalian	2.57E-02	BAX,CDKN1B,ICAM1,RHOA
methyl-beta-cyclodextrin	chemical drug	2.57E-02	BCL2L1,CXCL8,MYC,NFKB1
RBPJ	transcription regulator	2.58E-02	CAMP,DLL1,DUSP1,GLS,GNA12,IL4,LFNG,MIB2,MYC,NFKB1,PRKAR2A,RORC
ATM	kinase	2.59E-02	BAX,CXCL8,DUSP1,H2AFX,IRF1,MXD3,TNFAIP3
mono-(2-ethylhexyl)phthalate	chemical toxicant	2.60E-02	ATP5D,ATP5F1,BAX,BSCL2,CAMSAP1,CASP8AP2,DGAT2,ENO1,MED1,NFKB1,PHF7,PTRH2,RELA,UQCRC1
IFN type 1	group	2.61E-02	BCL2L1,CXCL8,DHX58,IRF1,STAT1,UBA7
LGALS1	other	2.61E-02	CDKN1B,CXCL2,FIS1,IFNGR1,IFNGR2,IL2RA
nitroprusside	chemical drug	2.61E-02	ACTN1,IFNGR1,IFNGR2,IL4,MYC,RHOA
TBX2	transcription regulator	2.66E-02	CCNL2,CDCA5,DBP,DNMT1,MCM7,MXD3,PAXBP1,PLK1
Srebp	group	2.67E-02	ABCD2,ACLY,ACSS2
STOX1	other	2.67E-02	CALM1 (includes others),CHST12,RPL17
IL2RB	transmembrane receptor	2.67E-02	IL2RA,IL4,MYC
PARK7	enzyme	2.67E-02	BAX,CXCL8,ICAM1
methoxsalen	chemical drug	2.67E-02	IL4,RORC,STAT3
mirtazapine	chemical drug	2.67E-02	BAX,BCL2L1,HDAC3
gossypol	chemical drug	2.67E-02	BCL2L1,CXCL8,NCOA1
diacylglycerol	chemical - endogenous mammalian	2.67E-02	IL2RA,PRKCB,PRKCQ
PRKCA	kinase	2.71E-02	ARPC2,BCL2L1,CXCL2,DIAPH1,ERBB2,GBA,ICAM1,MRPL9,MYC,NFKB1
IFN Beta	group	2.72E-02	BCL2L1,CCR7,CEBPB,CLK2,CXCL8,DUSP1,IFNAR2,IL15RA,IRF1,MYC,SOCS1,STAT1
morphine	chemical drug	2.72E-02	BAX,CXCL8,ERBB2,FOSL1,FOSL2,GNAI2,IL4,MAPK1,NET1,NR3C1,POMC,RELA
IgG	complex	2.72E-02	BCL2L1,CEBPB,CXCL8,DUSP1,GPX1,HDGF,IL2RA,IL4,MYC,PPIF,PPP1R15A,STK24,TNFAIP3,TNFRSF17
CD4	transmembrane receptor	2.73E-02	BAX,BCL2L1,CXCR5,IL2RA,IL4
MMP2	peptidase	2.73E-02	BCL2L1,MYC,PIAS1,SOCS1,TYK2
pimagedine	chemical drug	2.73E-02	BAX,BCL2L1,CXCL8,ICAM1,RELA
INHBA	growth factor	2.74E-02	ACTN1,AMT,ARIH2,BAX,BCL2L1,CXCL8,HIC2,ILF3,IRF1,LHB,MAD1L1,POGZ,POMC,SMAD7,SOCS1
ZFP36	transcription regulator	2.86E-02	CAMP,CXCL2,FOSL1,ICAM1,PNRC1,SOCS1
CEBPE	transcription regulator	2.86E-02	BCL2L1,CAMP,CDKN1B,CEBPB,MAD1L1,MYC
2-bromoethylamine	chemical reagent	2.86E-02	ABCC2,EFEMP2,MYC,S100A10,S100A11,UPP1
Lh	complex	2.87E-02	ACTN1,AREG,ARHGAP35,CAPZA1,CDKN1C,CREBL2,CXCL8,DUSP1,HSD17B1,MAP3K5,MAP3K7,PRKAR2A,PSMD3,PTPN1,RAB5C,STAT1,STK24,TNFAIP3,UPP1
SB203580	chemical - kinase inhibitor	2.87E-02	BAX,BGLAP,CAMP,CDKN1B,CXCL8,DUSP1,EFNA1,ENO1,FYB,GDI2,ICAM1,IL2RA,IL4,MYC,NFKB1,POMC,PPP1R15A,PSMB4,RELA,S100A10,SMAD3,SNAI1,STAT1,VDR,ZFYVE26
Ins1	other	2.87E-02	ALAS1,ATP1A1,CDKN1B,CEBPB,DGAT2,ERRFI1,GDI2,IDE,IL4,IMPDH2,MAPK1,MYC,POMC,PRKCB,PRKCQ,PRKCZ,RHOA,RPS6KB1,SLC37A4,STAT3,STAT5A,TRAF2,UQCRC1
SRF	transcription regulator	2.87E-02	BCL2L1,CAMP,CLDN15,CNN2,EIF6,FOSL1,GPATCH4,HIPK1,IL4,MYO1B,NET1,NPM1,PDLIM7,PGLYRP1,RBBP6,RFX5,SCAP,SCYL1,SKI,TBP,TCAP,TNNC1,TRIM4
pyrrolidine dithiocarbamate	chemical reagent	2.88E-02	BCL2L1,CXCL2,CXCL8,DUSP8,GNAI2,ICAM1,IRF1,MYC,NFKB1,RELA
GAS6	growth factor	2.95E-02	BCL2L1,CDKN1B,NFKB1,SOCS1
miR-24-3p (and other miRNAs w/seed GGCUCAG)	mature microrna	2.95E-02	BAX,MYC,NOTCH1,SMAD3
FBXW7	transcription regulator	2.95E-02	DGAT2,MYC,NOTCH1,NR3C1
FLT3	kinase	2.95E-02	BAX,BCL2L1,CDKN1B,MYC
UCN-01	chemical drug	2.95E-02	BCL2L1,CXCL8,PLK1,PRKCQ
TNFSF12	cytokine	2.99E-02	BCL2L1,CXCL2,CXCL8,CXCR5,DLL1,ICAM1,NOTCH1,PF4,TCAP
TNFSF10	cytokine	2.99E-02	BAX,BCL2L1,CXCL8,IL2RA,RELA,SERPINH1,STAT1,TAF6,TNFAIP3
mibolerone	chemical drug	3.00E-02	CCNL2,CLTC,EIF2S1,FDPS,FOSL2,HYOU1,IFNGR1,INCENP,MYC,SCAP,SLC22A5,TAX1BP1
adenosine dialdehyde	chemical reagent	3.01E-02	GPX1,ICAM1
P glycoprotein	group	3.01E-02	CD3E,IL4
VAV	group	3.01E-02	IL4,STAT3
SERCA	group	3.01E-02	FOSL1,MYC
VIPAS39	other	3.01E-02	PF4,PPBP
AMER1	other	3.01E-02	AREG,BAX
CACNA1C	ion channel	3.01E-02	ENO1,S100A10
WISP3	growth factor	3.01E-02	ICAM1,SNAI1
Cdk	group	3.01E-02	CXCL2,CXCL8
PRKD2	kinase	3.01E-02	CXCL8,IFNAR1
HSPB2	other	3.01E-02	CXCL8,ICAM1
GRK5	kinase	3.01E-02	NFKB1,RELA
AGR2	other	3.01E-02	AREG,MUC1
PDE3A	enzyme	3.01E-02	CREM,DUSP1
ITGA9	other	3.01E-02	CCR6,SNAI1
PDE4B	enzyme	3.01E-02	DUSP1,ITGB2
RNF111	enzyme	3.01E-02	SKI,SMAD7
TRAT1	kinase	3.01E-02	CD3E,CD5
SLIT2	other	3.01E-02	BCL2L1,SNAI1
CALCB	other	3.01E-02	IL4,LHB
PAX4	transcription regulator	3.01E-02	BCL2L1,MYC
STX2	transporter	3.01E-02	MYC,SMAD7
CXCL16	cytokine	3.01E-02	CXCL8,IL4
IKZF4	transcription regulator	3.01E-02	IL2RA,POMC
equol	chemical - endogenous non-mammalian	3.01E-02	BCL2L1,MYC
TNFRSF10B	transmembrane receptor	3.01E-02	CXCL8,IL4
BCL2A1	other	3.01E-02	BCL2L1,CXCL8
MIA-459	chemical reagent	3.01E-02	BAX,RELA
MIA-313	chemical reagent	3.01E-02	BAX,RELA
ifosfamide	chemical drug	3.01E-02	PSMD4,SLC22A5
etomidate	chemical drug	3.01E-02	CISH,NR3C1
praziquantel	chemical drug	3.01E-02	CXCL8,IL4
beta-hydroxyisovaleric acid	chemical - endogenous mammalian	3.01E-02	PSMB3,UBE2B
ingenol mebutate	chemical drug	3.01E-02	BCL2L1,PRKCB
tyrphostin AG825	chemical - kinase inhibitor	3.01E-02	ERBB2,SNAI1
KLF6	transcription regulator	3.03E-02	CDKN1B,CXCL2,CXCL8,MYC,NCOA1,NR1D1,SERPINH1
gentamicin C	chemical drug	3.03E-02	ABCC2,EFEMP2,MYC,RFTN1,S100A10,S100A11,UPP1
conjugated linoleic acid	chemical drug	3.04E-02	CXCL8,DUSP1,IL10RA,IL10RB,ITGB2
hyaluronic acid	chemical - endogenous mammalian	3.05E-02	BCL2L1,CCR7,CDKN1B,CXCL2,ERBB2,ICAM1,NFKB1,RHOA,RHOC,TNFAIP3
imiquimod	chemical drug	3.05E-02	CXCL8,DDB1,FOSL1,ICAM1,ICAM3,IL2RA,ITGB2,STAT1
FOXO3	transcription regulator	3.11E-02	CDKN1B,CDKN1C,CXCL8,GPX1,IL4,IMPDH2,MXD3,MYC,PLK1,PPP1R15A,RELA,RICTOR,SATB1,SNAI1
STAT6	transcription regulator	3.12E-02	AREG,BAX,BCL2L1,CCDC86,CCR7,CDKN1B,CISH,CTSW,HCK,ICOSLG/LOC102723996,IFNAR2,IL10RA,IL2RA,IL4,IRF1,MOV10,S100A10,SELENBP1,SOCS1,STAT4
IL11	cytokine	3.12E-02	BCL2L1,CXCL8,ICAM1,IL4,IRF1,POMC
paclitaxel	chemical drug	3.14E-02	AREG,ARHGEF2,BAX,BCL2L1,CXCL2,CXCL8,FOSL1,H2AFX,HDAC3,ICAM1,IL4,LCP2,LHB,MUC1,MYC,PNKD,RFTN1,SLC25A20,STAT3,TOP3B,TSC22D4
PTH	other	3.22E-02	AREG,BGLAP,CDKN1B,CEBPB,CREM,CXCL2,DUSP1,FOSL2,LMNA,RBM14,SMAD3,SMAD7,VDR
Fcgr3	group	3.23E-02	BAX,CXCL8,ITGB2
1'-acetoxychavicol acetate	chemical reagent	3.23E-02	BCL2L1,ICAM1,MYC
IGFBP7	transporter	3.23E-02	CDKN1B,MAPK1,MYC
BCOR	transcription regulator	3.23E-02	BANK1,ETV6,LSP1
AIMP1	cytokine	3.23E-02	CXCL2,CXCL8,ICAM1
PLK1	kinase	3.23E-02	BAX,PIN1,PLK1
PDGFRA	kinase	3.23E-02	BGLAP,MYC,PRKCQ
GPI	enzyme	3.23E-02	CDKN1B,RHOA,SNAI1
TNFAIP2	other	3.23E-02	CITED2,IL15RA,IRF1
10-nitrooleate	chemical - endogenous mammalian	3.23E-02	CXCL8,ICAM1,RELA
SP2	transcription regulator	3.23E-02	BGLAP,GNAI2,SERPINH1
RND3	enzyme	3.23E-02	BAX,CDKN1B,NOTCH1
RGS1	other	3.23E-02	CITED2,CXCL2,IL15RA
ginkgolide B	chemical drug	3.23E-02	BAX,ICAM1,PF4
nimodipine	chemical drug	3.23E-02	BAX,LHB,MYC
glycyrrhetinic acid	chemical drug	3.23E-02	ATP1A1,BCL2L1,ICAM1
lauric acid	chemical - endogenous mammalian	3.23E-02	CXCL8,NFKB1,RELA
hydrogen peroxide	chemical - endogenous mammalian	3.23E-02	BAX,BCL2L1,BGLAP,CD81,CDKN1B,CTSD,CXCL8,DNMT1,DPAGT1,DUSP1,DUSP16,DUSP8,FDPS,FOSL1,GPX1,H2AFX,ICAM1,IDE,IL10RB,IL2RA,IL4,MCAM,MUC1,MYC,PTGER4,SERPINH1,SNAI1,SUSD6,TNFAIP3,VDR
SREBF1	transcription regulator	3.25E-02	ABCD2,ACLY,ACSS2,BAX,BCL2L1,BGLAP,CEBPB,FAM189B,FDPS,HSD17B1,PMPCA,PTGIR,RDH11,RPS24,TM7SF2
MYOD1	transcription regulator	3.25E-02	ARID3A,ASB2,BCL2L1,CDKN1C,DAG1,DUSP1,FOSL1,GYS1,PFKM,PSMB4,RPS6KA2,SMAD7,TNNC1,TNNI2,TNNT3
HDAC3	transcription regulator	3.26E-02	CDKN1B,CXCL2,CXCL8,ICAM1,MYC,SMAD7,TNNI2
ERN1	kinase	3.26E-02	CXCL2,DGAT2,GOT1,IL4,SYT11,SYVN1,TSPAN2
PRL	cytokine	3.33E-02	ADAR,C19orf66,CISH,CTSD,DHX58,ENO1,ERBB2,GNA12,GPSM1,IDE,IL2RA,IRF1,MYC,NFKB1,PARM1,PCOLCE,SOCS1,STAT1,STAT5A,VDR
FN1	enzyme	3.35E-02	CCT4,CDKN1B,CEBPB,CTSD,CXCL2,CXCL8,DPF2,G3BP1,GDI2,GPX1,MAP3K7,MYC,PTBP1,RRAGD,UBE2B,VDAC1
anakinra	biologic drug	3.36E-02	ABCC2,ATP6V0A1,CDC42SE2,ICAM1
PSMD10	transcription regulator	3.36E-02	BAX,CDKN1B,CXCL8,ICAM1
ozone	chemical toxicant	3.36E-02	CXCL2,CXCL8,NFKB1,RELA
bryostatin 1	chemical drug	3.36E-02	AREG,CXCL8,IFNGR2,MYC
letrozole	chemical drug	3.36E-02	BAX,ERBB2,FOSL1,MYC
Hsp27	group	3.36E-02	BAX,BGLAP,CXCL8,GBA,STAT3
memantine	chemical drug	3.36E-02	BAX,BCL2L1,CREM,DBN1,STAT3
alvocidib	chemical drug	3.36E-02	BCL2L1,CDKN1B,ERBB2,ICAM1,MYC
FOXP3	transcription regulator	3.38E-02	ERBB2,IL2RA,IL4,NFKB1,PTPN22,RBM14,SATB1,SMAD7,TNFAIP3
PARP1	enzyme	3.38E-02	BAX,ERBB2,ICAM1,IL4,MYC,SLC38A2,SNAI1,SOCS1,STAT1
HDAC2	transcription regulator	3.38E-02	ASCL2,CDKN1B,CXCL8,MCM7,MTA3,MYC,NR3C1,RORC,SATB1,THEMIS,TNNI2
BRD2	kinase	3.40E-02	GNG3,MYC,PRELID1,RAB24,SATB1,STAT4
vitamin D	chemical drug	3.40E-02	BAX,BGLAP,CAMP,CCR10,S1PR2,VDR
heparin	chemical - endogenous mammalian	3.51E-02	ALAS1,AREG,BGLAP,CDKN1B,ICAM1,PF4,PROCR
NCOA3	transcription regulator	3.51E-02	ERBB2,IRF1,LHB,MAPK1,MCM7,MTA3,PARD6B
EPAS1	transcription regulator	3.52E-02	AREG,ARG2,CITED2,CXCL2,ENO1,GLS,GPX1,HOXA5,HSPA4,MANF,NOTCH1,PFKFB3,RASSF1,SCAP,TNFAIP3
FOLR1	transporter	3.58E-02	BCAT2,CELF2,ENTPD7,GBA,LSP1,PVT1,RPS24,SMARCE1,UBE2V1
ciprofloxacin	chemical drug	3.59E-02	ACTN1,ATP5C1,ATP6V1D,CTSD,GBA,ICAM1,MAPK1,TEX264,TTYH3,VDAC1
CDK4	kinase	3.64E-02	ATP6V0E1,CDKN1B,DONSON,KIF11,MCM7,MFSD6,MTFR2,PSMC3IP,SATB1,SLC9B2,TM7SF2,TPX2
Ca2+	chemical - endogenous mammalian	3.66E-02	BCL2L1,BGLAP,CDKN1B,CEBPB,CREM,CXCL8,DBP,DUSP1,FOSL1,FOSL2,GLS,ICAM1,ICOSLG/LOC102723996,IL4,IRF1,LHB,MCAM,NR1D1,VDR
TRAF6	enzyme	3.69E-02	CXCL2,CXCL8,ICAM1,NFKB1,RELA,TNFAIP3
NKX3-1	transcription regulator	3.69E-02	EZH1,MYC,PF4,PRKCB,PTPRK,STAT3
NFKBIB	transcription regulator	3.69E-02	BCL2L1,CXCL2,CXCL8,GNAI2,ICAM1,SMAD7
FLT3LG	cytokine	3.69E-02	CCR7,CDKN1B,ICAM1,IL15RA,IL2RA,SOCS1
Go 6976	chemical - kinase inhibitor	3.69E-02	ABCA7,CXCL2,CXCL8,ERBB2,TNFRSF9,TRAF2
bortezomib	chemical drug	3.70E-02	BAX,BCL2L1,BGLAP,CCR6,CDKN1B,CXCL2,CXCL8,HDAC3,ICAM1,IL10RB,IL2RA,MYC,PSMB1,PSMB3,PSMB4,PSMD3,PSMD4
ANGPT1	growth factor	3.71E-02	BAX,BCL2L1,DUSP1,ICAM1,NFKB1
GNB1	enzyme	3.71E-02	CREM,DUSP1,FOSL2,NFKB1,PTGER4
JAK3	kinase	3.71E-02	BAX,CDKN1B,IL2RA,IRF1,RORC
DUSP1	phosphatase	3.72E-02	CAMP,CXCL2,CXCL8,DUSP1,FOSL1,LHB,PNRC1,SOCS1
SNCA	other	3.72E-02	BAX,BCL2L1,BGLAP,CFL1,KIF3A,LRRK2,NOTCH1,TUBG1
LYN	kinase	3.72E-02	CXCR5,IL4,MYC,NFKB1,SOCS1,STAT5A,STAT5B,TNFRSF14
HDAC1	transcription regulator	3.75E-02	ASCL2,BAX,CDKN1B,CXCL8,H2AFX,IL4,MAD1L1,MCM7,MTA3,MYC,PFKFB3,PLK1,RORC,SATB1,SNAI1,THEMIS,TNNI2,VDR
Pdgf (complex)	complex	3.80E-02	BAX,CDKN1B,EIF2S1,ERRFI1,FAM189B,ICAM1,MCM7,MYC,NOTCH1
Raf	group	3.80E-02	AREG,BGLAP,CDKN1B,TBP
ECSIT	transcription regulator	3.80E-02	CXCL8,NFKB1,STAT5A,TNFAIP3
NR1D1	ligand-dependent nuclear receptor	3.80E-02	NR1D1,RORC,STAT1,STK11
PD 123319	chemical drug	3.80E-02	BAX,FOSL2,POMC,STK11
WR 1065	chemical drug	3.80E-02	BAX,HDAC3,MYC,ZFP36L1
arsenic	chemical toxicant	3.80E-02	BAX,CCR7,FTL,KEAP1
ceramide	chemical - endogenous mammalian	3.80E-02	BAX,CXCL8,ICAM1,MYC
PD173074	chemical reagent	3.83E-02	BCL2L1,MYC,ZNF589
TNFRSF21	transmembrane receptor	3.83E-02	IL2RA,IL4,STAT3
TNFRSF6B	transmembrane receptor	3.83E-02	CXCL8,ICAM1,IL4
mir-221	microrna	3.83E-02	CDKN1B,CDKN1C,STAT5A
miR-205-5p (and other miRNAs w/seed CCUUCAU)	mature microrna	3.83E-02	ATP1A1,MED1,PARK7
CD22	transmembrane receptor	3.83E-02	BCL2L1,CD5,MYC
ATR	kinase	3.83E-02	BAX,BCL2L1,TREX1
MEL T1	chemical - kinase inhibitor	3.83E-02	ATP5D,CFL1,ENO1
IRAK2	kinase	3.83E-02	CXCL2,CXCL8,NFKB1
hydrogen sulfide	chemical - endogenous mammalian	3.83E-02	BCL2L1,CXCL8,IL2RA
PPARG	ligand-dependent nuclear receptor	3.86E-02	ACAA2,ACLY,AGPAT2,ATP6V1D,BGLAP,CCR7,CEBPB,CXCL2,CXCL8,DGAT2,FDPS,FOSL1,H6PD,HEBP1,HYOU1,ICAM1,IL2RA,IL4,MANBA,MCM7,MUC1,NR1D1,PACS1,PF4,PFKFB3,RELA,RORC,SLC25A20,SOCS1,VDR
SP3	transcription regulator	3.91E-02	ABCD2,BGLAP,CDKN1B,CITED2,DNMT3A,DUSP1,FOSL1,GNAI2,HSD17B1,PROCR,PTPN1,RASGRP2,SERPINH1,SLC39A8,STAT1,TNNC1
5-fluorouracil	chemical drug	3.97E-02	ATP5C1,ATP5F1,BAX,BCL2L1,CCT3,CCT4,EIF3G,FDPS,HNRNPA2B1,MAD1L1,MYC,PSMB1,QARS,RPL18,RPL19,RPL23,RPL37
EP300	transcription regulator	3.99E-02	BANK1,BAX,BCL2L1,CBL,CCR7,CDKN1B,CXCL8,DUSP1,ERBB2,FOSL2,GPR18,H6PD,IL10RA,IL15RA,IL2RA,ITGB2,LHB,LMNA,MYC,NOTCH1,NR3C1,PERP,RORC,SMAD7,STAT4,TNFAIP3,TNFAIP8L2,ZFP36L2
PSEN1	peptidase	4.00E-02	ATP5C1,ATP5D,BAX,CFL1,CLEC16A,CLTC,CXCL2,DBP,DLL1,DUSP1,ENO1,GDI2,GNA12,HSD17B1,IDE,IL4,LFNG,MAPK1,MYC,NOTCH1,PER3,SLC38A2,SOCS1,UQCRQ,VAMP3,VDAC1
FGF10	growth factor	4.00E-02	CEBPB,IL10RB,LFNG,PERP,S100A13,SNAI1
IL12A	cytokine	4.00E-02	ICAM1,IL4,SOCS1,STAT1,STAT3,STAT4
PRKCD	kinase	4.02E-02	BCL2L1,CEBPB,CXCL8,FOSL1,FOSL2,ICAM1,IL4,MYC,STAT3
SNAI1	transcription regulator	4.02E-02	ACTN1,BCL2L1,CFL1,CXCL8,FOSL1,MUC1,SNAI1,TMOD4,VDR
ITGB3	transmembrane receptor	4.05E-02	ACLY,BCL2L1,KMT2A,RHOA,SMAD3,SMAD7,VPS72
MAPK3	kinase	4.05E-02	CXCL8,FOSL1,IL2RA,IL4,MYC,PIAS1,SMAD3
ETS1	transcription regulator	4.05E-02	ARPC2,BAX,CITED2,DIAPH1,ERBB2,FGFR4,ICAM1,IL2RA,IL4,ITGB2,MRPL9,MYC,PERP,PF4,SNAI1,SYVN1
EP400	other	4.08E-02	AGPAT2,H2AFZ,INCENP,PLK1,RASSF1
A2M	transporter	4.08E-02	ACLY,MAP3K5,NFKB1,PPP1R15A,TRAF2
RARG	ligand-dependent nuclear receptor	4.08E-02	DUSP1,HOXA5,MYC,RARA,UBA7
H-7	chemical - kinase inhibitor	4.08E-02	AREG,MYC,SMAD3,STAT3,VDR
Glucocorticoid-GCR	complex	4.09E-02	BGLAP,POMC
SCGB3A2	other	4.09E-02	CTSD,SMAD7
AKIRIN2	other	4.09E-02	DUSP1,MYC
C1GALT1	enzyme	4.09E-02	BAX,LHB
APC (complex)	complex	4.09E-02	CDKN1B,PLK1
urotensin II	biologic drug	4.09E-02	CXCL8,SMAD3
ABCD1	transporter	4.09E-02	ABCD2,RELA
USP9X	peptidase	4.09E-02	BCL2L1,GPSM1
SLC25A4	transporter	4.09E-02	ARL2,BCL2L1
LATS2	kinase	4.09E-02	PLK1,SNAI1
EGR4	transcription regulator	4.09E-02	CREM,LHB
KCNMA1	ion channel	4.09E-02	CXCL8,POMC
TPSD1	peptidase	4.09E-02	CXCL8,IL4
FYB	other	4.09E-02	BCL2L1,IL2RA
CKS1B	kinase	4.09E-02	CDKN1B,CXCL8
NACC1	transcription regulator	4.09E-02	BAX,BCL2L1
CUL1	enzyme	4.09E-02	CDKN1B,MYC
MAP3K10	kinase	4.09E-02	CXCL8,MAP3K11
RAD9A	enzyme	4.09E-02	MAP2K5,SATB1
PTGDS	enzyme	4.09E-02	BAX,BCL2L1
ITGB1BP1	transporter	4.09E-02	CDKN1B,DLL1
TSPO	transmembrane receptor	4.09E-02	ICAM1,VDAC1
CAPN2	peptidase	4.09E-02	CDKN1B,RHOA
TBL1XR1	transcription regulator	4.09E-02	CXCL2,SMAD7
R59949	chemical - kinase inhibitor	4.09E-02	CXCL8,MYC
4-(2-aminoethyl)benzenesulfonylfluoride	chemical - protease inhibitor	4.09E-02	CXCL8,TNFRSF14
GW 5074	chemical - kinase inhibitor	4.09E-02	BAX,BCL2L1
IC87114	chemical - kinase inhibitor	4.09E-02	ICAM1,IL4
polyphosphate	chemical - endogenous mammalian	4.09E-02	BGLAP,ICAM1
Boc-D-FMK	chemical reagent	4.09E-02	CDKN1B,CXCL8
N-Ac-leucyl-leucyl-methioninal	chemical - protease inhibitor	4.09E-02	BAX,CDKN1B
cyclosporin	biologic drug	4.09E-02	CXCL8,ICAM1
BQ 123	chemical drug	4.09E-02	CCR7,CXCL2
thermozymocidin	chemical reagent	4.09E-02	BCL2L1,TNFAIP3
vinpocetine	chemical drug	4.09E-02	CXCL8,ICAM1
Growth hormone	group	4.12E-02	BGLAP,CEBPB,CISH,CITED2,CLDN15,FOSL2,MYC,NR1D1,PFKFB3,PPP1R15A,SOCS1
H89	chemical - kinase inhibitor	4.12E-02	AREG,BAX,BGLAP,CEBPB,CREM,CXCL8,DUSP1,MYC,POMC,RELA,SMAD3
bleomycin	chemical drug	4.19E-02	BCL2L1,CDKN1B,CTSD,CXCL2,FOSL1,H2AFX,ICAM1,IL4,MAP4,MYC,PRPF19,RELA,TNNC1
staurosporine	chemical - kinase inhibitor	4.21E-02	BCL2L1,BGLAP,CDKN1B,CXCL8,FOSL1,ICAM1,ITGB2,SMAD3,STAT4,VDR
maslinic acid	chemical - endogenous non-mammalian	4.21E-02	ACTN1,BAX,BCL2L1,CEBPB,CFL1,FBXW11,PRKCB,RPS6KA2
TRIM24	transcription regulator	4.25E-02	DHX58,IFNGR1,IFNGR2,IRF1,MOV10,PRKCQ,SOCS1,STAT1,UBA7
SMTNL1	other	4.27E-02	PFKM,PYGM,TNNI2,TNNT3
PLIN5	other	4.27E-02	ACAA2,ACSL6,GPX4,GSS
indican	chemical - endogenous mammalian	4.27E-02	CITED2,ICAM1,RELA,SMAD3
KL	enzyme	4.27E-02	BAX,BCL2L1,MYC,VDR
PRKAR1A	kinase	4.27E-02	BGLAP,ERBB2,SMAD3,VDR
GPC1	transmembrane receptor	4.27E-02	CDKN1B,CDKN2D,EFNA1,MYC
IL17F	cytokine	4.27E-02	CDKN1B,CXCL2,CXCL8,ICAM1
formaldehyde	chemical - endogenous mammalian	4.27E-02	BAX,FOSL1,FOSL2,IL4
sterol	chemical - endogenous mammalian	4.27E-02	ABCD2,ACLY,ACSS2,FDPS
IL27	cytokine	4.32E-02	CCR6,CXCL8,ICAM1,IL15RA,IL2RA,IL4,IRF1,MYC,RORC,SOCS1,STAT1
DDIT3	transcription regulator	4.33E-02	CA6,CXCL8,IL4,PPP1R15A,STAT3,STAT5A
Il3	cytokine	4.33E-02	BCL2L1,CDKN1B,CISH,IL4,MYC,SOCS1,ZNF346
let-7a-5p (and other miRNAs w/seed GAGGUAG)	mature microrna	4.37E-02	ATP6V0A1,BCL2L1,CSDE1,DICER1,GYS1,HYOU1,MYC,NRAS,SCYL1,SLC38A1,STAT3,TUSC2
EGR2	transcription regulator	4.37E-02	BGLAP,ERBB2,GTF2A1,IL4,LHB,NOTCH1,PPP2CA,S100A1,SART1,SLC16A1,SOCS1,STAT5A
STK11	kinase	4.37E-02	CDKN1B,CREBL2,FOSL1,MCAM,MYC,NET1,NR1D1,RASSF1,SNAI1,TNFAIP3,TWF2,USP19,ZBTB25
ICAM1	transmembrane receptor	4.47E-02	CXCL2,ICAM1,IL2RA,MYC,RHOA
mir-146	microrna	4.47E-02	CXCL8,DUSP1,MYC,SOCS1,STAT1
SET	phosphatase	4.47E-02	BCL2L1,COX7A2L,FDPS,H2AFZ,MRPS30
BAPTA-AM	chemical reagent	4.47E-02	CISH,CXCL8,ICAM1,PPP2CA,SOCS1
CFTR	ion channel	4.47E-02	ACAA2,CXCL8,FDPS,NFKB1,PGLYRP1,SLC37A4,STAT1,TNFAIP3
calcipotriene	chemical drug	4.49E-02	BGLAP,CXCL8,FOSL1
Angiotensin II receptor type 1	group	4.49E-02	ATP1A1,CXCL8,HCRT
RAG2	enzyme	4.49E-02	BAX,CD5,IL2RA
mir-192	microrna	4.49E-02	CDKN1B,CTNNBIP1,CXCL8
RFX1	transcription regulator	4.49E-02	KIF3A,LMNA,MYC
CDK8	kinase	4.49E-02	CTNNBIP1,MYC,TBP
IRAK3	kinase	4.49E-02	CXCL2,SOCS1,TNFAIP3
MUC4	other	4.49E-02	CDKN1B,ERBB2,SNAI1
TREM2	transmembrane receptor	4.49E-02	CCR7,CXCL2,TNFAIP3
decursin	chemical - endogenous non-mammalian	4.49E-02	BAX,CDKN1B,MYC
isoliquiritigenin	chemical - endogenous non-mammalian	4.49E-02	BAX,CDKN1B,IL4
magnolol	chemical - endogenous non-mammalian	4.49E-02	BAX,CDKN1B,CXCL8
2,4-dinitrofluorobenzene	chemical toxicant	4.49E-02	CXCL2,ICAM1,IL4
piperine	chemical drug	4.49E-02	BAX,ERBB2,IRF1
vanadate	chemical - other	4.49E-02	BGLAP,CXCL8,NPM1
LMNA	other	4.52E-02	AGPAT3,CASP8AP2,FNIP1,GHDC,JAZF1,LMNA,PMF1/PMF1-BGLAP,POGZ,RICTOR,SEMA3G,SFXN1,SKAP2,SLC38A2,STAT1,UBA7,ZCCHC10
PI3K (complex)	complex	4.59E-02	BCL2L1,CCNT1,CDKN1B,CTSD,CXCL8,DAPP1,DUSP1,FOSL1,ICAM1,ITGB2,LSP1,MAP3K5,MCAM,MYC,NOTCH1,NRAS,PIN1,PRKCZ,RELA,SNAI1
LIF	cytokine	4.62E-02	ACAA2,AREG,BCL2L1,BGLAP,CEBPB,CISH,CXCL2,CXCL8,IL2RA,IRF1,MYC,POMC,PTPN1,SOCS1,STAT3
NOD2	other	4.63E-02	AREG,CXCL2,CXCL8,ICAM1,TANK,TNFAIP3,TNFRSF9
SREBF2	transcription regulator	4.63E-02	ACAA2,ACLY,ACSS2,FDPS,HSD17B1,RDH11,TM7SF2
fenamic acid	chemical reagent	4.63E-02	ABCC2,EFEMP2,MYC,RFTN1,S100A10,S100A11,UPP1
miR-141-3p (and other miRNAs w/seed AACACUG)	mature microrna	4.67E-02	BAP1,BAX,CDKN1B,SATB1,SNAI1,STAT5B
TCF12	transcription regulator	4.67E-02	AP4B1,HSD17B14,IL10RA,NOTCH1,POMC,RQCD1
CpG ODN 1668	chemical reagent	4.67E-02	BCL2L1,CXCL8,ICAM1,NFKB1,SOCS1,STAT1
diethylnitrosamine	chemical toxicant	4.75E-02	CDKN1B,H2AFY,MYC,NFKB1,NRAS,RELA,SELENBP1,SLC37A4
MAP3K8	kinase	4.76E-02	CDKN1B,CREBL2,CXCL2,CXCL8,IFNGR1,PAXBP1,PTGER4,SNN,STAT4,TDRKH,TMEM143,UBE2B
AGTR2	g-protein coupled receptor	4.77E-02	BAX,BCL2L1,POMC,RPS6KB1
FGFR3	kinase	4.77E-02	BCL2L1,CDKN2D,DLL1,ZNF589
PAK1	kinase	4.77E-02	CTSD,FOSL1,ITGB2,PFKM
rolipram	chemical drug	4.77E-02	AREG,DUSP1,PPP2CA,PTPN1
R-WIN 55,212	chemical reagent	4.77E-02	BAX,CDKN1B,CXCL8,ICAM1
buspirone	chemical drug	4.78E-02	POMC
chondroitin sulfate proteoglycan	chemical reagent	4.78E-02	RHOA
aucubin	chemical - endogenous non-mammalian	4.78E-02	BAX
taurolithocholate-3-sulfate	chemical - endogenous non-mammalian	4.78E-02	ABCC2
cortivazol	chemical reagent	4.78E-02	NR3C1
ERMN	other	4.78E-02	CNP
colfosceril palmitate	chemical - endogenous mammalian	4.78E-02	CXCL8
DIXDC1	other	4.78E-02	SNAI1
cyanuric acid	chemical reagent	4.78E-02	CXCL8
TRAPPC9	other	4.78E-02	BCL2L1
FD & C Yellow no. 6	chemical toxicant	4.78E-02	CD3E
LTB4R/LTB4R2	group	4.78E-02	CXCL8
NDPK	group	4.78E-02	CXCL8
RhoGap	group	4.78E-02	RHOA
Timp	group	4.78E-02	BCL2L1
Cofilin	group	4.78E-02	MYC
EGFR ligand	group	4.78E-02	MUC1
5-HTR3	group	4.78E-02	HTR3A
Plc beta	group	4.78E-02	NFKB1
glutethimide	chemical drug	4.78E-02	ALAS1
Stat6 dimer	complex	4.78E-02	IL4
aluminum hydroxide	chemical drug	4.78E-02	ABCC2
PYDC2	other	4.78E-02	RELA
Ahr-aryl hydrocarbon-RelA	complex	4.78E-02	MYC
Aspp	group	4.78E-02	BAX
NF279	chemical reagent	4.78E-02	CXCL8
CACNG8	ion channel	4.78E-02	CNIH2
PMM2	enzyme	4.78E-02	ICAM1
CYP2R1	enzyme	4.78E-02	VDR
DACH2	other	4.78E-02	CDKN1B
ZBTB2	other	4.78E-02	RELA
EGFLAM	other	4.78E-02	DAG1
ABCA12	transporter	4.78E-02	GBA
AEOL 10113	chemical drug	4.78E-02	BAX
IMPDH1	enzyme	4.78E-02	IL4
2210013O21Rik	other	4.78E-02	IL4
RHOBTB2	enzyme	4.78E-02	BRMS1
NLRP2	other	4.78E-02	ICAM1
WTIP	transcription regulator	4.78E-02	AREG
Rep1	other	4.78E-02	IL4
FXN	kinase	4.78E-02	ACLY
SNURF	other	4.78E-02	LHB
REG4	other	4.78E-02	BCL2L1
WFDC1	other	4.78E-02	ICAM1
ANKRD12	other	4.78E-02	ERBB2
CAMK2N1	kinase	4.78E-02	CDKN1B
PRG3	other	4.78E-02	CXCL8
FCN1	other	4.78E-02	CXCL8
SERPINA6	other	4.78E-02	POMC
DEPDC1	transcription regulator	4.78E-02	TNFAIP3
RDH11	enzyme	4.78E-02	NR3C1
Lamin b	group	4.78E-02	LMNA
TLR2/3/4	group	4.78E-02	STAT4
MYADM	other	4.78E-02	ICAM1
CCM2	other	4.78E-02	RHOA
ZNF580	other	4.78E-02	CXCL8
USP36	peptidase	4.78E-02	MYC
CPEB4	other	4.78E-02	BCL2L1
ZNF287	transcription regulator	4.78E-02	IL4
FAM73B	other	4.78E-02	H2AFY
LCMT1	enzyme	4.78E-02	PPP2CA
TCF4-CTNNβ	complex	4.78E-02	MYC
FRMPD1	other	4.78E-02	GPSM1
MTX2	transporter	4.78E-02	MTX1
rimantadine	chemical drug	4.78E-02	CXCL8
VTRNA2-1	other	4.78E-02	BAX
SIX6	transcription regulator	4.78E-02	CDKN1B
galiximab	biologic drug	4.78E-02	BCL2L1
GLIPR1	other	4.78E-02	MYC
NDNL2	other	4.78E-02	MYC
Scf skp2	complex	4.78E-02	CDKN1B
PTRF	transcription regulator	4.78E-02	MYC
NDUFV1	enzyme	4.78E-02	PTPN1
MPRIP	other	4.78E-02	RHOA
PFDN5	transcription regulator	4.78E-02	BAX
RBMS1	other	4.78E-02	MYC
ARHGAP26	other	4.78E-02	RHOA
CAP1	other	4.78E-02	LHB
PTPRK	phosphatase	4.78E-02	STAT3
COPS7B	other	4.78E-02	CDKN1B
SRSF9	enzyme	4.78E-02	NR3C1
EHD4	enzyme	4.78E-02	EHD1
AP2S1	transporter	4.78E-02	ATP6V0E1
SNX6	transporter	4.78E-02	CDKN1B
HOMER3	other	4.78E-02	CEBPB
RRAS	enzyme	4.78E-02	BCL2L1
COPS3	other	4.78E-02	CDKN1B
PTPN13	phosphatase	4.78E-02	BCL2L1
TMED10	transporter	4.78E-02	TMED9
MED7	transcription regulator	4.78E-02	TNFAIP3
CDC45	other	4.78E-02	MYC
MARK1	kinase	4.78E-02	SNAI1
KLRC3	transmembrane receptor	4.78E-02	IL2RA
DHPS	enzyme	4.78E-02	IL2RA
DNASE1	enzyme	4.78E-02	IL4
SLC52A1	other	4.78E-02	ICAM1
KSR2	kinase	4.78E-02	CXCL8
RGS5	other	4.78E-02	BAX
miR-185-3p (and other miRNAs w/seed GGGGCUG)	mature microrna	4.78E-02	MYC
miR-548d-3p (and other miRNAs w/seed AAAAACC)	mature microrna	4.78E-02	ERBB2
mir-335	microrna	4.78E-02	HDAC3
miR-133a-5p (and other miRNAs w/seed CUGGUAA)	mature microrna	4.78E-02	RHOA
mir-384	microrna	4.78E-02	HDAC3
mir-198	microrna	4.78E-02	CCNT1
mir-574	microrna	4.78E-02	QKI
mir-491	microrna	4.78E-02	BCL2L1
miR-602 (miRNAs w/seed ACACGGG)	mature microrna	4.78E-02	RASSF1
mir-602	microrna	4.78E-02	RASSF1
IGK	other	4.78E-02	BCL2L1
MARK4	kinase	4.78E-02	SNAI1
PLRG1	other	4.78E-02	H2AFX
XRCC2	enzyme	4.78E-02	H2AFX
POLK	enzyme	4.78E-02	H2AFX
HUNK	kinase	4.78E-02	MYC
ATP5A1	transporter	4.78E-02	H2AFY
AVPR1B	g-protein coupled receptor	4.78E-02	POMC
TNPO2	transporter	4.78E-02	CXCL8
TYMP	growth factor	4.78E-02	CXCL8
RDX	other	4.78E-02	ABCC2
CSL-HIF1A-MAML1-NICD	complex	4.78E-02	SNAI1
PDE1A	enzyme	4.78E-02	DNMT1
CCT036477	chemical reagent	4.78E-02	ASCL2
NUP153	transporter	4.78E-02	SENP1
RHPN2	other	4.78E-02	RHOA
XPO5	transporter	4.78E-02	DICER1
GTF2E1	transcription regulator	4.78E-02	TBP
SEC23B	transporter	4.78E-02	BAX
MED21	transcription regulator	4.78E-02	TNFAIP3
Cd1d2	other	4.78E-02	IL4
Sin3b	transcription regulator	4.78E-02	MYC
PAGR1	other	4.78E-02	NR3C1
TBX19	transcription regulator	4.78E-02	POMC
TRNAU1AP	other	4.78E-02	GPX1
SMARCC2	transcription regulator	4.78E-02	SMARCE1
BTG1	transcription regulator	4.78E-02	NR3C1
silvestrol	chemical - endogenous non-mammalian	4.78E-02	MUC1
CR-1-31-B	chemical reagent	4.78E-02	MUC1
PRDM2	transcription regulator	4.78E-02	MYC
COPS7A	other	4.78E-02	CDKN1B
ITIH4	other	4.78E-02	VDR
RASSF1-AS1	other	4.78E-02	RASSF1
phenanthroline-(2H,7H)-diacetate	chemical reagent	4.78E-02	PIN1
POLD4	enzyme	4.78E-02	H2AFX
GTF2F1	transcription regulator	4.78E-02	TBP
ZBTB14	transcription regulator	4.78E-02	MYC
RPS20	other	4.78E-02	MYC
SYNCRIP	other	4.78E-02	RHOA
NEK2	kinase	4.78E-02	BCL2L1
Muc4	other	4.78E-02	BCL2L1
TPM2	other	4.78E-02	RHOA
FUS	transcription regulator	4.78E-02	ICAM1
ABALON	other	4.78E-02	BCL2L1
DECR1	enzyme	4.78E-02	ERBB2
SESN2	other	4.78E-02	STK11
OPRL1	g-protein coupled receptor	4.78E-02	PPP3CA
EIF4A1	translation regulator	4.78E-02	MUC1
mir-434	microrna	4.78E-02	STAT3
RPL21	other	4.78E-02	MYC
nardostachys chinensis extract	chemical reagent	4.78E-02	PRKCB
beractant	chemical drug	4.78E-02	CXCL8
3-mercaptopicolinic acid	chemical - kinase inhibitor	4.78E-02	NR3C1
RO0281675	chemical reagent	4.78E-02	BAX
antimony potassium tartrate	chemical toxicant	4.78E-02	ABCC2
carnitine	chemical - endogenous mammalian	4.78E-02	CAPN1
dimethyl sulfate	chemical toxicant	4.78E-02	DNMT1
SU6657	chemical - kinase inhibitor	4.78E-02	MYC
SC-19220	chemical reagent	4.78E-02	ICAM1
L-threo-safingol	chemical drug	4.78E-02	CXCL8
cicletanine	chemical drug	4.78E-02	PRKCB
flunitrazepam	chemical drug	4.78E-02	CXCL8
tolrestat	chemical drug	4.78E-02	CXCL8
dextrorphan	chemical - endogenous mammalian	4.78E-02	POMC
potassium iodide	chemical drug	4.78E-02	CXCL8
boric acid	chemical drug	4.78E-02	MUC1
procaterol	chemical drug	4.78E-02	ICAM1
3-methoxyapigenin	chemical - endogenous non-mammalian	4.78E-02	MYC
theobromine	chemical drug	4.78E-02	FAM89B
tartaric acid	chemical reagent	4.78E-02	ERBB2
N-oleoyldopamine	chemical - endogenous mammalian	4.78E-02	IL2RA
10-hydroxydecanoic acid	chemical - endogenous non-mammalian	4.78E-02	IRF1
poractant alfa	chemical drug	4.78E-02	CXCL8
2'-fucosyllactose	chemical - endogenous mammalian	4.78E-02	ICAM1
pectin	chemical - endogenous non-mammalian	4.78E-02	SMAD3
dihydroxyacetone	chemical - endogenous mammalian	4.78E-02	NR3C1
lactulose	chemical - endogenous mammalian	4.78E-02	CXCL8
V2+	chemical toxicant	4.78E-02	CXCL8
DICER1	enzyme	4.88E-02	ARID3A,CDKN1B,CXCL8,ERBB2,HIC2,ICAM1,KCNQ1OT1,LHB,MYC,NOTCH1,PRKCQ,PROCR,RFTN1,RICTOR
CD2	transmembrane receptor	4.88E-02	CCR7,ICAM1,IL4,STAT1,STAT4
WT1	transcription regulator	4.89E-02	ANXA11,AREG,ARL2,BCL2L1,CIRBP,EFNA1,FDPS,FIBP,GRB10,IFRD2,MYC,NUCB1,RARA,RPL19,SMAD3,VDR,ZMIZ1
IGF2	growth factor	4.94E-02	AREG,ARHGEF2,DUSP1,EZH1,GNAI2,MCM7,MYC,PRKCQ,SATB1,SKAP2,SLC38A2,THRA,TRAIP
mir-21	microrna	4.94E-02	DBP,DHX58,ICAM1,ICOSLG/LOC102723996,IL4,IRF1,PER3,PILRB,SKI,SMAD7,STAT1,STAT3,TNFRSF9
resiquimod	chemical drug	4.94E-02	ATP5C1,CXCL2,CXCL8,GPX1,HHEX,ICAM1,IL2RA,IL4,LMNA,NFKB1,PARK7,PSMB4,TRPM2
RUNX1	transcription regulator	4.96E-02	BAX,BGLAP,CDKN1B,IL4,LCP2,PF4,PRKCB,PRKCQ,RORC,STAT3,UPP1
