# Supplementary material for: Systematic analysis of chromatin interactions at disease associated loci links novel candidate genes to inflammatory bowel disease
Source: Genome Biol. 2016 Nov 30;17:247. doi: 10.1186/s13059-016-1100-3 (PMC5131449; doi:10.1186/s13059-016-1100-3)
Supplement: Additional file 6: Table S1. — Primer sequences. (XLSX 17 kb) [file 13059_2016_1100_MOESM6_ESM.xlsx]

## Sheet: 4C-primers
Susceptibility locus	Primer sequence	Multiplex pool monocytes	Multiplex pool DLD&lymph
rs12654812GA-Fw	ACACGACGCTCTTCCGATCTGATCTCTCCCTGTCTTCAGATC	A	AT
rs12654812-Rv	CAAGCAGAAGACGGCATACGAAGGTTCTACTTGGTCAGGGT
rs2188962GA-Fw	ACACGACGCTCTTCCGATCTGATATACAAACAAATGTGGATC	B	BC
rs2188962-Rv	CAAGCAGAAGACGGCATACGAGCTCCTGCTTTAGAACTCAG
rs3774959GA-Fw	ACACGACGCTCTTCCGATCTGACACTCCATATTCAAGGGATC	B	BC
rs3774959-Rv	CAAGCAGAAGACGGCATACGACTGGAGATGCTCAGCTTTTA
rs35675666GA-Fw	ACACGACGCTCTTCCGATCTGAAGAATAAATACCTGTTGATC	B	BC
rs35675666-Rv	CAAGCAGAAGACGGCATACGAGTTTAGGAGCATTTTCAAGC
rs925255GA-Fw	ACACGACGCTCTTCCGATCTGAACTTTTTAGAGGGAGGGATC	C	BC
rs925255-Rv	CAAGCAGAAGACGGCATACGAACTCTTTATTCTCCAGCCCT
rs2231884GA-Fw	ACACGACGCTCTTCCGATCTGACTAAAAGGCACACACAGATC	B	BC
rs2231884-Rv	CAAGCAGAAGACGGCATACGAGTGACTCCATTCAGTGACCT
rs11010067GA-Fw	ACACGACGCTCTTCCGATCTGATTGATGGTCTAGCAGGGATC	D	DF
rs11010067-Rv	CAAGCAGAAGACGGCATACGAAACACCAGGTAAAGGCTATG
rs2266959GA-Fw	ACACGACGCTCTTCCGATCTGATTAGGTTGAGGGGCCAGATC	C	BC
rs2266959-Rv	CAAGCAGAAGACGGCATACGAAGGATTTCTTTGTTCCAGGT
rs2382817GA-Fw	ACACGACGCTCTTCCGATCTGAGCTTTGCTCAGGGCAGGATC	X	UX
rs2382817-Rv	CAAGCAGAAGACGGCATACGAGATGATGGAGTAAACCTGGA
rs1363907GA-Fw	ACACGACGCTCTTCCGATCTGAAGGGTTAGGAGTTCAGGATC	C	BC
rs1363907-Rv	CAAGCAGAAGACGGCATACGAAGAGTTGCTTTGCTCTGAAG
rs1728785GA-Fw	ACACGACGCTCTTCCGATCTGAAGGAAAAGATGGGGGAGATC	C	BC
rs1728785-Rv	CAAGCAGAAGACGGCATACGAGCCTCCTTTCTTGATTACCT
rs11150589GA-Fw	ACACGACGCTCTTCCGATCTGATGTAGGAAAAGAGACAGATC	A	AT
rs11150589-Rv	CAAGCAGAAGACGGCATACGATCATAGCATTAAGTCCCGTT
rs6142618GA-Fw	ACACGACGCTCTTCCGATCTGAGGTTAAGGTCACCCAGGATC	D	DF
rs6142618-Rv	CAAGCAGAAGACGGCATACGAAGTAAGTGACGGAACTCCAG
rs6088765GA-Fw	ACACGACGCTCTTCCGATCTGATAAGGACTATCTTAGGGATC	X	UX
rs6088765-Rv	CAAGCAGAAGACGGCATACGAGGTAAACTGACCAGCTGCTA
rs2284553GA-Fw	ACACGACGCTCTTCCGATCTGAGCTCAAAGTAGGCCTTGATC	D	DF
rs2284553-Rv	CAAGCAGAAGACGGCATACGAGAGGAAGAGGCAGACAAGTA
rs6863411GA-Fw	ACACGACGCTCTTCCGATCTGATCTCATTTTCCCCTATGATC	D	DF
rs6863411-Rv	CAAGCAGAAGACGGCATACGACCACTGTTAACAATTTGGGT
rs516246GA-Fw	ACACGACGCTCTTCCGATCTGACAAGCTACCAATAAGAGATC	A	AT
rs516246-Rv	CAAGCAGAAGACGGCATACGAGTTACGCAATGAAGGTTTGT
rs10865331GA-Fw	ACACGACGCTCTTCCGATCTGAAAGAGTTATTAGCACAGATC	E	EJ
rs10865331-Rv	CAAGCAGAAGACGGCATACGAACCCAAATGCGTAAGAGATA
rs907611GA-Fw	ACACGACGCTCTTCCGATCTGATCCACCATGGGCTTAGGATC	F	DF
rs907611-Rv	CAAGCAGAAGACGGCATACGAGCAGAGGTTGTGTGTAGGAC
rs8005161GA-Fw	ACACGACGCTCTTCCGATCTGAAACATTCTCTCTTTTCGATC	A	AT
rs8005161-Rv	CAAGCAGAAGACGGCATACGACCCTCTTCTTTGTAGTGACG
rs3091316GA-Fw	ACACGACGCTCTTCCGATCTGATGCATTCCATGTCCATGATC	F	DF
rs3091316-Rv	CAAGCAGAAGACGGCATACGATTCCCAGCTCACTCTAATGT
rs254560GA-Fw	ACACGACGCTCTTCCGATCTGACTGCACGGTTCTTGCTGATC	Y	Y
rs254560-Rv	CAAGCAGAAGACGGCATACGACTGTGCTTAGGTTTTGGAAG
rs17695092GA-Fw	ACACGACGCTCTTCCGATCTGACAGGTAGAGGGCAGAGGATC	F	DF
rs17695092-Rv	CAAGCAGAAGACGGCATACGAAAAACAAGCAACAATCAGGT
rs529866GA-Fw	ACACGACGCTCTTCCGATCTGAGAATTTCCCGACTTTAGATC	X	UX
rs529866-Rv	CAAGCAGAAGACGGCATACGATCAGTTTCTGCCTCTTGATT
rs7911264GA-Fw	ACACGACGCTCTTCCGATCTGAAGCTTGCAACTCCCAAGATC	E	EJ
rs7911264-Rv	CAAGCAGAAGACGGCATACGACTACATTCAGTGTGCAATGG
rs194749GA-Fw	ACACGACGCTCTTCCGATCTGATTAAGAAATGGGAGAGGATC	G	GH
rs194749-Rv	CAAGCAGAAGACGGCATACGACTGGTAATTGTGGGGTGTAT
rs11168249GA-Fw	ACACGACGCTCTTCCGATCTGAAGATTCCCAGGCCCCTGATC	G	GH
rs11168249-Rv	CAAGCAGAAGACGGCATACGACGTCTGTTTAGTGTGGGTCT
rs1847472GA-Fw	ACACGACGCTCTTCCGATCTGATAACTGGCTTCCCACTGATC	G	GH
rs1847472-Rv	CAAGCAGAAGACGGCATACGATAGATTCAAAGCACCCTCAT
rs4722672GA-Fw	ACACGACGCTCTTCCGATCTGAGCATTCCTTTAAACTTGATC	F	DF
rs4722672-Rv	CAAGCAGAAGACGGCATACGATGCATCAGTCACAAATAGGA
rs11742570GA-Fw	ACACGACGCTCTTCCGATCTGAACTGCCTTGCTCAAGAGATC	H	GH
rs11742570-Rv	CAAGCAGAAGACGGCATACGATAGACAAAGAGAGGACCAGC
rs6651252GA-Fw	ACACGACGCTCTTCCGATCTGAAAGCCATGTGGTAAGTGATC	X	UX
rs6651252-Rv	CAAGCAGAAGACGGCATACGACCCCATGTCCATTATTAAGA
rs6017342GA-Fw	ACACGACGCTCTTCCGATCTGACATCTTAATCAGGGCAGATC	U	UX
rs6017342-Rv	CAAGCAGAAGACGGCATACGACTTTCCAGATGAGGAGACTG
rs9557195GA-Fw	ACACGACGCTCTTCCGATCTGACAAGGACAGTGTATCAGATC	E	EJ
rs9557195-Rv	CAAGCAGAAGACGGCATACGAATACGCTGCTAACCAACTGT
rs12946510GA-Fw	ACACGACGCTCTTCCGATCTGATTTCCCCAGAGTCAGGGATC	G	GH
rs12946510-Rv	CAAGCAGAAGACGGCATACGAGCTGTGGTTTATTTGCCTAG
rs12994997GA-Fw	ACACGACGCTCTTCCGATCTGATGCATACACACTCTGGGATC	I	IK
rs12994997-Rv	CAAGCAGAAGACGGCATACGATTTGGAGACTCATTTCTGCT
rs4802307GA-Fw	ACACGACGCTCTTCCGATCTGAAGATTCTCTTGTCTGAGATC	I	IK
rs4802307-Rv	CAAGCAGAAGACGGCATACGACCCTTCTCTCATTCCCTATT
rs11612508GA-Fw	ACACGACGCTCTTCCGATCTGAGAGGGAGAAGGAAGAAGATC	E	EJ
rs11612508-Rv	CAAGCAGAAGACGGCATACGATTAGAGCAATGTTTGTCACG
rs798502GA-Fw	ACACGACGCTCTTCCGATCTGAAAGGGGTCTCTGCTGTGATC	H	GH
rs798502-Rv	CAAGCAGAAGACGGCATACGAAATCTAAGGGAAGATGTGCA
rs11879191GA-Fw	ACACGACGCTCTTCCGATCTGATGCCAGGGAGCTGTTTGATC	I	IK
rs11879191-Rv	CAAGCAGAAGACGGCATACGACTTACATGCCACTACAACCA
rs921720GA-Fw	ACACGACGCTCTTCCGATCTGAGCTCAGGCATTCCATGGATC	I	IK
rs921720-Rv	CAAGCAGAAGACGGCATACGATCTTCCTGATATGGGCTAAA
rs4256159GA-Fw	ACACGACGCTCTTCCGATCTGATCTTACAAAAGTGAATGATC	J	EJ
rs4256159-Rv	CAAGCAGAAGACGGCATACGATAAACAAAGTGTCCAGGCTT
rs1292053GA-Fw	ACACGACGCTCTTCCGATCTGAGGGTTGTGGTTAGAAAGATC	K	IK
rs1292053-Rv	CAAGCAGAAGACGGCATACGAAAACTTTCATTCCATGCCTA
rs2024092GA-Fw	ACACGACGCTCTTCCGATCTGATTGCTCCTCCAGCCAAGATC	L	LN
rs2024092-Rv	CAAGCAGAAGACGGCATACGAAAAAACGTAAGCATGGTCAG
rs6586030GA-Fw	ACACGACGCTCTTCCGATCTGAAAATCATTTGTCTGAAGATC	L	LN
rs6586030-Rv	CAAGCAGAAGACGGCATACGATGTAATACGCATTCTTCCCT
rs913678GA-Fw	ACACGACGCTCTTCCGATCTGATACAAGGGCAATGAGGGATC	L	LN
rs913678-Rv	CAAGCAGAAGACGGCATACGACCAAGTCATAAGGCAGTTTT
rs4911259GA-Fw	ACACGACGCTCTTCCGATCTGATTCCCTAGGGGGAAGAGATC	K	IK
rs4911259-Rv	CAAGCAGAAGACGGCATACGAGTTACCTCCAGAGCATGGTA
rs7240004GA-Fw	ACACGACGCTCTTCCGATCTGATCGGAGGCTCAGAAGAGATC	H	GH
rs7240004-Rv	CAAGCAGAAGACGGCATACGAAGCACACACACATACACCAC
rs7554511GA-Fw	ACACGACGCTCTTCCGATCTGAAGCGAGTCCAGGTCAGGATC	H	GH
rs7554511-Rv	CAAGCAGAAGACGGCATACGACAGTGCTCCACTTTCTAACC
rs670523GA-Fw	ACACGACGCTCTTCCGATCTGAAAATTGGGGCTAATGAGATC	W	VW
rs670523-Rv	CAAGCAGAAGACGGCATACGAGAAAGAGCAAGCACCATACT
rs10797432-Fw	ACACGACGCTCTTCCGATCTAATTCTGGGACAGGCAGATC	M	MO
rs10797432-Rv	CAAGCAGAAGACGGCATACGATAGGGAAGGTGTGTGTTTCT
rs1456896-Fw	ACACGACGCTCTTCCGATCTAATACCCACAGATAGAGATC	M	MO
rs1456896-Rv	CAAGCAGAAGACGGCATACGAAAACAATCGGTAGTTGGATG
rs12722515-Fw	ACACGACGCTCTTCCGATCTAGTCAGGGAACCTGGTGATC	M	MO
rs12722515-Rv	CAAGCAGAAGACGGCATACGAAATGGACAATTGAATCCAAG
rs4899554-Fw	ACACGACGCTCTTCCGATCTCTTTGACTTCAGGGAGGATC	M	MO
rs4899554-Rv	CAAGCAGAAGACGGCATACGAAGACACCTTGATTGTCAGCT
rs7404095-Fw	ACACGACGCTCTTCCGATCTAATGGCAACCAGGAAGGATC	Y	Y
rs7404095-Rv	CAAGCAGAAGACGGCATACGACAATAACAGTAGCAGCCACA
rs12942547-Fw	ACACGACGCTCTTCCGATCTATCACTTGAACCCTGAGATC	N	LN
rs12942547-Rv	CAAGCAGAAGACGGCATACGAAAAGAGTCCCAAGGATAAGG
rs917997-Fw	ACACGACGCTCTTCCGATCTATGAGTTTCAGTGTTTGATC	O	MO
rs917997-Rv	CAAGCAGAAGACGGCATACGAGGGATTGAGACTGTGGTTTA
rs10495903-Fw	ACACGACGCTCTTCCGATCTCCTAAAGGTAGAAACAGATC	O	MO
rs10495903-Rv	CAAGCAGAAGACGGCATACGAGTGGCAAGGATGATTACAAT
rs1734907-Fw	ACACGACGCTCTTCCGATCTCCCTGTGACATCCTTAGATC	O	MO
rs1734907-Rv	CAAGCAGAAGACGGCATACGAATGAATACTCGCCTCTGAAA
rs7282490-Fw	ACACGACGCTCTTCCGATCTCACTCTGCATGACCGGGATC	O	MO
rs7282490-Rv	CAAGCAGAAGACGGCATACGAACTTCTGGCCCCTGAGGTAC
rs630923-Fw	ACACGACGCTCTTCCGATCTTCTGCTAGAGGAGTGGGATC	P	PR
rs630923-Rv	CAAGCAGAAGACGGCATACGACAGAGGCTTGGAGTAGCTTA
rs2155219-Fw	ACACGACGCTCTTCCGATCTAAGATGTCTCTGACCAGATC	N	LN
rs2155219-Rv	CAAGCAGAAGACGGCATACGATGAAACCGTTTAGAGGGTAC
rs2790216-Fw	ACACGACGCTCTTCCGATCTGTTAGGTAGGCTCTGTGATC	K	IK
rs2790216-Rv	CAAGCAGAAGACGGCATACGAAGACAGGGGAACTTAACCAT
rs1991866-Fw	ACACGACGCTCTTCCGATCTATCCTTTTTCTGTGGAGATC	N	LN
rs1991866-Rv	CAAGCAGAAGACGGCATACGAGGTTTTGGAAAGATTACCCT
rs17293632-Fw	ACACGACGCTCTTCCGATCTTCTTCCCTCCCCTTGAGATC	J	EJ
rs17293632-Rv	CAAGCAGAAGACGGCATACGAAACCAACCTTCTTCTTTTCC
rs10781499-Fw	ACACGACGCTCTTCCGATCTTGGCTATCTGGGCTTCGATC	J	EJ
rs10781499-Rv	CAAGCAGAAGACGGCATACGAAGAAAGCCTGCTTCTCTGAC
rs3197999-Fw	ACACGACGCTCTTCCGATCTGCAGAAGGCTGCAGTAGATC	K	IK
rs3197999-Rv	CAAGCAGAAGACGGCATACGACAAGAGGGTAGAGAGGAGGT
rs1819333-Fw	ACACGACGCTCTTCCGATCTGACAAAGCCAGACACAGATC	N	LN
rs1819333-Rv	CAAGCAGAAGACGGCATACGAAGTCATTTCCTGTTGCACTT
rs26528-Fw	ACACGACGCTCTTCCGATCTAAGGTTGAGTCTGGCGGATC	P	PR
rs26528-Rv	CAAGCAGAAGACGGCATACGACTATGCCAGCTCTAGCAACT
rs3024505-Fw	ACACGACGCTCTTCCGATCTGCCTAACATGCTTCGAGATC	W	VW
rs3024505-Rv	CAAGCAGAAGACGGCATACGAAGCCCTTCCATTTTACTTTC
rs4845604-Fw	ACACGACGCTCTTCCGATCTATTTTCTCAGCCCCAGGATC	P	PR
rs4845604-Rv	CAAGCAGAAGACGGCATACGACTTCACGGAGTCCTAAGATG
rs3897478-Fw	ACACGACGCTCTTCCGATCTAATGGCCTGCAACCTGGATC	P	PR
rs3897478-Rv	CAAGCAGAAGACGGCATACGAACTTTTCCTTCTTTTGCCTT
rs1517352-Fw	ACACGACGCTCTTCCGATCTCTATTCTTGTCACTCTGATC	J	EJ
rs1517352-Rv	CAAGCAGAAGACGGCATACGAAGGTGGAAATTTTACCCAAT
rs10486483-Fw	ACACGACGCTCTTCCGATCTAGCAGACTGAAAACCAGATC	Q	QS
rs10486483-Rv	CAAGCAGAAGACGGCATACGAACCTCTGCTTCACCAAGTTA
rs561722-Fw	ACACGACGCTCTTCCGATCTATGTCTTCTCTGTTGGGATC	R	PR
rs561722-Rv	CAAGCAGAAGACGGCATACGAAGTAACCCAGAGGAAAAAGG
rs2930047-Fw	ACACGACGCTCTTCCGATCTTCCTCAGTGGTCTCTGGATC	Y	Y
rs2930047-Rv	CAAGCAGAAGACGGCATACGACGGAGATGGAAGTAGACTCA
rs4409764-Fw	ACACGACGCTCTTCCGATCTCCTGGAGATGTTCTGGGATC	R	PR
rs4409764-Rv	CAAGCAGAAGACGGCATACGACCTTGAAAATAAACACTGCC
rs1250546-Fw	ACACGACGCTCTTCCGATCTCAGACTCCCTCACCTCGATC	R	PR
rs1250546-Rv	CAAGCAGAAGACGGCATACGAAGTTTCTGGGGTGCCTGTAC
rs1042058-Fw	ACACGACGCTCTTCCGATCTAATGAAGCTCCAGATTGATC	Q	QS
rs1042058-Rv	CAAGCAGAAGACGGCATACGATTTTAGCTGCTTTGTATGCA
rs2472649-Fw	ACACGACGCTCTTCCGATCTTTCTGGAAATGGCTTTGATC	R	PR
rs2472649-Rv	CAAGCAGAAGACGGCATACGATTGCTGTTACTGTCATTTGC
rs7134599-Fw	ACACGACGCTCTTCCGATCTCCAACCTTCACTTGAGGATC	W	VW
rs7134599-Rv	CAAGCAGAAGACGGCATACGAATGCACTCATTTTCTCAGCT
rs11564258-Fw	ACACGACGCTCTTCCGATCTATTATGAAGCAGACATGATC	S	QS
rs11564258-Rv	CAAGCAGAAGACGGCATACGATGCTGCTGAAGTTATTAGGAG
rs6920220-Fw	ACACGACGCTCTTCCGATCTTGTTTGGGTAACTAATGATC	W	VW
rs6920220-Rv	CAAGCAGAAGACGGCATACGAGGCTCAGGAAGTGTTTGTAC
rs13204742-Fw	ACACGACGCTCTTCCGATCTGCACATCTAGGCTTCAGATC	Q	QS
rs13204742-Rv	CAAGCAGAAGACGGCATACGATATGCAGTTCCTTTTGCTTT
rs12663356-Fw	ACACGACGCTCTTCCGATCTCTATCCAGGTGTATTAGATC	Q	QS
rs12663356-Rv	CAAGCAGAAGACGGCATACGACAAGAGGCAGAGAAGACCTA
rs17085007-Fw	ACACGACGCTCTTCCGATCTTCCACATTGTTGACAAGATC	S	QS
rs17085007-Rv	CAAGCAGAAGACGGCATACGATAAACAGTGCATGAGCTGAG
rs6679677-Fw	ACACGACGCTCTTCCGATCTACTCGTGGACTCAGACGATC	T	AT
rs6679677-Rv	CAAGCAGAAGACGGCATACGAACAAGTGAAAAACGTCGAAT
rs12568930-Fw	ACACGACGCTCTTCCGATCTGATGAAAACTAACTGAGATC	T	AT
rs12568930-Rv	CAAGCAGAAGACGGCATACGAATCATGGCAGTAGCTGACTT
rs6426833-Fw	ACACGACGCTCTTCCGATCTGATTATAATTGACCAGGATC	T	AT
rs6426833-Rv	CAAGCAGAAGACGGCATACGAAACTGTGCCTGGTTTTTAGA
rs6545800-Fw	ACACGACGCTCTTCCGATCTGTTTGTCGATGGTCTCGATC	Y	Y
rs6545800-Rv	CAAGCAGAAGACGGCATACGAAGAGAATTCGTAACCAGCAG
rs2823286-Fw	ACACGACGCTCTTCCGATCTTTTAGCAATTCTGCATGATC	T	AT
rs2823286-Rv	CAAGCAGAAGACGGCATACGATTGAAATAAAGCCATCATCA
rs4246215-Fw	ACACGACGCTCTTCCGATCTATGTTATGAGGTAGTTGATC	U	UX
rs4246215-Rv	CAAGCAGAAGACGGCATACGAATTAAACAGGTAGGGAGCCT
rs11230563-Fw	ACACGACGCTCTTCCGATCTATACCATGTTTCTTCAGATC	S	QS
rs11230563-Rv	CAAGCAGAAGACGGCATACGAAGGTAAGTGTTGCTGGGTAC
rs4899554-shifted-Fw	ACACGACGCTCTTCCGATCTTTGGCTTAGATACGCTGATC	S	QS
rs4899554--shifted-Rv	CAAGCAGAAGACGGCATACGATGAAACACACACCTTTGAGA
Common-adaptor-4C-Fw	AATGATACGGCGACCACCGAACACTCTTTCCCTACACGACGCTCTTCCGATCT
Common-adaptor-4C-Rv	CAAGCAGAAGACGGCATACGA

## Sheet: qPCR-primers
Gene	Forward	Reverse
bACTIN	TGGCACCCAGCACAATGAA	CTAAGTCATAGTCCGCCTAGAAGCA
HNF4a	CACGGGCAAACACTACGGT	TTGACCTTCGAGTGCTGATCC
NFKB1A	GCAAAATCCTGACCTGGTGT	GCTCGTCCTCTGTGAACTCC
