# Supplementary material for: Systematic analysis of chromatin interactions at disease associated loci links novel candidate genes to inflammatory bowel disease
Source: Genome Biol. 2016 Nov 30;17:247. doi: 10.1186/s13059-016-1100-3 (PMC5131449; doi:10.1186/s13059-016-1100-3)
Supplement: Additional file 7: Table S3. — Publicly available datasets. (XLSX 11 kb) [file 13059_2016_1100_MOESM7_ESM.xlsx]

## Sheet: Sheet1
Datasets for expression analysis	GEO/ArrayExpress-accesion number or direct link
DLD-1 RNA-seq datasets from Eijkelenboomet al.23	GSE50243
Datasets accessed from GEO-database (http://www.ncbi.nlm.nih.gov/geo/):
UCSF-UBC.CD4_Memory_Primary_Cells.mRNA-Seq.TC014	GSM669618
UCSF-UBC.CD4_Naive_Primary_Cells.mRNA-Seq.TC014	GSM669617
UCSF-UBC.CD8_Naive_Primary_Cells.mRNA-Seq.TC014	GSM669619
Datasets accessed from Encode-database (http://genome.ucsc.edu/ENCODE/):
wgEncodeCshlLongRnaSeqCd20CellPamAlnRep1	GSM981254
wgEncodeCshlLongRnaSeqCd20CellPapAlnRep1	GSM981256
wgEncodeCshlLongRnaSeqMonocd14CellPamAlnRep1	GSM981259
wgEncodeCshlLongRnaSeqMonocd14CellPapAlnRep1	GSM984609
Datasets for TSS occupancy by H3K27ac and H3K4me3
wgEncodeBroadHistoneCd20ro01794H3k27acAlnRep1	http://hgdownload.cse.ucsc.edu/goldenpath/hg19/encodeDCC/wgEncodeBroadHistone/wgEncodeBroadHistoneCd20ro01794H3k27acAlnRep1.bam
wgEncodeBroadHistoneGm12878H3k27acStdAlnRep1	http://hgdownload.cse.ucsc.edu/goldenpath/hg19/encodeDCC/wgEncodeBroadHistone/wgEncodeBroadHistoneGm12878H3k27acStdAlnRep1.bam
wgEncodeBroadHistoneGm12878H3k4me3StdAlnRep1	http://hgdownload.cse.ucsc.edu/goldenpath/hg19/encodeDCC/wgEncodeBroadHistone/wgEncodeBroadHistoneGm12878H3k4me3StdAlnRep1.bam
wgEncodeBroadHistoneMonocd14ro1746H3k04me3AlnRep1	http://hgdownload.cse.ucsc.edu/goldenpath/hg19/encodeDCC/wgEncodeBroadHistone/wgEncodeBroadHistoneMonocd14ro1746H3k04me3AlnRep1.bam
wgEncodeBroadHistoneMonocd14ro1746H3k27acAlnRep1	http://hgdownload.cse.ucsc.edu/goldenpath/hg19/encodeDCC/wgEncodeBroadHistone/wgEncodeBroadHistoneMonocd14ro1746H3k27acAlnRep1.bam
wgEncodeUwHistoneCd20ro01778H3k04me3StdAlnRep1	http://hgdownload.cse.ucsc.edu/goldenpath/hg19/encodeDCC/wgEncodeUwHistone/wgEncodeUwHistoneCd20ro01778H3k04me3StdAlnRep1.bam
wgEncodeUwHistoneMonocd14ro1746H3k04me3StdAlnRep1	http://hgdownload.cse.ucsc.edu/goldenpath/hg19/encodeDCC/wgEncodeUwHistone/wgEncodeUwHistoneMonocd14ro1746H3k04me3StdAlnRep1.bam
Datasets from Eijkelenboomet al. on H3K27ac and H3K4me3 occupancy in DLD-1.23	GSE50243
Datasets for CTCF binding
wgEncodeBroadHistoneCd20CtcfPk.broadPeak	http://hgdownload.cse.ucsc.edu/goldenpath/hg19/encodeDCC/wgEncodeBroadHistone/wgEncodeBroadHistoneCd20CtcfPk.broadPeak.gz
wgEncodeBroadHistoneGm12878CtcfStdPk.broadPeak	http://hgdownload.cse.ucsc.edu/goldenpath/hg19/encodeDCC/wgEncodeBroadHistone/wgEncodeBroadHistoneGm12878CtcfStdPk.broadPeak.gz
wgEncodeBroadHistoneMonocd14ro1746CtcfPk.broadPeak	http://hgdownload.cse.ucsc.edu/goldenpath/hg19/encodeDCC/wgEncodeBroadHistone/wgEncodeBroadHistoneMonocd14ro1746CtcfPk.broadPeak.gz
wgEncodeUwTfbsCaco2CtcfStdPkRep1.narrowPeak	http://hgdownload.cse.ucsc.edu/goldenpath/hg19/encodeDCC/wgEncodeUwTfbs/wgEncodeUwTfbsCaco2CtcfStdPkRep1.narrowPeak.gz
wgEncodeUwTfbsCaco2CtcfStdPkRep2.narrowPeak	http://hgdownload.cse.ucsc.edu/goldenpath/hg19/encodeDCC/wgEncodeUwTfbs/wgEncodeUwTfbsCaco2CtcfStdPkRep2.narrowPeak.gz
Datasets used for rs2382817
wgEncodeUwHistoneCaco2H3k4me3StdRawRep1	http://hgdownload.cse.ucsc.edu/goldenpath/hg19/encodeDCC/wgEncodeUwTfbs/wgEncodeUwTfbsCaco2CtcfStdRawRep1.bigWig
wgEncodeUwTfbsCaco2CtcfStdRawRep1	http://hgdownload.cse.ucsc.edu/goldenpath/hg19/encodeDCC/wgEncodeUwTfbs/wgEncodeUwTfbsCaco2CtcfStdRawRep1.bigWig
Datasets for Hi-C analyses
CD34+ leukocytes	E-MTAB-2323
Lymphoblastoid cell line (GM12878, B-cell)	E-MTAB-2323
